# Supplementary material for: STK-12 acts as a transcriptional brake to control the expression of cellulase-encoding genes in Neurospora crassa
Source: PLoS Genet. 2019 Nov 25;15(11):e1008510. doi: 10.1371/journal.pgen.1008510 (PMC6901240; doi:10.1371/journal.pgen.1008510)
Supplement: S1 Table — (XLSX) [file pgen.1008510.s014.xlsx]

## Sheet: Sheet1
S1 Table List of serine/threonine kinase mutants in Neurospora crassa
No.	NCU no.	Neurospora annotation	Family	Saccharomyces cerevisiae homolog	Protein conc. (mg/L)	Increased vs WT (%)
1	NCU02245	stk-19	CAMK	ypl150w	139±8	-5.4
2	NCU03200	stk-10	AGC	sch9	44±3	-70.1
3	NCU04566	prk-10	CAMK	snf1	196±33	34.2
4	NCU01940	ptk-2	OTHER	ptk1	180±13	22.1
5	NCU02283	camk-2	CAMK	cmk2	95±7	-35.4
6	NCU02751	mus-59	CAMK	nd	148±8	0.3
7	NCU02814	prd-4	CAMK	dun1	151±23	2.7
8	NCU03197	stk-11	AGC	ypk3	181±6	22.8
9	NCU03242	stk-21	AGC	nd	157±4	6.5
10	NCU03523	stk-22	OTHER	tos3	195±3	32.7
11	NCU03659	prk-3	CMGC	kin28	177±12	20.1
12	NCU04335	stk-30	OTHER	npr1	176±12	19.4
13	NCU04426	div-4	CMGC	cak1	83±12	-43.9
14	NCU06179	stk-5	OTHER	sat4	142±23	-3.4
15	NCU06230	stk-39	OTHER	nd	180±11	22.4
16	NCU06486	stk-43	CAMK	nd	141±6	-4.1
17	NCU06544	pkc	AGC	pkc1	123±4	-16.7
18	NCU06638	stk-46	CMGC	nd	256±30	73.8
19	NCU07062	stk-49	AGC	nd	163±34	10.9
20	NCU07880	prk-6	CMGC	nd	171±8	16
21	NCU08346	mus-58	CAMK	chk1	79±4	-46.6
22	NCU09064	stk-53	CAMK	nd	167±22	13.3
23	NCU09212	camk-4	CAMK	rck1	134±8	-8.8
24	NCU00914	stk-16	CAMK	frk1	155±18	5.4
25	NCU00682	pkac-2	AGC	nd	154±1	4.8
26	NCU010004	stk-56	CMGC	nd	170±16	15.6
27	NCU010853	stk-57	CMGC	nd	146±15	-1
28	NCU01187	cpc-3	OTHER	gcn2	178±4	21.1
29	NCU01498	ime-2	CMGC	ime2	110±8	-24.6
30	NCU07378	stk-12	AGC	rim15	350±28	138.1
31	NCU05655	stk-35	CMGC	nd	163±21	10.5
32	NCU05600	stk-33	ATYPICAL	ypl109c	149±11	1.4
33	NCU02885	stk-20	UNCLASSIFIED	nd	153±23	3.7
34	NCU00188	apg-1	OTHER	atg1	147±11	-0.3
35	NCU04096	prk-9	STE	nd	135±8	-8.5
36	NCU08177	stk-51	OTHER	iks1	143±14	-2.7
37	NCU06182	nrc-1	STE	ste11	122±8	-17.3
38	NCU06760	stk-48	ATYPICAL	nd	103±20	-30
39	NCU05808	tkl-1	TKL	nd	174±18	18.4
40	NCU04279	stk-28	OTHER	cex1	163±22	10.5
41	NCU06006	stk-37	UNCLASSIFIED	nd	163±12	10.5
42	NCU03894	stk-4	STE	ste20	89±3	-39.5
43	NCU06685	stk-47	CMGC	ctk1	45±6	-69.4
44	NCU09595	stk-55	ATYPICAL	nd	163±14	10.9
45	NCU03571	stk-23	AGC	pkh1	139±11	-5.4
46	NCU00772	mst-1	STE	nd	139±20	-5.4
47	NCU06422	stk-42	UNCLASSIFIED	nd	152±8	3.1
48	NCU06419	mek-1	STE	mkk1	116±5	-20.5
49	NCU06421	stk-41	UNCLASSIFIED	nd	155±20	5.4
50	NCU06583	stk-44	UNCLASSIFIED	nd	149±17	1.4
51	NCU09842	mak-1	CMGC	slt2	144±18	-2.4
52	NCU00274	mus-21	ATYPICAL	tel1	141±11	-4.1
53	NCU09123	camk-1	CAMK	cmk1	146±11	-0.7
54	NCU06177	camk-3	OTHER	nd	162±2	9.9
55	NCU05638	stk-34	UNCLASSIFIED	nd	144±6	-2
56	NCU04755	stk-32	OTHER	scy1	152±22	3.1
57	NCU04595	prk-11	OTHER	bud32	163±16	10.5
58	NCU04990	fi	OTHER	sks1	124±4	-15.6
59	NCU04259	stk-27	ATYPICAL	ylr253w	103±13	-30.3
60	NCU04612	mek-2	STE	ste7	146±5	-1
61	NCU06626	stk-45	OTHER	vps15	173±13	17.7
62	NCU07872	prk-2	CMGC	yak1	200±4	35.7
63	NCU02234	mik-1	STE	bck1	197±21	34.9
64	NCU05658	stk-36	CMGC	nd	273±1	85.4
	FGSC2489	WT			146±7
