# Supplementary material for: STK-12 acts as a transcriptional brake to control the expression of cellulase-encoding genes in Neurospora crassa
Source: PLoS Genet. 2019 Nov 25;15(11):e1008510. doi: 10.1371/journal.pgen.1008510 (PMC6901240; doi:10.1371/journal.pgen.1008510)
Supplement: S2 Table — (XLSX) [file pgen.1008510.s015.xlsx]

## Sheet: Sheet1
S2 Table. The expression of 301 Carbohydrate Activity Enzyme (CAZy) genes during submerged cultivation.
Locus	CAZy family	Annotation	△stk-12_12hrs_1 RPKM	△stk-12_12hrs_2 RPKM	△stk-12_1D_1 RPKM	△stk-12_1D_2 RPKM	△stk-12_3D_1 RPKM	△stk-12_3D_2 RPKM	△stk-12_5D_1 RPKM	△stk-12_5D_2 RPKM	WT_12hrs_1 RPKM	WT_12hrs_2 RPKM	WT_1D_1 RPKM	WT_1D_2 RPKM	WT_3D_1 RPKM	WT_3D_2 RPKM	WT_5D_1 RPKM	WT_5D_2 RPKM
NCU00526	AA1	Lcc1	0.333075	0.469051	0.199273	0.180105	0.196942	0.157463	0.360574	0.436274	0.132086	0.333302	0.258039	0.303156	0.71547	0.929067	1.73117	1.33156
NCU02201	AA1	laccase	9.14458	9.88354	12.3581	12.1157	16.3283	14.7292	17.9823	16.3964	6.73519	7.45271	8.19177	7.17204	17.803	18.6615	15.102	15.7344
NCU03498	AA1	Lcc3	15.5376	17.7494	18.9492	19.6901	33.1746	35.2207	53.1352	49.1746	13.2081	13.0445	18.8892	19.4118	23.0113	23.0479	21.8168	22.496
NCU04528	AA1	laccase	4.14599	3.71745	5.64111	5.05337	8.45784	7.98809	3.7487	4.29891	4.07006	4.74269	3.04747	2.68342	29.5145	22.9722	17.9807	29.8598
NCU04593	AA1	Lcc9	0.277308	0.52069	0.553028	0.999664	0.999421	0.844861	1.06739	0.726457	0.415446	0.443996	0.450131	0.785238	0.970735	0.893836	0.922443	0.559301
NCU05113	AA1	laccase	3.45847	2.62073	4.21003	3.2862	12.6174	12.6012	15.6397	15.6645	2.72716	2.83801	2.61959	2.71717	19.2891	19.4202	34.9784	33.5923
NCU07920	AA1	Lcc2	0.0680779	0.0522929	0.0814595	0.0736239	0.115009	0.0429123	0.270228	0.396315	0.0179982	0.0181665	0	0.192772	11.5473	12.1279	5.91615	5.03128
NCU09023	AA1	laccase 2	1.95902	2.14636	1.96249	2.12408	8.12758	10.032	15.5413	16.2137	1.65413	2.26935	3.97993	3.09613	2.35838	2.32696	3.03094	2.73035
NCU09209	AA5;CBM32	galactose oxidase	6.27431	6.36347	8.30525	7.85857	11.4714	12.2017	10.2022	10.9844	7.07102	6.2572	4.37929	4.7427	11.8344	10.7875	10.5624	13.1165
NCU05923	AA8,AA3	cellobiose dehydrogenase	2.82693	2.46907	2.79307	2.40026	21.5079	22.9028	22.8462	22.5218	3.42958	3.50759	2.15989	2.71666	7.92763	7.0661	27.9242	27.3628
NCU00206	AA8,AA3;CBM1	cellobiose dehydrogenase	2882.68	2716.64	2453.57	2054.13	2011.85	2318.63	166.599	180.118	3088.97	2818.22	2016.64	1991.3	413.949	370.522	543.873	501.382
NCU01050	AA9	endoglucanase II	8740.15	8884.92	8927.5	8357.12	3212.63	3396.34	1953.44	2055.67	9892.17	9405.8	9953.57	10206.1	4671.5	4295.68	5638.38	4250.61
NCU02344	AA9	fungal cellulose binding domain-containing protein	1079.22	1041.61	550.172	484.495	285.226	280.662	10.5481	9.82553	1291.4	1184.53	711.325	735.394	17.107	16.0211	14.6003	14.9802
NCU03000	AA9	hypothetical protein	0.414189	0.707005	9.3981	7.23326	266.392	271.292	91.6033	84.2848	1.70337	1.81753	5.94899	8.56356	46.3966	49.4991	254.963	184.658
NCU03328	AA9	endoglucanase II	826.392	830.029	594.62	547.477	1948.89	2108.04	685.152	672.223	1008.94	1031.59	638.893	646.099	644.516	647.913	1587.49	1235.58
NCU05969	AA9	endo-1,4-beta-glucanase	696.27	682.089	844.013	823.485	255.806	248.685	19.1648	18.5183	924.144	939.702	1145.7	1180.36	28.2473	31.1351	21.0242	18.4909
NCU07520	AA9	endo-1,4-beta-glucanase	4.44269	3.8822	4.42184	4.70176	12.0086	12.3321	3.88288	4.08115	4.43957	4.7856	3.1035	3.42944	2.4385	2.72857	17.8288	20.9977
NCU07898	AA9	endoglucanase IV	8187.11	8069.43	8214.14	7444.54	14753.3	16586.6	2932.44	2476.44	9050.64	8980.28	7102.56	6730.97	3421.22	3280.71	4265.15	3841.94
NCU07974	AA9	endoglucanase B	53.659	55.0604	24.8419	22.7455	15.7772	14.7597	15.6518	15.7421	52.4984	54.1466	22.952	23.3305	30.1945	30.6248	24.7139	30.7553
NCU02240	AA9,CBM1	endoglucanase II	2685.23	2714.75	2881.71	2879.31	2750.23	2977.88	489.915	513.437	2867.7	2829.44	2898.66	2922.12	969.922	931.521	1039.24	772.54
NCU00836	AA9;CBM1	hypothetical protein	2916.76	2772.28	2662.6	2218.86	5108.42	5717.82	726.5	730.53	3812.38	3438.83	2052.24	2159.6	1032.95	961.565	980.308	923.285
NCU01867	AA9;CBM1	endoglucanase II	1.56974	1.94418	1.74725	1.78974	8.09133	5.89081	8.32543	8.92571	1.38978	1.75346	0.775719	0.708828	6.73802	6.62555	19.0042	19.0591
NCU02916	AA9;CBM1	endoglucanase II	1611.12	1612.41	1912.39	1690.82	1568.36	1685.46	135.446	151.855	1624.49	1534.93	1898.15	1996.23	370.224	330.037	248.155	187.254
NCU07760	AA9;CBM1	endoglucanase IV	183.765	179.313	119.949	105.157	106.444	112.279	28.6357	27.7825	197.124	180.359	107.389	115.625	55.4114	51.8069	47.6887	33.8919
NCU08760	AA9;CBM1	endoglucanase II	7131.2	7097.22	5097.28	4738.63	5754.99	6867.09	937.622	947.184	7267.21	7165.61	4823.23	4957.68	1453.03	1321.77	2565.21	2130.22
NCU08746	CBM20	starch binding domain-containing protein	60.9305	63.8972	228.514	196.019	490.789	519.247	327.642	348.223	97.0442	86.6591	168.978	173.07	47.623	41.4957	113.688	86.3119
NCU08779	CBM21	hypothetical protein	33.0939	30.4115	44.2403	47.4703	148.492	148.854	288.994	277.475	23.9261	27.3912	33.292	33.2211	141.423	147.864	166.033	196.239
NCU07817	CBM52	non-anchored cell wall protein 3	14.7588	16.72	16.7719	15.9611	28.0533	26.6878	21.0352	20.8795	19.9889	22.464	24.492	20.9458	41.9819	46.4878	68.5668	60.9353
NCU04494	CE1	acetyl xylan esterase	0.394089	0.479295	0.39296	0.355161	0.299594	0.496821	0.213312	0.172064	0.573034	0.368067	0.566998	0.318834	0.752472	0.80612	1.80249	1.23483
NCU04870	CE1	acetyl xylan esterase	883.46	860.477	775.423	640.377	728.929	851.504	261.359	249.47	896.31	915.168	675.399	635.649	201.499	224.056	511.365	361.929
NCU08785	CE1	fungal cellulose binding domain-containing protein	636.213	712.499	491.838	401.841	671.146	802.554	916.319	996.777	697.195	744.365	402.201	392.94	50.3543	52.4098	346.816	241.371
NCU09491	CE1	feruloyl esterase B	33.6804	37.0661	80.5036	68.6098	1696.95	2151.27	130.818	142.775	61.456	70.3644	104.425	105.131	86.8369	88.0935	785.161	530.116
NCU09774	CE1	cellulase	0.748183	0.808843	1.65787	1.07885	30.1666	28.6111	3.23981	4.21036	4.52748	4.0374	2.94415	3.83363	5.92596	4.32849	18.5275	17.5332
NCU00710	CE1;CBM1	acetyl xylan esterase	92.8787	89.0109	29.5182	23.9577	44.6881	47.1155	7.22421	6.9736	110.389	107.392	35.8138	32.0617	6.16207	6.19454	15.0451	12.1984
NCU09976	CE12	rhamnogalacturonan acetylesterase	108.172	117.523	155.761	132.438	217.811	220.345	30.7022	37.148	181.529	185.018	173.955	178.956	24.4634	22.414	67.8843	52.8998
NCU09445	CE15	Cip2	2.64642	2.28588	2.08564	2.02295	3.57665	3.81866	1.51875	1.00233	5.56351	5.17308	3.89578	4.95282	1.37995	1.09097	3.55306	3.58286
NCU09416	CE16;CBM1	cellulose-binding GDSL lipase/acylhydrolase	209.362	184.852	727.45	707.153	603.068	612.478	24.1461	26.6035	381.396	369.5	1078.72	1095.11	120.953	119.092	127.069	114.681
NCU04526	CE3	hypothetical protein	2.80748	2.94956	7.889	10.212	9.84075	10.344	7.0328	7.44431	2.31768	2.99669	6.47889	7.23906	143.479	139.201	75.464	67.5102
NCU05751	CE3	cellulose-binding protein	196.926	205.735	69.528	59.6487	161.312	200.097	111.432	107.677	199.279	204.46	59.814	49.2843	7.11035	7.29065	71.6059	50.2869
NCU06599	CE3	cellulose-binding protein	2.1818	2.05721	2.48634	2.99624	1.919	1.09149	1.2497	1.65319	2.01428	1.62649	1.53313	1.79318	3.21812	2.73057	3.45599	2.93364
NCU02997	CE4	polysaccharide deacetylase	1.65999	1.72549	2.72742	2.53652	3.54938	3.3421	2.64638	2.4808	2.90828	1.7983	1.62329	2.2851	3.43764	3.50152	4.4092	4.49733
NCU05212	CE4	glycosyl hydrolase	1.36241	1.44403	3.36153	2.35288	3.87531	4.27396	3.61292	3.70742	1.59154	1.79243	1.90759	1.74309	5.82792	4.5721	6.63985	6.32643
NCU09508	CE4	chitin deacetylase	0.896232	0.772969	0.827815	1.49638	2.04002	1.9624	4.22133	4.11901	0.798124	1.00698	1.00233	0.763251	25.3387	26.3149	642.536	563.564
NCU09582	CE4	chitin deacetylase	464.709	487.174	222.445	230.176	372.268	393.826	64.8739	64.9802	834.534	705.847	345.286	322.065	110.903	98.7507	155.995	107.071
NCU09663	CE5	Axe2	185.962	203.017	204.702	223.922	42.795	41.6333	18.418	18.5402	198.591	201.592	297.673	295.105	39.7412	37.3816	47.4899	49.8589
NCU09664	CE5	acetylxylan esterase	62.1441	68.9579	92.8187	63.7191	913.442	1115.11	489.322	527.638	151.068	162.063	112.359	107.676	93.2509	92.7084	851.222	846.728
NCU05159	CE5;CBM1	acetylxylan esterase	2205.77	2298.85	997.703	998.847	873.542	1009.6	296.604	334.972	2582.33	2660.82	1202.36	1162.63	158.185	147.011	320.466	289.6
NCU10045	CE8	pectinesterase	65.8917	67.9195	91.8638	74.8438	109.708	122.617	40.5721	40.7131	97.87	93.8003	94.0084	89.3003	32.6515	33.3395	34.115	27.6183
NCU04725	CE9	N-acetylglucosamine-6-phosphate deacetylase	1.64678	1.30652	2.5903	1.87291	7.64866	6.95923	18.4468	18.8494	1.88865	1.88155	1.43751	0.67554	4.8125	6.3144	14.1191	24.9004
NCU00173	CEnc	esterase D	48.0973	52.4693	53.448	50.3777	50.1819	45.3613	40.2148	40.6468	63.8138	64.7726	51.8323	55.0523	38.9218	38.4953	51.2894	45.3211
NCU03181	CEnc	acetylxylan esterase	359.761	368.362	344.306	318.524	411.92	411.847	218.662	211.816	407.959	395.53	323.539	321.11	131.725	139.619	257.219	192.255
NCU00130	GH1	beta-glucosidase	1535.92	1621.7	1490.91	1453.69	455.155	457.04	41.1218	45.6407	1725.64	1589.26	1385.97	1365.99	300.94	293.79	108.57	81.6188
NCU05924	GH10	endo-1,4-beta-xylanase	3556.4	3914.9	2565.62	2313.49	7074.14	7763.99	2768.76	2882.74	4156.72	4021.8	2401.38	2281.38	658.617	632.091	2921.3	1967.53
NCU07130	GH10	endo-beta-1,4-D-xylanase	0.367102	0.520584	0.315366	1.14012	1.52658	1.424	1.10052	0.986345	0.209038	0.632976	0.600052	0.274154	2.94756	3.27673	2.5362	2.4409
NCU08189	GH10	endo-1,4-beta-xylanase	2711.1	2868.25	2496.01	2369.13	389.06	376.566	73.6602	79.5266	2769.98	2856.98	2543.81	2546.66	138.582	140.643	119.698	97.101
NCU04997	GH10;CBM1	xylanase	69.4864	83.0769	30.5249	29.6414	9.91284	9.94629	2.7164	2.64058	112.546	104.996	54.3022	52.3524	4.60685	4.1636	1.80579	1.66841
NCU02654	GH105	glycosyl hydrolase family 88	10.3791	13.2876	16.8547	13.9736	21.1127	14.6203	9.51624	10.5739	16.324	15.2049	13.9719	15.3376	19.009	19.1826	17.1306	20.8726
NCU02855	GH11	endo-1,4-beta-xylanase A	185.701	241.153	58.6964	45.6762	348.905	400.947	86.8042	89.3638	290.623	251.905	100.569	95.4579	62.5159	59.8359	331.506	277.463
NCU07225	GH11;CBM1	endo-1,4-beta-xylanase 2	12035.9	12299.6	6197	5902.58	5917.24	7028.89	1976.02	2051.07	12758.7	12814.6	6356.7	6384.08	955.946	901.283	1592.44	1206.5
NCU05136	GH114	endo alpha-1,4 polygalactosaminidase precusor	67.6033	71.9803	231.547	302.085	315.973	298.469	280.536	284.334	80.8462	91.9575	406.599	394.449	497.177	495.553	354.85	369.418
NCU06143	GH115	hypothetical protein	242.655	239.903	112.387	109.793	20.3821	21.828	4.15424	5.49552	218.809	224.897	79.1576	74.418	17.1895	16.3214	11.048	9.77188
NCU08227	GH12	hypothetical protein	14.0288	17.3523	9.05124	10.351	21.0985	19.9483	25.9872	27.2304	12.6317	14.1916	11.4129	10.7722	37.8279	38.8407	32.2873	33.5265
NCU05819	GH125	DUF1237 domain-containing protein	8.06245	7.30311	8.13037	8.39023	22.0756	22.8694	63.5943	54.8393	14.6392	14.1874	11.6168	9.41506	38.1956	43.4789	56.8324	50.9858
NCU08371	GH125	hypothetical protein	47.3326	40.7934	29.1866	28.1708	38.4141	41.5462	26.9183	25.1712	41.27	43.1968	23.3217	23.5317	32.5959	35.2074	36.7051	34.04
NCU09737	GH125	DUF1237 domain-containing protein	6.70802	8.40293	10.7302	8.68254	15.324	16.2919	24.6763	21.8725	7.00069	7.87423	7.82542	7.63493	18.2431	17.7321	23.5729	21.0017
NCU01720	GH128	hypothetical protein	55.1609	53.3092	66.7386	59.9156	30.2026	29.7704	11.2589	9.829	55.7749	59.8094	57.7266	50.6985	100.108	107.668	20.0348	16.2442
NCU05873	GH13	Amy1	8.45656	8.72879	13.1962	13.2626	9.76569	8.85918	9.01625	9.09096	9.85257	9.11124	21.513	21.8421	12.803	13.1711	11.7759	17.7309
NCU06523	GH13	alpha-glucosidase	1.01895	1.07725	0.681723	0.616148	2.15451	2.27908	4.1039	4.11399	0.851609	1.33321	0.727553	0.452074	2.44766	3.15394	9.48498	9.71678
NCU07860	GH13	alpha-glucosidase	3.94814	3.57981	4.60566	3.71373	4.99167	4.69191	5.35156	5.47004	3.72624	3.48919	4.2098	3.82389	4.32319	3.9367	5.69574	5.1374
NCU08131	GH13	alpha-amylase	169.411	167.156	155.532	159.115	74.7259	74.7573	75.5488	83.8474	147.288	144.833	165.392	159.453	92.1193	90.6834	101.971	112.016
NCU09486	GH13	glucan 1,4-alpha-maltohexaosidase	3.28273	3.42738	5.79664	5.17013	11.2638	9.72342	19.1374	18.0899	3.15132	3.64004	6.74419	6.96197	17.0393	17.377	23.6947	27.4662
NCU09805	GH13	alpha-amylase	0.244651	0.250566	0.121975	0.154339	0.702623	0.693961	1.65531	1.45984	0.33957	0.27746	0.0541528	0.272157	0.642311	0.614177	0.584926	0.687283
NCU00743	GH13,GH133	glycogen debranching enzyme	28.4067	27.5054	42.4255	48.4303	40.4429	39.522	45.9935	48.0167	30.3892	30.8564	55.4549	53.9294	32.2288	33.7781	36.096	40.861
NCU02478	GH13,GT5	alpha-1,3-glucan synthase Ags2	7.2356	6.02322	6.18335	6.98572	2.84703	3.13581	4.55054	4.57421	5.58203	5.85031	8.77509	8.1822	4.58374	5.1705	5.57219	7.70853
NCU08132	GH13,GT5	alpha-1,3-glucan synthase Ags2	25.1358	23.9629	27.0985	28.3764	18.9891	18.2936	12.423	12.1251	26.8771	26.1086	27.9968	25.3249	22.8207	23.3925	16.9056	18.8962
NCU05429	GH13;CBM48	1,4-alpha-glucan branching enzyme	111.342	118.763	112.445	115.032	102.551	99.0554	130.58	124.706	102.23	110.489	117.522	123.81	122.841	128.16	101.822	105.046
NCU00449	GH131	hypothetical protein	147.469	155.312	257.526	199.69	531.887	574.821	294.92	284.405	201.53	211.825	200.508	184.875	156.223	164.933	475.734	370.523
NCU02516	GH131	hypothetical protein	0.105246	0.0718603	0.559703	0.607038	4.21979	3.93622	18.2802	15.6848	0.259696	0.449355	0.496979	0.681185	1.87559	1.87884	10.386	11.038
NCU09764	GH131;CBM1	hypothetical protein	1214.12	1104.79	1066.02	847.382	563.36	646.262	34.7576	36.8967	1467.01	1276.4	975.034	1025.54	122.779	113.011	158.475	164.584
NCU02668	GH132	cell wall synthesis protein-Penicillium chrysogenum	551.544	522.632	748.825	738.32	306.193	317.538	111.644	114.802	557.752	582.526	887.967	843.57	463.385	447.699	153.042	161.607
NCU09733	GH132	SUN domain-containing protein	20.1827	17.0456	18.6379	16.4268	4.40456	4.87665	3.76886	3.4792	17.6208	18.2706	12.09	13.3477	7.58301	8.819	4.34277	3.09288
NCU03098	GH15	glycosyl hydrolase	1.21276	1.80398	0.760123	0.478823	1.48295	1.74732	3.58439	4.38733	1.43518	1.04792	0.434619	0.677476	7.18584	8.82756	10.1094	8.03688
NCU01517	GH15;CBM20	glucoamylase	35.9118	47.1233	46.4981	43.4824	32.2024	31.9805	135.939	133.514	28.8056	31.9981	93.0336	97.5856	28.0061	26.534	49.252	59.2422
NCU00061	GH16	hypothetical protein	26.0193	25.1949	32.7565	32.3343	37.3817	34.9492	15.2048	16.2855	27.549	30.2977	24.1542	23.4747	32.2778	32.1862	32.1289	28.8971
NCU01353	GH16	mixed-linked glucanase	184.093	156.286	231.953	227.631	144.23	143.487	47.2025	43.6615	143.444	151.456	249.475	266.603	132.071	135.808	29.2005	28.501
NCU04168	GH16	hypothetical protein	26.0318	28.8787	32.6451	39.5624	24.2812	25.7958	12.7157	13.2974	36.6876	41.0882	63.0132	51.3214	1168.03	1034.2	86.4551	60.2038
NCU04431	GH16	endo-1,3(4)-beta-glucanase	3.09959	3.72804	6.49208	6.11973	59.3135	51.7808	359.526	361.459	3.21061	3.61388	4.81316	4.57816	16.5512	16.1035	129.384	189.662
NCU04959	GH16	secreted glucosidase	6.0993	6.74429	6.71692	6.92696	7.842	5.37569	4.51877	5.12181	6.05049	6.33751	5.83036	6.0263	6.87078	7.7889	8.34893	7.97817
NCU05789	GH16	secreted glucosidase	147.615	171.01	106.696	105.673	371.635	331.295	329.472	333.264	137.142	147.963	132.296	132.795	107.495	101.837	199.499	277.447
NCU05974	GH16	cell wall glucanosyltransferase Mwg1	145.92	138.521	140.98	153.973	34.0719	33.9594	20.7338	18.9231	132.311	139.371	174.052	178.891	100.546	106.198	19.5692	18.0525
NCU06504	GH16	hypothetical protein	1.43481	1.4695	2.28911	1.83904	4.84787	4.72307	8.97442	10.9977	1.43302	1.23371	0.776333	1.74123	2.73962	3.02388	8.28605	9.78397
NCU07134	GH16	hypothetical protein	3.39356	3.05952	3.16461	3.06696	7.75168	7.83333	7.96838	6.65013	2.55254	2.95903	2.4968	2.20416	7.33144	8.49705	14.5875	14.0883
NCU08072	GH16	cell wall glucanase	42.0589	38.845	43.6778	44.5983	34.7955	35.4923	31.8258	32.1355	42.669	45.7359	41.0008	41.4246	37.2104	36.1089	38.0287	40.0962
NCU09117	GH16	extracellular cell wall glucanase Crf1	26.0499	31.561	29.3999	41.7072	22.0041	21.7867	19.8769	20.7776	27.2209	25.3201	43.7126	42.8867	33.3681	33.7738	28.9851	34.0272
NCU09672	GH16	extracellular cell wall glucanase Crf1	1.55922	2.02466	1.33265	1.64609	2.89753	2.17629	2.93382	2.65826	1.41333	1.99122	2.02147	1.08126	5.10372	5.88181	7.91885	7.7015
NCU09904	GH16	glucan 1,3-beta-glucosidase	20.8887	19.9565	35.7661	34.3494	26.4075	24.7236	10.2841	9.46854	20.0732	23.1799	24.341	22.4749	62.5241	63.0606	32.6775	39.0044
NCU05686	GH16;CBM18	cell wall glucanase	138.903	140.986	110.12	126.579	77.8397	82.5331	94.9353	93.5715	101.814	107.639	122.297	114.572	219.239	223.27	194.967	190.358
NCU06381	GH17	GPI-anchored cell wall beta-1,3-endoglucanase EglC	1.48008	1.62114	1.08229	1.68958	2.50042	2.53972	4.68815	6.29469	1.78259	1.53595	1.71087	2.02901	3.61109	3.70034	7.07735	7.8183
NCU07347	GH17	endo-beta-1,3-glucanase	10.6618	11.2349	14.3251	14.0569	17.0029	16.9729	22.8545	21.3742	10.244	11.1284	11.3751	9.87945	23.6297	25.158	17.5622	19.3897
NCU09175	GH17	GPI-anchored cell wall beta-1,3-endoglucanase EglC	158.31	154.66	282.513	278.669	103.637	105.006	93.5722	104.695	184.656	179.989	421.77	393.659	197.187	196.15	95.0875	106.801
NCU09326	GH17	hypothetical protein	448.899	403.995	593.916	627.322	164.708	164.602	88.0697	95.2086	391.816	408.644	726.838	720.289	279.372	269.174	112.6	113.259
NCU01393	GH18	class III chitinase	15.1181	15.1422	16.181	20.7696	25.3229	20.5598	15.636	16.2714	16.6924	16.7976	26.4335	21.0722	22.9416	22.5613	19.1653	19.756
NCU02184	GH18	hypothetical protein	18.5714	16.0048	21.0132	19.9249	5.41603	5.75954	8.08095	7.84812	13.2093	13.1002	31.7636	30.6483	5.25243	4.58665	6.32477	6.99636
NCU03026	GH18	chitinase	1.46935	1.07491	1.39537	2.72408	3.40428	3.52835	5.35269	5.01009	1.33187	1.23229	3.46919	3.73611	6.2346	6.60971	6.40052	5.38272
NCU03209	GH18	chitinase 1	0.589902	0.845831	1.08231	1.19086	0.956706	0.706496	0.979194	1.13326	0.810974	0.75559	0.522293	0.0477255	1.05127	0.394908	1.22641	1.22376
NCU04554	GH18	endochitinase 1	15.89	17.158	30.8583	35.2301	146.296	128.613	154.241	172.12	15.9904	17.3213	71.9221	64.9916	278.448	276.298	222.192	326.267
NCU04883	GH18	chitinase 1	3.70268	3.64948	3.04894	2.69825	8.74387	7.60417	34.768	34.6736	4.3998	3.59099	2.18554	1.96487	6.0056	5.53793	12.6146	13.7657
NCU06020	GH18	chitinase	11.6934	12.7102	20.8448	19.9028	28.7565	26.979	28.9976	29.6611	12.0193	13.4869	15.9921	15.4415	45.3062	44.8754	52.0443	51.2634
NCU07035	GH18	bacteriodes thetaiotaomicron symbiotic chitinase	27.1751	26.7023	110.544	103.597	34.066	31.153	18.05	18.7487	26.4048	28.0271	67.8186	72.1293	10.3409	10.5516	14.9688	17.0024
NCU12033	GH18	class III chitinase	1.20585	1.42873	1.65978	0.988716	4.09025	2.74231	2.86677	2.22983	1.37521	1.46378	0.628027	0.306064	4.4845	4.36161	7.23581	6.04951
NCU04500	GH18;CBM1	chitinase	0.0571031	0.0194946	0	0	0.0771751	0.0479926	0.137372	0.0664851	0	0	0.168528	0.0923976	0.121147	0.0566333	0.0633163	0.0658119
NCU05317	GH18;CBM18	chitinase	32.374	28.8504	82.857	96.539	8.42914	8.30987	11.9036	12.2604	33.8841	36.9616	109.63	118.53	8.13663	7.92614	9.73409	10.5266
NCU07484	GH18;CBM50,CBM50,CBM18,	chitinase	5.65884	5.34854	5.71655	5.86744	3.07253	3.27105	0.546914	0.565831	6.39367	6.98976	6.2282	5.55785	3.22943	3.27179	1.54809	1.46671
NCU00810	GH2	beta-galactosidase	18.2192	20.2207	18.7372	24.0736	15.8591	16.2376	28.7135	27.9394	13.3573	15.6406	15.2403	15.8764	18.5763	21.0726	20.4612	18.4434
NCU00890	GH2	beta-mannosidase	46.802	46.0553	32.0638	33.4171	19.2	19.5883	9.301	8.64318	46.4383	46.9261	26.0461	25.8529	16.8526	17.6025	8.35657	6.79676
NCU00985	GH2	hydrolase	3.0964	2.43802	4.3975	4.41325	22.4721	22.6317	110.675	102.798	1.43849	2.23523	3.39125	2.57752	7.51848	7.0294	15.9559	16.2445
NCU05956	GH2	beta-galactosidase	18.1244	18.1238	21.0312	18.5197	36.8168	36.2521	36.1997	33.0745	15.6684	17.2932	15.8443	14.2361	35.0316	38.9102	38.149	33.1243
NCU09042	GH2	exo-beta-D-glucosaminidase	1.1116	0.811583	1.56275	0.999809	3.25752	2.99699	2.19228	2.11434	0.9893	1.26874	0.974451	0.908231	2.75992	3.17636	3.11187	3.40576
NCU10852	GH20	exochitinase	12.4888	11.8003	43.2016	53.4478	93.2271	79.2267	42.5753	45.7965	13.7007	13.0279	70.0651	66.2895	120.833	104.256	114.008	135.422
NCU00701	GH25	N,O-diacetylmuramidase	7.98118	6.63787	9.93379	10.2842	4.32229	3.67503	5.43326	5.07462	7.18312	7.0388	8.87066	9.52537	8.97062	8.8839	11.2973	9.78552
NCU08087	GH26	hypothetical protein	3.15067	3.32848	13.8133	11.3041	1.44173	2.25184	0.107427	0.462151	2.72845	3.44245	18.9339	17.0604	4.04217	3.32158	2.64074	0.729095
NCU02369	GH28	polygalacturonase	21.652	22.0376	34.6728	29.8232	15.5777	12.9691	6.14171	5.61254	33.6907	31.0449	34.812	34.076	5.14207	7.25142	11.9143	11.7322
NCU06961	GH28	exopolygalacturonase	24.2399	28.868	26.5961	24.2866	20.2275	17.971	18.8638	17.2499	30.4916	29.9249	21.1945	21.984	28.8518	27.0135	23.2069	20.3561
NCU00709	GH3	beta-xylosidase	8.21946	6.29495	3.35407	3.59983	4.06461	3.71785	3.72992	3.5356	9.68024	10.3629	3.12813	2.26781	3.88406	3.77909	4.66212	5.1235
NCU03641	GH3	beta-glucosidase 2	1.38151	1.47106	1.38193	1.23319	4.71225	4.43706	19.3395	19.9274	1.07833	1.10011	1.18435	1.52575	5.19197	4.84444	13.5129	13.9697
NCU04726	GH3	beta-N-acetylglucosaminidase	17.5561	17.6412	20.4821	22.6585	36.5064	36.2652	46.165	44.2634	14.5351	14.9935	16.364	16.1516	32.6593	35.1521	31.3721	37.1924
NCU04952	GH3	beta-D-glucoside glucohydrolase	254.526	267.473	524.781	455.131	1020.77	1151.51	771.795	790.691	284.592	297.912	363.88	369.079	377.331	355.28	699.744	582.043
NCU05577	GH3	beta-glucosidase	40.2928	41.4487	45.4375	42.5838	60.2629	66.2	36.6994	40.5821	40.1974	41.9125	33.913	34.2085	51.7902	51.193	22.4298	21.1008
NCU07487	GH3	periplasmic beta-glucosidase	1266.71	1196.7	1255.18	1107.56	562.39	519.293	43.7255	42.4253	1424.01	1352.44	925.21	971.374	543.683	531.776	280.105	220.078
NCU08054	GH3	beta-glucosidase 1	22.7226	22.0595	33.8387	33.4445	55.0047	52.787	40.5823	41.145	19.0449	20.0419	27.989	28.6438	47.6629	48.3488	35.9875	44.9668
NCU08755	GH3	beta-glucosidase 1	376.436	390.618	293.582	276.94	30.9672	30.0247	20.3166	21.9534	305.591	279.904	187.584	184.676	46.2869	50.4229	41.4737	41.5473
NCU09923	GH3	beta-xylosidase	41.6321	39.1566	23.7436	21.6678	6.6973	7.94552	2.54629	2.27797	52.1329	57.7384	23.0592	21.1746	7.61444	7.25272	5.97474	4.46361
NCU04395	GH30	endo-1,6-beta-D-glucanase	13.2692	10.8405	39.7069	36.2365	28.1344	22.3599	18.5178	17.8577	6.72528	9.20746	28.056	28.7345	24.566	25.2071	19.9468	20.733
NCU09702	GH30	endo-beta-1,6-galactanase	38.0921	37.1362	66.9157	66.4469	16.8637	14.0692	2.25875	3.02064	47.0981	48.7911	69.932	70.0986	10.0909	7.93352	8.28754	9.4329
NCU02583	GH31	alpha-glucosidase	29.0988	31.262	50.8877	51.1244	64.0456	65.6568	133.224	134.715	26.2598	28.5841	43.564	42.7009	110.604	111.429	131.484	120.215
NCU04203	GH31	glucosidase II alpha subunit	44.2694	41.2598	46.9985	48.6196	24.5312	23.1017	14.4488	14.0334	37.4285	38.8359	41.746	39.4849	19.3474	18.7818	12.6057	13.6499
NCU04674	GH31	alpha-glucosidase	66.8138	59.813	59.653	60.0263	16.6816	17.8238	17.3408	17.4628	44.5729	48.9352	42.9235	39.3081	15.0493	16.0235	10.2998	12.7809
NCU04885	GH31	alpha-xylosidase	10.2082	11.6473	11.5043	11.9386	22.1446	21.018	39.4637	36.8598	7.00081	7.86376	10.2305	9.09525	24.2634	25.5258	23.4373	26.4788
NCU09281	GH31	alpha-glucosidase	6.63308	6.48681	3.8031	4.40038	4.62239	6.17004	43.8157	41.2424	3.28807	4.52341	4.2823	3.50309	4.45627	5.00241	18.4253	21.9586
NCU04265	GH32;CBM38	hypothetical protein	13.3315	18.3626	15.2033	18.7188	0.344011	0.120335	1.79111	1.66703	10.0773	10.2055	21.6916	19.2547	0.384764	0.497002	0.264596	0.247522
NCU00642	GH35	beta-galactosidase	27.4076	27.914	32.8634	28.2722	64.262	63.2137	101.572	97.8972	30.1536	33.8353	26.3942	26.3093	111.499	119.227	111.947	110.655
NCU04623	GH35	beta-galactosidase	13.1021	13.7654	16.4488	14.0823	14.2771	12.2205	10.712	10.3012	16.0796	13.6625	10.9155	12.5167	9.93912	10.3211	9.32771	9.63268
NCU02550	GH36	alpha-galactosidase	11.6881	11.7302	11.0948	11.9456	22.9082	21.6154	26.8943	25.9983	12.7946	13.5615	11.5349	11.8538	25.436	28.6499	27.9801	25.4983
NCU00943	GH37	trehalase	41.5855	34.8332	45.8548	42.9335	28.5061	31.0065	43.1714	44.8102	35.0645	34.5933	40.2124	39.7968	63.7399	62.1768	44.243	40.7075
NCU04221	GH37	neutral trehalase	20.879	20.5791	33.79	35.6214	42.2099	41.1797	60.591	61.7892	20.0269	20.5718	37.1153	42.3655	80.9975	74.0165	43.72	43.7853
NCU07404	GH38	alpha-mannosidase	2.67516	2.52908	2.79775	3.94776	5.18743	5.23362	10.7059	11.2087	1.94908	2.1583	4.0717	4.09699	7.16364	7.74648	5.23803	6.80561
NCU00852	GH43	endo-arabinase	0.191404	0.0784129	0.30537	0	0.15521	0.386081	0.0552552	0.311993	0.161929	0.204304	0.067787	0.123883	0.48729	0.284744	0.382015	0.0661787
NCU01900	GH43	xylosidase/arabinosidase	1457.08	1513.68	537.489	482.814	119.505	124.319	28.3627	28.633	1833.39	1779.23	532.239	511.612	59.9843	65.1857	43.7267	40.3653
NCU05965	GH43	arabinosidase	6.52001	7.4463	9.54153	8.86046	10.3967	10.6442	15.0983	12.916	8.35829	8.21112	7.84928	7.36217	9.34444	12.8048	12.4045	12.3663
NCU06861	GH43	glycosyl hydrolase family 43 protein	12.2419	13.4897	63.2966	54.8976	77.181	82.3371	47.0895	40.6702	22.2317	25.655	60.6635	58.6992	27.6988	29.1293	52.7143	40.6647
NCU07326	GH43	hypothetical protein	1027.68	1113.42	1000.59	858.477	2762.05	3039.61	446.108	462.109	1445.31	1384.47	1176.67	1121.66	270.087	262.532	799.848	668.41
NCU09170	GH43	alpha-N-arabinofuranosidase II	10.7597	11.147	21.1937	19.6325	23.4627	26.738	46.8611	51.3389	12.1225	14.8641	19.3829	18.2472	4.55669	4.12483	20.0982	20.9262
NCU09652	GH43	beta-xylosidase	257.47	253.365	202.809	174.268	115.387	103.237	48.8785	44.7708	287.484	294.755	160.288	152.044	112.164	121.824	90.7236	81.2563
NCU05121	GH45;CBM1	endoglucanase V	524.913	553.782	781.006	680.345	550.854	650.302	73.3838	80.8613	696.712	666.42	690.651	715.362	297.6	261.73	502.419	433.618
NCU01059	GH47	glycosyl hydrolase family 47 protein	75.4813	73.6582	54.1079	48.3381	17.9197	17.5964	4.72308	5.25828	93.7535	74.9108	44.8151	46.3004	8.09184	8.41734	3.37309	3.09356
NCU02091	GH47	ER glycosyl hydrolase	3.28426	2.94685	2.46133	2.60671	1.57337	1.39605	0.819692	0.914642	3.63328	3.1015	2.78215	2.9098	0.987933	1.01378	0.613932	0.818116
NCU02235	GH47	class I alpha-mannosidase 1A	28.5603	31.265	28.4243	31.2641	36.9364	35.4803	70.9119	68.8628	24.1478	26.5969	22.1818	24.9719	37.3542	36.2041	46.261	42.9259
NCU02778	GH47	mannosyl-oligosaccharide 1,2-alpha-mannosidase	20.9284	20.3476	24.2443	23.8116	19.1202	19.7573	18.977	18.7295	18.9849	20.4512	24.2096	22.4377	30.3973	29.9731	21.7856	22.6443
NCU03134	GH47	class I alpha-mannosidase 1A	1.94001	2.01896	1.02339	1.12799	2.38934	1.81458	2.14534	2.2041	1.75377	1.60316	0.941945	0.835404	3.22628	3.49121	4.05932	4.46274
NCU05836	GH47	glycosyl hydrolase family 47 protein	62.9415	67.1994	46.9575	49.3527	28.6372	28.5026	14.5872	16.7077	54.4856	57.5206	46.7665	46.2166	29.6346	26.7757	13.9648	17.0488
NCU07067	GH47	mannosyl-oligosaccharide alpha-1,2-mannosidase	6.70981	7.02941	18.2502	17.6271	59.1634	64.6367	179.259	170.338	5.56099	6.70641	15.1165	16.0231	47.7478	48.411	94.2196	95.0407
NCU09028	GH47	class I alpha-mannosidase	0.125318	0.256695	0.199934	0.180702	1.83481	1.81684	4.64272	3.72063	0.176699	0.111469	0.184925	0.101387	5.45029	5.12682	6.66974	7.36592
NCU02233	GH5	glycosyl hydrolase	10.8851	12.2754	17.9065	16.1317	21.8216	20.6906	31.0567	29.4447	11.9971	13.0903	13.5996	12.4269	23.6936	26.6289	30.2339	26.2821
NCU03254	GH5	hypothetical protein	16.9166	16.6479	16.365	15.2083	17.1052	12.8793	9.99992	11.4372	16.4461	18.1009	12.5975	13.1174	20.9809	19.3207	22.495	19.6277
NCU03914	GH5	glucan 1,3-beta-glucosidase	11.6378	10.8605	15.2689	16.711	15.0218	13.0465	20.7826	19.8363	11.4711	11.838	13.997	13.1836	17.3063	17.8015	13.0658	15.4939
NCU05882	GH5	cellulase	16.2361	18.2846	21.9265	23.8651	23.0813	21.2613	28.2814	27.6758	21.5751	21.585	27.319	27.961	23.9405	24.4545	29.8614	30.7084
NCU08412	GH5	endo-beta-1,4-mannanase	1068.99	1070.58	1127.98	1153.67	676.569	703.879	234.876	227.159	1033.05	1079.14	1221.66	1121.65	469.361	490.785	244.575	175.648
NCU00762	GH5;CBM1	endoglucanase 3	3061.74	3111.38	2428.51	2257.97	1787.58	1958.5	180.63	197.017	3273.03	3015.11	2237.91	2139.86	691.942	632.836	741.128	621.599
NCU02343	GH51	alpha-L-arabinofuranosidase 2	395.976	412.193	145.636	142	62.5283	63.4462	36.9914	39.5854	428.964	402.719	128.437	132.971	35.657	35.5685	44.261	37.6192
NCU00972	GH53	arabinogalactan endo-1,4-beta-galactosidase	105.468	113.217	132.285	106.82	203.84	205.701	49.7998	54.2784	155.256	154.821	159.69	160.852	67.5194	64.7212	118.358	88.8368
NCU09775	GH54	alpha-N-arabinofuranosidase	4.92027	5.60332	2.63615	4.07686	9.27989	10.5079	3.02099	3.46285	16.9687	19.3613	8.25757	7.72374	5.65554	5.02545	9.71019	6.98253
NCU04850	GH55	exo-beta-1,3-glucanase	29.9029	29.2856	24.4263	27.8597	37.4661	38.8335	616.317	601.816	18.7206	22.0499	21.2554	20.9708	33.5325	33.4739	285.513	327.565
NCU04947	GH55	LysM domain-containing protein	15.7622	18.5446	45.836	46.9884	118.542	118.032	77.896	78.0874	22.0831	21.6869	42.655	45.7439	77.5156	80.7108	101.775	108.02
NCU05105	GH55	glucan endo-1,3-beta-glucosidase	21.5213	22.181	15.7451	15.1241	16.3405	15.7378	13.1107	13.8836	16.6057	16.1641	17.1546	15.6265	12.7357	12.7706	25.6142	25.6832
NCU07523	GH55	1,3-beta glucanase	32.3644	30.6667	23.7352	24.2141	17.1153	16.1779	15.629	14.0166	32.9976	34.0053	18.9979	18.4838	11.2943	10.2171	7.69217	8.93902
NCU08097	GH55	exo-beta-1,3-glucanase	0.833454	0.910512	0.7535	0.681021	1.89613	1.97886	3.2682	3.5581	0.602279	0.845142	0.491954	0.809158	2.31636	2.21115	4.71311	4.39458
NCU09791	GH55	beta-1,3-exoglucanase	33.3727	30.9172	34.3033	37.4517	14.4053	12.7268	11.2292	12.7808	25.6009	29.018	28.0076	27.6343	125.541	120.418	56.5858	45.9601
NCU03996	GH6	exoglucanase 3	0.888271	0.649819	0.759194	0.640423	26.068	31.3552	16.9884	19.8347	0.838709	1.04972	0.617938	0.461988	0.928796	1.32144	29.8642	18.9758
NCU07190	GH6	exoglucanase 3	9267.59	8819.58	5170.48	4487.34	5587.39	6449.78	1495.55	1662.44	11598.8	10493.7	5631.41	5548.05	454.445	410.199	1607.84	1629.38
NCU09680	GH6;CBM1	exoglucanase 2	7334.18	7384.16	9238.83	8704.15	8756.4	9313.26	1559.68	1592.23	7665.03	7163.51	9029.48	9047.64	2811.35	2746.84	2842.98	2255.35
NCU03657	GH63	mannosyl-oligosaccharide glucosidase	20.3211	19.8911	23.2194	23.4026	13.7071	13.4695	9.96107	10.2732	18.3881	19.7833	19.1378	19.6609	15.1847	15.4913	12.8306	13.3364
NCU01080	GH64	glucanase B	20.1511	18.9644	26.2901	41.2841	66.7862	69.0129	40.3545	46.8342	19.8459	21.4886	74.4987	65.9277	61.2147	55.2932	40.0714	55.4126
NCU06505	GH64	glucanase B	0.378373	0.16608	0.258713	0.272798	0.474846	0.408864	28.2437	31.6874	0.200066	0.115392	0.382866	0.262388	0.44724	1.16599	26.5211	32.6592
NCU07351	GH67	alpha-glucuronidase	0.648187	0.632981	1.77966	1.565	20.0264	19.7828	19.2125	20.0166	0.494171	0.75623	10.1433	7.93931	10.0163	9.78856	11.6331	12.4435
NCU04027	GH7	endoglucanase EG-1	0	0	0	0	0.153808	0	0	0	0	0	0	0	2.31785	2.48311	6.43557	6.75481
NCU04854	GH7	endoglucanase EG-1	207.091	181.725	141.416	118.933	164.687	176.95	23.9153	22.5915	259.939	245.155	119.867	119.011	31.3753	30.9979	54.9568	47.5934
NCU05057	GH7	endoglucanase EG-1	1092.13	1154.06	893.948	771.307	2188.43	2316.64	487.56	485.371	1386.02	1260.66	998.862	937.378	1012.34	1010.77	1520.74	1370.74
NCU05104	GH7	exoglucanase 1	1.98271	2.31666	4.7226	3.78513	204.03	221.828	97.3441	105.799	1.71283	1.9673	2.02745	2.48522	40.0618	40.422	469.244	405.572
NCU07340	GH7;CBM1	exoglucanase 1	8239.35	7971.52	7143.2	6697.5	9854.74	11290.6	1926.66	1981.6	8146.79	7749.61	6885.68	7029.3	3234.64	3063.54	3521.9	2796.25
NCU04691	GH71	alpha-1,3-glucanase	0.259922	0.532413	0.490081	0.374796	1.05386	1.22135	0.682137	1.32056	0.424799	0.605322	0.669476	0.802917	0.691805	1.23033	0.471606	0.367646
NCU05600	GH71	ubiquinone biosynthesis protein	12.6804	13.9325	13.8408	15.1131	14.5138	15.4212	27.1215	28.7056	12.4477	12.3032	16.2757	15.9706	18.5089	17.1069	21.1127	23.048
NCU07355	GH71	glycosyl hydrolase family 71 protein	4.48218	4.38109	3.39874	3.5633	11.6547	8.72299	15.104	14.9613	4.75796	4.58415	3.71196	3.52975	13.4936	11.9161	24.9155	24.6306
NCU11405	GH71	alpha-1,3-glucanase/mutanase	35.7796	38.3134	38.483	37.7022	7.70724	7.70284	1.16002	0.884434	42.2496	41.493	24.6998	24.1909	9.54342	10.5145	2.43529	2.16967
NCU06010	GH71;CBM24	mutanase	1.76893	1.47201	1.67567	1.87318	2.05452	1.81192	1.61576	1.48031	1.97296	2.25692	1.10123	1.38641	2.48042	2.34374	2.4824	2.29355
NCU08473	GH71;CBM24,CBM24,CBM24,CBM24	alpha-1,3-glucanase	7.89942	8.04333	2.8181	3.05832	3.11497	2.66558	1.48806	1.76606	6.25659	7.05803	2.32554	1.98688	3.50226	2.96966	2.4027	2.2136
NCU01162	GH72	glycolipid-anchored surface protein 5	1.11313	0.906854	2.72441	1.86044	10.377	9.82315	18.1668	17.3195	1.35104	1.43118	2.2175	2.00581	7.0364	7.24482	19.9864	20.2493
NCU06781	GH72	1,3-beta-glucanosyltransferase Gel2	193.196	176.589	227.719	230.822	117.517	123.169	144.087	158.375	172.912	172.006	269.999	257.827	190.329	183.711	227.568	253.461
NCU06850	GH72	1,3-beta-glucanosyltransferase gel3	4.82643	3.90477	5.39923	5.14755	1.89127	2.16021	2.08172	2.02831	3.92615	4.74018	4.37442	3.21162	6.45272	6.58528	3.1587	2.91291
NCU07253	GH72	1,3-beta-glucanosyltransferase gel1	43.0529	39.2611	36.2944	42.9099	19.5971	20.2775	33.7313	40.1012	50.1363	50.5131	86.453	76.4065	102.132	88.7706	70.7467	97.5607
NCU08909	GH72;CBM43	beta-1,3-glucanosyltransferase	264.819	252.163	354.898	397.643	328.518	324.562	318.878	335.549	279.531	289.293	516.293	531.028	657.844	627.507	447.799	604.889
NCU05955	GH74;CBM1	Cel74a	582.78	565.134	745.889	687.948	576.19	606.711	44.964	48.7979	633.271	578.819	657.975	664.807	154.406	142	120.405	101.347
NCU02909	GH75	chitosanase	1.94092	2.65046	14.141	17.9118	29.292	32.0134	41.9766	36.8349	2.36042	2.69324	20.7362	20.2567	87.0084	92.9751	83.8783	114.755
NCU00086	GH76	glycosyl hydrolase	0.718313	0.809248	1.20331	0.828619	1.31058	1.81113	2.79942	3.26169	1.02549	1.49511	0.445191	1.27852	1.92016	1.70977	4.2412	4.53255
NCU02032	GH76	glycosyl hydrolase family 76 protein	0.126704	0.0648839	0.202146	0.182702	1.16444	1.0223	1.40823	1.3867	0.0535964	0.0270487	0.0673097	0.22552	0.935459	1.01786	1.72803	1.75234
NCU02216	GH76	cell wall glycosyl hydrolase Dfg5	29.4232	34.6434	40.5099	45.0131	37.7022	37.6913	69.5564	66.8063	27.3846	28.6373	39.0043	38.639	67.9639	69.77	83.5996	88.8934
NCU03215	GH76	glycosyl hydrolase	18.539	17.5081	31.426	25.9817	51.9039	43.9703	52.3069	46.259	17.1545	19.5554	20.3394	19.1561	55.235	54.1601	54.4067	56.5802
NCU03770	GH76	cell wall glycosyl hydrolase Dfg5	58.6846	57.651	57.1146	58.4278	56.3116	56.0854	61.5484	59.1459	52.0388	55.7385	57.4863	53.4701	69.9551	73.2823	64.7474	70.3156
NCU04262	GH76	hypothetical protein	34.5261	36.5898	57.9552	68.7201	102.453	95.4383	157.771	153.469	32.0338	33.9618	67.6647	68.1266	152.033	159.7	139.397	158.613
NCU06319	GH76	hypothetical protein	4.33032	3.50902	5.01068	3.39653	4.30894	4.49931	8.03629	6.39919	2.89355	3.19996	2.82285	2.65643	5.7545	6.01729	6.3712	7.81517
NCU07005	GH76	glycosyl hydrolase	8.52846	8.87194	11.5481	8.89102	11.4357	6.46368	9.57721	10.1052	9.42645	8.51303	6.76475	5.82897	8.68065	9.12298	16.7763	18.5382
NCU08127	GH76	hypothetical protein	36.7033	38.194	58.669	63.4406	110.753	107.96	125.755	131.499	36.441	39.2368	60.2997	58.5266	153.463	143.004	140.518	176.583
NCU09937	GH76	cell wall glycosyl hydrolase Dfg5	103.631	107.543	53.9599	53.7454	59.9159	51.517	100.204	90.4829	96.092	104.207	53.1256	49.9119	75.5946	79.7554	116.371	124.032
NCU00937	GH79	beta-glucuronidase	5.40237	5.29391	7.74117	7.09272	25.9377	26.4019	50.3491	50.9993	5.81885	7.56402	5.96424	6.39423	17.5105	17.3636	21.548	22.7432
NCU08179	GH79	hypothetical protein	7.81009	9.29675	25.5808	20.6217	29.4292	30.6466	9.89204	9.87614	12.4435	12.8635	15.0664	16.7382	5.00377	5.84784	9.11868	9.96988
NCU07076	GH81	endo-1,3-beta-glucanase	0.869056	0.706403	0.836305	0.815534	3.07616	2.95639	5.05745	3.75827	0.656453	0.809831	0.806094	0.580338	4.3372	4.84309	6.46998	7.32119
NCU04798	GH92	alpha-1,2-mannosidase subfamily	6.37914	6.50882	8.78087	8.80075	8.45938	7.31648	10.9905	10.01	6.73332	7.14183	8.42958	8.05192	9.90605	10.8992	11.607	11.7536
NCU07269	GH92	alpha-1,2-mannosidase	3.78276	3.82881	4.00767	4.19745	6.59021	6.1101	9.00061	7.56982	2.25017	2.96518	2.87823	3.37123	9.76205	10.1338	12.5585	11.2909
NCU09924	GH93	BNR/Asp-box repeat protein	45.1054	41.1867	33.6309	33.0767	10.1664	10.529	4.25231	4.66218	58.5881	57.9452	23.298	26.6112	15.6556	16.0413	10.2278	8.70252
NCU09425	GH94	NdvB protein	139.141	140.534	113.858	100.374	126.685	135.847	60.2252	61.2391	103.831	99.5815	65.6851	66.4398	51.3074	51.8163	55.7461	54.1884
NCU01768	GHnc	hypothetical protein	27.8696	26.9591	46.6265	50.2843	58.3253	58.3482	87.8016	85.3772	27.9068	30.893	54.152	56.3725	49.5035	52.1256	60.5591	62.1409
NCU08936	GHnc	clock-controlled gene-15	300.747	319.205	447.121	462.853	528.868	536.483	587.639	614.593	298.404	298.234	625.219	602.031	899.786	878.196	715.47	759.47
NCU07050	GHnc;CBM13	hypothetical protein	0.0303846	0.0311192	0.412047	0.109533	1.31408	1.13001	0.0438576	0.0884419	0.0642639	0.113513	0.0807066	0.0491648	0.30942	0.135606	0.227412	0.157583
NCU00281	GT1	UDP-glucose,sterol transferase	3.64759	3.4713	4.27445	3.90983	3.49008	3.65232	5.4863	4.61332	3.16611	3.91064	5.87319	5.00112	6.09155	6.36278	6.52305	6.73831
NCU00679	GT1	hypothetical protein	2.09577	1.45796	1.29329	1.93865	2.00409	1.42076	1.855	1.65743	1.46359	1.6039	0.770239	0.799796	3.47314	3.67664	4.14339	3.6231
NCU03344	GT1	hypothetical protein	6.52355	6.97932	9.01492	7.79808	6.19456	5.19741	6.30079	4.85652	8.23229	7.17028	6.69917	5.21896	4.75398	6.16923	5.36451	4.77939
NCU07473	GT1	glycosyltransferase family 28 domain-containing protein	5.25242	4.65493	9.2489	10.7744	26.0431	23.8317	18.2142	18.2042	3.87781	4.51289	15.5062	14.5112	30.3352	32.9849	14.375	24.3029
NCU08625	GT1	hypothetical protein	0.673498	0.724271	0.510392	0.558413	1.77496	1.5071	1.72554	2.13682	0.641007	0.73686	0.357785	0.217955	2.67912	2.35455	2.94044	3.52207
NCU09301	GT1	UDP-glucose:sterol glycosyltransferase	16.2713	16.7873	22.7455	22.8226	20.3914	21.1878	31.3861	30.6723	14.5031	15.1424	19.1213	17.8257	38.8691	41.4124	31.8659	35.0094
NCU01388	GT15	alpha-1,2-mannosyltransferase	46.6161	47.211	46.7319	45.9594	35.9446	35.1258	41.9514	43.3293	47.7	46.6555	44.3068	48.8145	52.5185	53.2858	48.0425	46.5677
NCU04037	GT15	hypothetical protein	20.3496	20.0097	22.0982	19.9125	19.6487	16.2277	13.8898	14.2837	19.5155	20.8762	15.3802	15.3346	20.0442	18.9944	20.1619	20.9206
NCU05680	GT15	alpha-1,2-mannosyltransferase Kre5	79.5726	76.2672	77.5536	81.5149	74.6323	78.3645	81.0872	86.4425	72.0622	75.4468	87.5849	86.8111	90.6915	85.0919	65.4326	77.4043
NCU06166	GT15	alpha-1,2-mannosyltransferase	11.9272	12.9764	14.9136	16.038	9.39849	8.48075	13.5225	11.9888	13.3551	13.546	17.4299	13.8901	26.0835	27.7819	23.9903	22.8311
NCU06541	GT15	alpha-1,2 mannosyltransferase KTR1	51.1316	49.3987	64.2191	62.9112	84.9491	86.9518	86.1278	84.0873	49.9956	50.718	68.57	65.6726	94.7108	91.4692	88.9636	96.5181
NCU07455	GT17	hypothetical protein	1.26284	0.688406	1.10486	0.792995	3.93648	3.23543	7.46758	7.54131	0.947745	1.17402	0.288543	0.296619	3.81134	4.30276	5.99619	5.98605
NCU00911	GT2	polysaccharide synthase Cps1p	404.367	424.508	508.021	506.417	635.977	621.213	679.827	658.079	339.565	370.55	323.796	344.48	244.464	247.416	154.845	170.653
NCU03611	GT2	chitin synthase	46.0956	47.1261	61.3549	69.2377	115.996	116.889	159.826	159.417	40.9478	42.8271	67.2927	67.6036	142.988	148.079	142.9	164.209
NCU04350	GT2	chitin synthase 6	33.3402	31.8044	38.7217	40.0113	41.0083	42.1659	37.4182	36.9833	31.4612	32.982	42.1177	42.3296	54.8596	55.5564	34.3175	42.7468
NCU05239	GT2	chitin synthase A	15.2144	14.5933	14.7281	17.1239	15.9644	15.4377	22.9506	20.0886	10.8503	12.3869	14.781	15.7696	20.1365	21.976	17.17	21.2788
NCU05268	GT2	chitin synthase D	6.29061	5.84841	6.291	5.59079	3.01216	2.69337	1.80838	2.13429	6.63843	6.79902	6.35196	6.31636	3.44139	3.1979	4.03589	3.96698
NCU06386	GT2	dolichyl-phosphate beta-glucosyltransferase	37.4824	37.8268	35.8292	39.8341	28.4381	27.2856	7.45891	8.32429	32.7322	32.037	34.1893	36.2237	20.7475	19.1925	11.9207	13.0331
NCU07965	GT2	dolichol-phosphate mannosyltransferase	62.62	64.134	79.6833	84.1594	84.1009	84.3084	77.3186	79.8127	60.5724	60.0917	84.4605	89.1165	88.4504	93.0449	89.0672	90.9344
NCU08226	GT2	hypothetical protein	12.0001	11.4334	3.80716	3.65848	5.85709	5.60181	10.5115	9.62852	7.87519	10.6277	5.56132	6.56855	16.4974	17.4236	13.8456	15.5768
NCU09324	GT2	chitin synthase 4	25.5205	26.2723	28.2112	31.0358	30.9453	29.9337	55.6646	50.5504	22.5786	24.4752	32.3897	30.4883	45.6143	50.7883	44.9766	49.5219
NCU09875	GT2	capsule polysaccharide synthase Cps1	0	0	0	0	0	0.0323372	0	0.0298649	0	0	0	0	0	0	0.127987	0.0886875
NCU00793	GT20	trehalose phosphate synthase	47.9899	45.7287	99.7637	93.5513	268.672	262.451	436.961	441.652	53.6216	52.7337	81.8766	80.6363	189.212	192.637	208.909	237.251
NCU05041	GT20	trehalose-phosphatase	35.3408	35.0976	64.9057	65.3229	48.3807	48.8686	43.9005	44.7455	32.3831	34.2021	46.3398	49.6834	67.046	68.1226	38.136	39.7253
NCU09715	GT20	alpha,alpha-trehalose-phosphate synthase	53.332	50.6521	67.1776	70.8685	73.9356	72.4905	84.4909	81.2764	53.8681	57.4042	75.1631	75.5273	90.7662	90.779	88.0088	85.7921
NCU01116	GT21	ceramide glucosyltransferase	10.1415	8.83502	13.5408	15.2477	7.58441	8.71187	7.22993	7.34383	10.9209	10.7095	12.1274	14.0083	14.6412	13.3162	10.9278	11.0913
NCU00193	GT22	GPI mannosyltransferase 3	16.8	17.806	24.5872	23.3803	11.0134	10.2311	6.30386	5.72779	16.5805	18.0036	21.8081	20.2795	8.64782	9.55894	6.54019	6.19049
NCU04454	GT22	mannosyl transferase	27.2812	25.6801	35.2986	34.4147	20.0434	19.4357	12.3212	11.0228	25.8411	27.3159	31.4527	32.8144	25.1124	24.3203	14.6276	14.1011
NCU07472	GT22	alpha-1,6-mannosyltransferase subunit	13.8495	15.2343	26.1699	25.6416	25.6455	23.4286	11.9459	11.9147	15.6907	15.4991	23.7653	24.913	25.768	25.7888	17.2062	20.6557
NCU02349	GT24	UDP-glucose:glycoprotein glucosyltransferase	12.8225	12.3854	11.6745	11.6251	6.88106	6.69361	5.10198	5.33251	12.3352	12.2418	10.1877	9.15099	5.96407	5.76182	3.9401	4.81047
NCU05138	GT25	hypothetical protein	1.88252	3.06217	24.1685	24.3028	25.4722	20.8847	20.811	21.8666	4.1455	4.63341	25.2956	24.2252	60.4154	63.6876	33.8887	37.6748
NCU06687	GT3	glycogen synthase	262.803	254.018	213.267	213.389	125.299	129.585	130.265	119.926	238.789	244.105	185.627	198.304	122.348	128.26	90.5557	84.5615
NCU02213	GT31	hypothetical protein	8.09221	7.15769	7.86363	5.47363	19.3479	20.422	41.561	39.2116	7.49955	7.7267	4.45518	4.45191	11.9302	12.3449	16.8605	16.6603
NCU05878	GT31	hypothetical protein	18.1387	17.4635	28.6942	28.4069	52.6281	47.2284	38.5783	38.4718	20.2729	19.8969	38.6375	38.464	26.3372	27.0672	24.58	32.0566
NCU07762	GT31	hypothetical protein	22.1938	21.6883	17.6736	16.6103	19.4864	20.8877	30.4276	27.6732	18.0493	19.591	15.3326	15.8122	34.4587	36.4156	35.3483	39.7619
NCU00609	GT32	initiation-specific alpha-1,6-mannosyltransferase	16.3192	15.7154	19.6997	21.1888	27.5449	29.5628	58.0285	57.842	17.6967	17.1685	18.2209	17.1754	29.0457	28.4937	29.304	37.4496
NCU07338	GT32	alpha-1,6-mannosyltransferase Och1	130.975	132.324	130.043	117.857	179.877	166.486	171.618	162.223	121.49	118.451	90.3671	92.6942	152.686	156.656	141.386	139.215
NCU07761	GT32	hypothetical protein	22.0881	21.4464	22.3563	21.1477	10.4857	10.5296	5.74223	5.04664	19.9676	20.6401	19.3813	18.959	14.2347	16.0764	7.27499	5.91937
NCU08232	GT32	alpha-1,6-mannosyltransferase Och1	45.4725	44.7292	72.8497	71.2768	18.5316	19.0053	5.87741	5.53471	43.8816	51.0235	64.0887	65.5492	18.3221	18.7362	10.4578	11.001
NCU07261	GT33	beta-1,4-mannosyltransferase	13.2068	16.0941	17.3115	16.8931	8.17962	7.03046	4.21194	4.52997	14.8578	14.9044	18.1044	18.7466	14.1425	12.9267	7.01034	7.92191
NCU03055	GT34	alpha-1,6-mannosyltransferase subunit	26.535	26.179	27.7239	30.7434	23.1001	22.4163	34.5292	31.3372	27.345	26.0031	25.7023	25.3309	25.9453	24.8795	24.299	27.3306
NCU06762	GT34	alpha-1,6-mannosyltransferase subunit	21.1784	19.7064	22.5876	21.255	16.4768	15.7735	19.048	16.9248	20.548	21.5796	18.8801	20.1981	19.6906	19.8268	19.211	19.8675
NCU07027	GT35	glycogen phosphorylase	97.7845	105.934	214.224	221.004	324.656	324.235	440.897	451.982	83.8812	97.3538	216.143	212.474	291.034	284.553	341.306	329.586
NCU01648	GT39	dolichyl-phosphate-mannose-protein mannosyltransferase 2	53.838	51.1045	58.997	60.4182	47.963	48.4605	55.0693	51.8855	53.3684	52.8514	63.6004	62.6645	43.362	46.4289	47.9318	49.9996
NCU01912	GT39	mannosyltransferase 1	65.3115	62.3172	61.6469	67.7964	68.5261	64.6958	86.2272	86.3195	60.529	62.8222	67.1357	63.1388	60.1359	65.5037	61.1286	65.7821
NCU09332	GT39	mannosyltransferase PMTI	67.0459	65.1284	81.1907	85.0113	74.0788	66.1402	48.2011	48.0709	67.2869	66.866	79.8167	78.3652	46.6869	49.0019	42.4532	43.5101
NCU03503	GT4	mannosyltransferase	36.8728	43.3357	43.3217	45.9484	39.6209	40.0861	32.0979	30.6347	36.0327	37.3899	46.7131	44.7106	31.8415	31.1856	30.4365	31.9509
NCU04029	GT4	thioesterase	0.499423	0.295095	0.766142	0.470863	1.2461	1.23501	1.94081	1.54315	0.243759	0.389559	0.714297	0.217567	1.73603	1.60024	2.04466	1.95922
NCU05132	GT4	hypothetical protein	6.53478	6.29646	25.6894	24.4481	20.7373	20.0009	11.9344	12.7665	8.60586	8.66524	33.4564	31.9961	26.8348	27.602	9.52242	11.5906
NCU06779	GT4	alpha-1,2-mannosyltransferase alg11	70.2577	78.1446	64.1206	67.24	91.8724	86.4222	67.2621	71.5735	75.7143	77.5451	63.4052	64.9542	89.0071	86.4236	87.4477	90.8394
NCU09559	GT4	clock-controlled protein 9	18.5885	16.7467	50.9213	51.9823	133.298	143.286	190.676	198.233	18.4656	23.6783	64.8192	57.8067	88.9196	84.7638	85.6206	78.2639
NCU09757	GT4	glycosylphosphatidylinositol anchor N-acetylglucosamine transferase	11.5421	11.7	19.7681	16.4156	11.6261	12.9591	12.075	12.198	14.4384	13.3941	15.5822	16.7287	15.4207	15.0281	11.2229	11.3923
NCU01315	GT41	UDP-N-acetylglucosaminyltransferase	12.9823	11.5748	14.7424	17.5793	36.9002	35.1684	61.2552	56.6092	10.6566	12.0875	17.117	16.5147	52.7908	57.306	45.1704	65.6996
NCU06871	GT48	1,3-beta-glucan synthase component GLS1	48.4366	44.0912	64.4381	64.4317	61.4837	58.3533	63.5869	62.5272	46.3713	46.7624	69.7628	63.8112	80.3866	86.1037	63.3699	72.9564
NCU06057	GT50	GPI mannosyltransferase 1	24.8979	22.605	21.1875	23.6447	24.2119	23.895	13.0193	11.397	23.7802	23.5367	16.2296	18.5292	21.9578	21.8589	13.5845	16.3835
NCU05700	GT55	mannosyl-3-phosphoglycerate synthase	5.39426	6.98992	8.34416	5.98588	3.48669	3.07498	1.69264	1.17419	7.98626	7.33493	5.39898	4.85751	5.64249	5.4778	2.45749	4.17616
NCU00163	GT57	dolichyl pyrophosphate Glc1Man9GlcNAc2 alpha-1,3-glucosyltransferase	13.1649	14.1349	18.4831	17.3696	17.5255	16.0159	13.46	11.5215	14.3164	15.4105	13.2491	14.4498	14.6074	15.472	15.5461	17.1831
NCU03317	GT57	glucosyltransferase	16.7798	16.7983	19.0096	18.2475	20.4123	16.9688	14.7076	13.911	14.7728	16.2617	13.0378	12.791	18.2006	19.4371	20.364	21.877
NCU06552	GT58	dolichyl-P-Man:Man(5)GlcNAc（2)-PP-dolichyl mannosyltransferase	21.6453	19.6763	27.3406	24.8954	20.3218	18.2457	14.0871	11.3929	17.5536	21.2722	16.1481	18.7761	27.1617	25.4558	21.0466	23.426
NCU16844	GT59	hypothetical protein	160.929	185.183	144.746	131.244	118.125	112.393	89.0432	76.2375	167.532	176.504	153.016	143.689	85.5773	91.1654	64.9749	60.2784
NCU02635	GT62	mannan polymerase complexes MNN9 subunit	48.3765	46.4556	55.6684	52.8099	43.4657	45.4903	50.571	48.244	50.3524	52.0776	51.1285	49.0582	52.1995	55.4289	49.0264	49.5859
NCU08024	GT62	mannan polymerase II complex ANP1 subunit	45.7203	45.7277	52.3622	50.542	29.4233	32.0894	28.7535	27.8845	47.801	48.8754	51.5343	51.3713	35.1086	30.844	28.5878	32.0464
NCU08939	GT62	mannan polymerase II complex ANP1 subunit	45.7544	46.9967	54.9388	55.5545	44.3131	42.0555	47.8828	44.0838	44.6626	45.5481	54.8373	52.7742	41.7707	42.2157	38.3589	40.0546
NCU10497	GT66	oligosaccharyl transferase STT3 subunit	129.519	131.791	120.736	127.758	75.8901	74.0491	55.0926	55.1648	127.764	123.939	132.448	129.436	74.3135	68.8289	55.5237	55.359
NCU04473	GT69	polysaccharide export protein	36.2089	41.2193	53.5552	57.0447	35.2439	33.3557	32.143	31.249	41.0839	44.2867	61.3753	54.3982	81.2904	79.6288	24.0301	22.0362
NCU05916	GT69	alpha-1,3-mannosyltransferase CMT1	12.0371	13.1415	11.5692	12.6863	8.95318	8.11442	8.32532	7.37239	8.15475	9.77011	8.73328	7.64205	11.1194	13.8345	7.05576	8.52607
NCU04887	GT71	hypothetical protein	5.55249	6.49432	9.59239	11.0621	18.6717	20.3578	48.0162	46.6687	4.98582	5.26038	9.42499	8.98439	25.9716	28.3975	37.4316	35.0163
NCU05960	GT76	GPI mannosyltransferase 2	8.24004	7.09208	8.37021	8.32813	7.62182	6.0613	8.22745	7.19981	8.28221	8.10142	7.04131	7.41269	8.46819	8.52463	7.89604	6.95265
NCU00244	GT8	glycosyl transferase	3.41921	3.61926	3.74845	3.47052	4.72434	5.34604	9.98096	8.67365	4.40365	4.91377	3.88987	3.18354	7.61066	8.32614	13.0258	14.9261
NCU06698	GT8	glycogenin	91.8986	92.0057	189.19	202.027	459.151	420.379	501.739	489.327	85.3407	89.9648	220.319	228.954	630.918	642.783	428.943	423.987
NCU02336	GT90	capsule associated protein	14.7665	13.9675	21.7951	22.786	13.9652	14.1123	14.0079	14.0901	16.2802	16.2337	24.7265	22.6319	22.9887	23.3697	12.7154	15.0472
NCU05123	GT90	capsule protein	8.00957	7.36093	9.92624	11.2573	6.66895	6.79179	4.33542	4.05217	6.66775	7.76059	13.5922	13.5001	13.2452	14.2383	9.77313	11.6831
NCU06430	GT90	capsule-associated protein CAP1	29.2902	24.9319	34.4285	31.0622	26.6407	26.6164	17.7964	18.1165	33.4435	32.719	30.749	30.9357	29.5256	28.292	21.8707	25.6125
NCU04223	GTnc	hypothetical protein	5.24371	5.47683	76.577	73.7589	120.653	110.205	67.4076	65.9034	6.82177	7.98002	71.5945	68.739	314.446	331.381	119.617	112.551
NCU09906	GTnc	hypothetical protein	62.2968	57.4931	111.991	115.1	83.5162	79.6378	29.5352	29.6555	63.9926	73.1408	112.14	113.402	196.889	201.748	114.833	110.219
NCU06326	PL1	pectate lyase 1	15.6605	18.5478	14.0931	11.6478	17.221	15.998	8.19934	6.55314	23.8634	24.5593	20.2563	18.1723	0.895571	1.16294	1.5602	1.84693
NCU05852	PL20	glucuronan lyase A	16.7475	18.2936	51.5532	54.2869	25.8743	23.8802	10.1861	9.39575	18.1391	18.1645	49.8057	50.1548	107.925	101.316	62.2237	50.6086
NCU08176	PL3	pectate lyase A	304.357	339.858	191.085	163.23	405.62	473.691	45.1959	48.0481	393.928	347.345	216.055	196.78	31.3033	30.6592	83.7058	54.3889
NCU05598	PL4	rhamnogalacturonase B	115.697	124.077	171.883	149.024	214.187	236.821	20.1158	24.339	163.032	160.509	173.322	169.155	31.2747	26.9898	49.8408	41.6627
