# Supplementary material for: STK-12 acts as a transcriptional brake to control the expression of cellulase-encoding genes in Neurospora crassa
Source: PLoS Genet. 2019 Nov 25;15(11):e1008510. doi: 10.1371/journal.pgen.1008510 (PMC6901240; doi:10.1371/journal.pgen.1008510)
Supplement: S3 Table — (XLSX) [file pgen.1008510.s016.xlsx]

## Sheet: Summary
S3 Table. Gene expression profiling and differential gene expression analysis of Δstk-12 vs. wild-type (WT) grown on Avicel medium for indicated times.
Locus	Annotation	△stk-12_12hrs_1 RPKM	△stk-12_12hrs_2 RPKM	△stk-12_1D_1 RPKM	△stk-12_1D_2 RPKM	△stk-12_3D_1 RPKM	△stk-12_3D_2 RPKM	△stk-12_5D_1 RPKM	△stk-12_5D_2 RPKM	WT_12hrs_1 RPKM	WT_12hrs_2 RPKM	WT_1D_1 RPKM	WT_1D_2 RPKM	WT_3D_1 RPKM	WT_3D_2 RPKM	WT_5D_1 RPKM	WT_5D_2 RPKM
NCU01050	endoglucanase II	8740.15	8884.92	8927.5	8357.12	3212.63	3396.34	1953.44	2055.67	9892.17	9405.8	9953.57	10206.1	4671.5	4295.68	5638.38	4250.61
NCU02344	fungal cellulose binding domain-containing protein	1079.22	1041.61	550.172	484.495	285.226	280.662	10.5481	9.82553	1291.4	1184.53	711.325	735.394	17.107	16.0211	14.6003	14.9802
NCU03000	hypothetical protein	0.414189	0.707005	9.3981	7.23326	266.392	271.292	91.6033	84.2848	1.70337	1.81753	5.94899	8.56356	46.3966	49.4991	254.963	184.658
NCU03328	endoglucanase II	826.392	830.029	594.62	547.477	1948.89	2108.04	685.152	672.223	1008.94	1031.59	638.893	646.099	644.516	647.913	1587.49	1235.58
NCU05969	endo-1,4-beta-glucanase	696.27	682.089	844.013	823.485	255.806	248.685	19.1648	18.5183	924.144	939.702	1145.7	1180.36	28.2473	31.1351	21.0242	18.4909
NCU07520	endo-1,4-beta-glucanase	4.44269	3.8822	4.42184	4.70176	12.0086	12.3321	3.88288	4.08115	4.43957	4.7856	3.1035	3.42944	2.4385	2.72857	17.8288	20.9977
NCU07898	endoglucanase IV	8187.11	8069.43	8214.14	7444.54	14753.3	16586.6	2932.44	2476.44	9050.64	8980.28	7102.56	6730.97	3421.22	3280.71	4265.15	3841.94
NCU07974	endoglucanase B	53.659	55.0604	24.8419	22.7455	15.7772	14.7597	15.6518	15.7421	52.4984	54.1466	22.952	23.3305	30.1945	30.6248	24.7139	30.7553
NCU02240	endoglucanase II	2685.23	2714.75	2881.71	2879.31	2750.23	2977.88	489.915	513.437	2867.7	2829.44	2898.66	2922.12	969.922	931.521	1039.24	772.54
NCU00836	hypothetical protein	2916.76	2772.28	2662.6	2218.86	5108.42	5717.82	726.5	730.53	3812.38	3438.83	2052.24	2159.6	1032.95	961.565	980.308	923.285
NCU01867	endoglucanase II	1.56974	1.94418	1.74725	1.78974	8.09133	5.89081	8.32543	8.92571	1.38978	1.75346	0.775719	0.708828	6.73802	6.62555	19.0042	19.0591
NCU02916	endoglucanase II	1611.12	1612.41	1912.39	1690.82	1568.36	1685.46	135.446	151.855	1624.49	1534.93	1898.15	1996.23	370.224	330.037	248.155	187.254
NCU07760	endoglucanase IV	183.765	179.313	119.949	105.157	106.444	112.279	28.6357	27.7825	197.124	180.359	107.389	115.625	55.4114	51.8069	47.6887	33.8919
NCU08760	endoglucanase II	7131.2	7097.22	5097.28	4738.63	5754.99	6867.09	937.622	947.184	7267.21	7165.61	4823.23	4957.68	1453.03	1321.77	2565.21	2130.22
NCU05121	endoglucanase V	524.913	553.782	781.006	680.345	550.854	650.302	73.3838	80.8613	696.712	666.42	690.651	715.362	297.6	261.73	502.419	433.618
NCU00762	endoglucanase 3	3061.74	3111.38	2428.51	2257.97	1787.58	1958.5	180.63	197.017	3273.03	3015.11	2237.91	2139.86	691.942	632.836	741.128	621.599
NCU03996	exoglucanase 3	0.888271	0.649819	0.759194	0.640423	26.068	31.3552	16.9884	19.8347	0.838709	1.04972	0.617938	0.461988	0.928796	1.32144	29.8642	18.9758
NCU07190	exoglucanase 3	9267.59	8819.58	5170.48	4487.34	5587.39	6449.78	1495.55	1662.44	11598.8	10493.7	5631.41	5548.05	454.445	410.199	1607.84	1629.38
NCU09680	exoglucanase 2	7334.18	7384.16	9238.83	8704.15	8756.4	9313.26	1559.68	1592.23	7665.03	7163.51	9029.48	9047.64	2811.35	2746.84	2842.98	2255.35
NCU04854	endoglucanase EG-1	207.091	181.725	141.416	118.933	164.687	176.95	23.9153	22.5915	259.939	245.155	119.867	119.011	31.3753	30.9979	54.9568	47.5934
NCU05057	endoglucanase EG-1	1092.13	1154.06	893.948	771.307	2188.43	2316.64	487.56	485.371	1386.02	1260.66	998.862	937.378	1012.34	1010.77	1520.74	1370.74
NCU05104	exoglucanase 1	1.98271	2.31666	4.7226	3.78513	204.03	221.828	97.3441	105.799	1.71283	1.9673	2.02745	2.48522	40.0618	40.422	469.244	405.572
NCU07340	exoglucanase 1	8239.35	7971.52	7143.2	6697.5	9854.74	11290.6	1926.66	1981.6	8146.79	7749.61	6885.68	7029.3	3234.64	3063.54	3521.9	2796.25
NCU00526	Lcc1	0.333075	0.469051	0.199273	0.180105	0.196942	0.157463	0.360574	0.436274	0.132086	0.333302	0.258039	0.303156	0.71547	0.929067	1.73117	1.33156
NCU02201	laccase	9.14458	9.88354	12.3581	12.1157	16.3283	14.7292	17.9823	16.3964	6.73519	7.45271	8.19177	7.17204	17.803	18.6615	15.102	15.7344
NCU03498	Lcc3	15.5376	17.7494	18.9492	19.6901	33.1746	35.2207	53.1352	49.1746	13.2081	13.0445	18.8892	19.4118	23.0113	23.0479	21.8168	22.496
NCU04528	laccase	4.14599	3.71745	5.64111	5.05337	8.45784	7.98809	3.7487	4.29891	4.07006	4.74269	3.04747	2.68342	29.5145	22.9722	17.9807	29.8598
NCU04593	Lcc9	0.277308	0.52069	0.553028	0.999664	0.999421	0.844861	1.06739	0.726457	0.415446	0.443996	0.450131	0.785238	0.970735	0.893836	0.922443	0.559301
NCU05113	laccase	3.45847	2.62073	4.21003	3.2862	12.6174	12.6012	15.6397	15.6645	2.72716	2.83801	2.61959	2.71717	19.2891	19.4202	34.9784	33.5923
NCU07920	Lcc2	0.0680779	0.0522929	0.0814595	0.0736239	0.115009	0.0429123	0.270228	0.396315	0.0179982	0.0181665	0	0.192772	11.5473	12.1279	5.91615	5.03128
NCU09023	laccase 2	1.95902	2.14636	1.96249	2.12408	8.12758	10.032	15.5413	16.2137	1.65413	2.26935	3.97993	3.09613	2.35838	2.32696	3.03094	2.73035
NCU09209	galactose oxidase	6.27431	6.36347	8.30525	7.85857	11.4714	12.2017	10.2022	10.9844	7.07102	6.2572	4.37929	4.7427	11.8344	10.7875	10.5624	13.1165
NCU05923	cellobiose dehydrogenase	2.82693	2.46907	2.79307	2.40026	21.5079	22.9028	22.8462	22.5218	3.42958	3.50759	2.15989	2.71666	7.92763	7.0661	27.9242	27.3628
NCU00206	cellobiose dehydrogenase	2882.68	2716.64	2453.57	2054.13	2011.85	2318.63	166.599	180.118	3088.97	2818.22	2016.64	1991.3	413.949	370.522	543.873	501.382
NCU08746	starch binding domain-containing protein	60.9305	63.8972	228.514	196.019	490.789	519.247	327.642	348.223	97.0442	86.6591	168.978	173.07	47.623	41.4957	113.688	86.3119
NCU08779	hypothetical protein	33.0939	30.4115	44.2403	47.4703	148.492	148.854	288.994	277.475	23.9261	27.3912	33.292	33.2211	141.423	147.864	166.033	196.239
NCU07817	non-anchored cell wall protein 3	14.7588	16.72	16.7719	15.9611	28.0533	26.6878	21.0352	20.8795	19.9889	22.464	24.492	20.9458	41.9819	46.4878	68.5668	60.9353
NCU04494	acetyl xylan esterase	0.394089	0.479295	0.39296	0.355161	0.299594	0.496821	0.213312	0.172064	0.573034	0.368067	0.566998	0.318834	0.752472	0.80612	1.80249	1.23483
NCU04870	acetyl xylan esterase	883.46	860.477	775.423	640.377	728.929	851.504	261.359	249.47	896.31	915.168	675.399	635.649	201.499	224.056	511.365	361.929
NCU08785	fungal cellulose binding domain-containing protein	636.213	712.499	491.838	401.841	671.146	802.554	916.319	996.777	697.195	744.365	402.201	392.94	50.3543	52.4098	346.816	241.371
NCU09491	feruloyl esterase B	33.6804	37.0661	80.5036	68.6098	1696.95	2151.27	130.818	142.775	61.456	70.3644	104.425	105.131	86.8369	88.0935	785.161	530.116
NCU09774	cellulase	0.748183	0.808843	1.65787	1.07885	30.1666	28.6111	3.23981	4.21036	4.52748	4.0374	2.94415	3.83363	5.92596	4.32849	18.5275	17.5332
NCU00710	acetyl xylan esterase	92.8787	89.0109	29.5182	23.9577	44.6881	47.1155	7.22421	6.9736	110.389	107.392	35.8138	32.0617	6.16207	6.19454	15.0451	12.1984
NCU09976	rhamnogalacturonan acetylesterase	108.172	117.523	155.761	132.438	217.811	220.345	30.7022	37.148	181.529	185.018	173.955	178.956	24.4634	22.414	67.8843	52.8998
NCU09445	Cip2	2.64642	2.28588	2.08564	2.02295	3.57665	3.81866	1.51875	1.00233	5.56351	5.17308	3.89578	4.95282	1.37995	1.09097	3.55306	3.58286
NCU09416	cellulose-binding GDSL lipase/acylhydrolase	209.362	184.852	727.45	707.153	603.068	612.478	24.1461	26.6035	381.396	369.5	1078.72	1095.11	120.953	119.092	127.069	114.681
NCU04526	hypothetical protein	2.80748	2.94956	7.889	10.212	9.84075	10.344	7.0328	7.44431	2.31768	2.99669	6.47889	7.23906	143.479	139.201	75.464	67.5102
NCU05751	cellulose-binding protein	196.926	205.735	69.528	59.6487	161.312	200.097	111.432	107.677	199.279	204.46	59.814	49.2843	7.11035	7.29065	71.6059	50.2869
NCU06599	cellulose-binding protein	2.1818	2.05721	2.48634	2.99624	1.919	1.09149	1.2497	1.65319	2.01428	1.62649	1.53313	1.79318	3.21812	2.73057	3.45599	2.93364
NCU02997	polysaccharide deacetylase	1.65999	1.72549	2.72742	2.53652	3.54938	3.3421	2.64638	2.4808	2.90828	1.7983	1.62329	2.2851	3.43764	3.50152	4.4092	4.49733
NCU05212	glycosyl hydrolase	1.36241	1.44403	3.36153	2.35288	3.87531	4.27396	3.61292	3.70742	1.59154	1.79243	1.90759	1.74309	5.82792	4.5721	6.63985	6.32643
NCU09508	chitin deacetylase	0.896232	0.772969	0.827815	1.49638	2.04002	1.9624	4.22133	4.11901	0.798124	1.00698	1.00233	0.763251	25.3387	26.3149	642.536	563.564
NCU09582	chitin deacetylase	464.709	487.174	222.445	230.176	372.268	393.826	64.8739	64.9802	834.534	705.847	345.286	322.065	110.903	98.7507	155.995	107.071
NCU09663	Axe2	185.962	203.017	204.702	223.922	42.795	41.6333	18.418	18.5402	198.591	201.592	297.673	295.105	39.7412	37.3816	47.4899	49.8589
NCU09664	acetylxylan esterase	62.1441	68.9579	92.8187	63.7191	913.442	1115.11	489.322	527.638	151.068	162.063	112.359	107.676	93.2509	92.7084	851.222	846.728
NCU05159	acetylxylan esterase	2205.77	2298.85	997.703	998.847	873.542	1009.6	296.604	334.972	2582.33	2660.82	1202.36	1162.63	158.185	147.011	320.466	289.6
NCU10045	pectinesterase	65.8917	67.9195	91.8638	74.8438	109.708	122.617	40.5721	40.7131	97.87	93.8003	94.0084	89.3003	32.6515	33.3395	34.115	27.6183
NCU04725	N-acetylglucosamine-6-phosphate deacetylase	1.64678	1.30652	2.5903	1.87291	7.64866	6.95923	18.4468	18.8494	1.88865	1.88155	1.43751	0.67554	4.8125	6.3144	14.1191	24.9004
NCU00173	esterase D	48.0973	52.4693	53.448	50.3777	50.1819	45.3613	40.2148	40.6468	63.8138	64.7726	51.8323	55.0523	38.9218	38.4953	51.2894	45.3211
NCU03181	acetylxylan esterase	359.761	368.362	344.306	318.524	411.92	411.847	218.662	211.816	407.959	395.53	323.539	321.11	131.725	139.619	257.219	192.255
NCU00130	beta-glucosidase	1535.92	1621.7	1490.91	1453.69	455.155	457.04	41.1218	45.6407	1725.64	1589.26	1385.97	1365.99	300.94	293.79	108.57	81.6188
NCU05924	endo-1,4-beta-xylanase	3556.4	3914.9	2565.62	2313.49	7074.14	7763.99	2768.76	2882.74	4156.72	4021.8	2401.38	2281.38	658.617	632.091	2921.3	1967.53
NCU07130	endo-beta-1,4-D-xylanase	0.367102	0.520584	0.315366	1.14012	1.52658	1.424	1.10052	0.986345	0.209038	0.632976	0.600052	0.274154	2.94756	3.27673	2.5362	2.4409
NCU08189	endo-1,4-beta-xylanase	2711.1	2868.25	2496.01	2369.13	389.06	376.566	73.6602	79.5266	2769.98	2856.98	2543.81	2546.66	138.582	140.643	119.698	97.101
NCU04997	xylanase	69.4864	83.0769	30.5249	29.6414	9.91284	9.94629	2.7164	2.64058	112.546	104.996	54.3022	52.3524	4.60685	4.1636	1.80579	1.66841
NCU02654	glycosyl hydrolase family 88	10.3791	13.2876	16.8547	13.9736	21.1127	14.6203	9.51624	10.5739	16.324	15.2049	13.9719	15.3376	19.009	19.1826	17.1306	20.8726
NCU02855	endo-1,4-beta-xylanase A	185.701	241.153	58.6964	45.6762	348.905	400.947	86.8042	89.3638	290.623	251.905	100.569	95.4579	62.5159	59.8359	331.506	277.463
NCU07225	endo-1,4-beta-xylanase 2	12035.9	12299.6	6197	5902.58	5917.24	7028.89	1976.02	2051.07	12758.7	12814.6	6356.7	6384.08	955.946	901.283	1592.44	1206.5
NCU05136	endo alpha-1,4 polygalactosaminidase precusor	67.6033	71.9803	231.547	302.085	315.973	298.469	280.536	284.334	80.8462	91.9575	406.599	394.449	497.177	495.553	354.85	369.418
NCU06143	hypothetical protein	242.655	239.903	112.387	109.793	20.3821	21.828	4.15424	5.49552	218.809	224.897	79.1576	74.418	17.1895	16.3214	11.048	9.77188
NCU08227	hypothetical protein	14.0288	17.3523	9.05124	10.351	21.0985	19.9483	25.9872	27.2304	12.6317	14.1916	11.4129	10.7722	37.8279	38.8407	32.2873	33.5265
NCU05819	DUF1237 domain-containing protein	8.06245	7.30311	8.13037	8.39023	22.0756	22.8694	63.5943	54.8393	14.6392	14.1874	11.6168	9.41506	38.1956	43.4789	56.8324	50.9858
NCU08371	hypothetical protein	47.3326	40.7934	29.1866	28.1708	38.4141	41.5462	26.9183	25.1712	41.27	43.1968	23.3217	23.5317	32.5959	35.2074	36.7051	34.04
NCU09737	DUF1237 domain-containing protein	6.70802	8.40293	10.7302	8.68254	15.324	16.2919	24.6763	21.8725	7.00069	7.87423	7.82542	7.63493	18.2431	17.7321	23.5729	21.0017
NCU01720	hypothetical protein	55.1609	53.3092	66.7386	59.9156	30.2026	29.7704	11.2589	9.829	55.7749	59.8094	57.7266	50.6985	100.108	107.668	20.0348	16.2442
NCU05873	Amy1	8.45656	8.72879	13.1962	13.2626	9.76569	8.85918	9.01625	9.09096	9.85257	9.11124	21.513	21.8421	12.803	13.1711	11.7759	17.7309
NCU06523	alpha-glucosidase	1.01895	1.07725	0.681723	0.616148	2.15451	2.27908	4.1039	4.11399	0.851609	1.33321	0.727553	0.452074	2.44766	3.15394	9.48498	9.71678
NCU07860	alpha-glucosidase	3.94814	3.57981	4.60566	3.71373	4.99167	4.69191	5.35156	5.47004	3.72624	3.48919	4.2098	3.82389	4.32319	3.9367	5.69574	5.1374
NCU08131	alpha-amylase	169.411	167.156	155.532	159.115	74.7259	74.7573	75.5488	83.8474	147.288	144.833	165.392	159.453	92.1193	90.6834	101.971	112.016
NCU09486	glucan 1,4-alpha-maltohexaosidase	3.28273	3.42738	5.79664	5.17013	11.2638	9.72342	19.1374	18.0899	3.15132	3.64004	6.74419	6.96197	17.0393	17.377	23.6947	27.4662
NCU09805	alpha-amylase	0.244651	0.250566	0.121975	0.154339	0.702623	0.693961	1.65531	1.45984	0.33957	0.27746	0.0541528	0.272157	0.642311	0.614177	0.584926	0.687283
NCU00743	glycogen debranching enzyme	28.4067	27.5054	42.4255	48.4303	40.4429	39.522	45.9935	48.0167	30.3892	30.8564	55.4549	53.9294	32.2288	33.7781	36.096	40.861
NCU02478	alpha-1,3-glucan synthase Ags2	7.2356	6.02322	6.18335	6.98572	2.84703	3.13581	4.55054	4.57421	5.58203	5.85031	8.77509	8.1822	4.58374	5.1705	5.57219	7.70853
NCU08132	alpha-1,3-glucan synthase Ags2	25.1358	23.9629	27.0985	28.3764	18.9891	18.2936	12.423	12.1251	26.8771	26.1086	27.9968	25.3249	22.8207	23.3925	16.9056	18.8962
NCU05429	1,4-alpha-glucan branching enzyme	111.342	118.763	112.445	115.032	102.551	99.0554	130.58	124.706	102.23	110.489	117.522	123.81	122.841	128.16	101.822	105.046
NCU00449	hypothetical protein	147.469	155.312	257.526	199.69	531.887	574.821	294.92	284.405	201.53	211.825	200.508	184.875	156.223	164.933	475.734	370.523
NCU02516	hypothetical protein	0.105246	0.0718603	0.559703	0.607038	4.21979	3.93622	18.2802	15.6848	0.259696	0.449355	0.496979	0.681185	1.87559	1.87884	10.386	11.038
NCU09764	hypothetical protein	1214.12	1104.79	1066.02	847.382	563.36	646.262	34.7576	36.8967	1467.01	1276.4	975.034	1025.54	122.779	113.011	158.475	164.584
NCU02668	cell wall synthesis protein-Penicillium chrysogenum	551.544	522.632	748.825	738.32	306.193	317.538	111.644	114.802	557.752	582.526	887.967	843.57	463.385	447.699	153.042	161.607
NCU09733	SUN domain-containing protein	20.1827	17.0456	18.6379	16.4268	4.40456	4.87665	3.76886	3.4792	17.6208	18.2706	12.09	13.3477	7.58301	8.819	4.34277	3.09288
NCU03098	glycosyl hydrolase	1.21276	1.80398	0.760123	0.478823	1.48295	1.74732	3.58439	4.38733	1.43518	1.04792	0.434619	0.677476	7.18584	8.82756	10.1094	8.03688
NCU01517	glucoamylase	35.9118	47.1233	46.4981	43.4824	32.2024	31.9805	135.939	133.514	28.8056	31.9981	93.0336	97.5856	28.0061	26.534	49.252	59.2422
NCU00061	hypothetical protein	26.0193	25.1949	32.7565	32.3343	37.3817	34.9492	15.2048	16.2855	27.549	30.2977	24.1542	23.4747	32.2778	32.1862	32.1289	28.8971
NCU01353	mixed-linked glucanase	184.093	156.286	231.953	227.631	144.23	143.487	47.2025	43.6615	143.444	151.456	249.475	266.603	132.071	135.808	29.2005	28.501
NCU04168	hypothetical protein	26.0318	28.8787	32.6451	39.5624	24.2812	25.7958	12.7157	13.2974	36.6876	41.0882	63.0132	51.3214	1168.03	1034.2	86.4551	60.2038
NCU04431	endo-1,3(4)-beta-glucanase	3.09959	3.72804	6.49208	6.11973	59.3135	51.7808	359.526	361.459	3.21061	3.61388	4.81316	4.57816	16.5512	16.1035	129.384	189.662
NCU04959	secreted glucosidase	6.0993	6.74429	6.71692	6.92696	7.842	5.37569	4.51877	5.12181	6.05049	6.33751	5.83036	6.0263	6.87078	7.7889	8.34893	7.97817
NCU05789	secreted glucosidase	147.615	171.01	106.696	105.673	371.635	331.295	329.472	333.264	137.142	147.963	132.296	132.795	107.495	101.837	199.499	277.447
NCU05974	cell wall glucanosyltransferase Mwg1	145.92	138.521	140.98	153.973	34.0719	33.9594	20.7338	18.9231	132.311	139.371	174.052	178.891	100.546	106.198	19.5692	18.0525
NCU06504	hypothetical protein	1.43481	1.4695	2.28911	1.83904	4.84787	4.72307	8.97442	10.9977	1.43302	1.23371	0.776333	1.74123	2.73962	3.02388	8.28605	9.78397
NCU07134	hypothetical protein	3.39356	3.05952	3.16461	3.06696	7.75168	7.83333	7.96838	6.65013	2.55254	2.95903	2.4968	2.20416	7.33144	8.49705	14.5875	14.0883
NCU08072	cell wall glucanase	42.0589	38.845	43.6778	44.5983	34.7955	35.4923	31.8258	32.1355	42.669	45.7359	41.0008	41.4246	37.2104	36.1089	38.0287	40.0962
NCU09117	extracellular cell wall glucanase Crf1	26.0499	31.561	29.3999	41.7072	22.0041	21.7867	19.8769	20.7776	27.2209	25.3201	43.7126	42.8867	33.3681	33.7738	28.9851	34.0272
NCU09672	extracellular cell wall glucanase Crf1	1.55922	2.02466	1.33265	1.64609	2.89753	2.17629	2.93382	2.65826	1.41333	1.99122	2.02147	1.08126	5.10372	5.88181	7.91885	7.7015
NCU09904	glucan 1,3-beta-glucosidase	20.8887	19.9565	35.7661	34.3494	26.4075	24.7236	10.2841	9.46854	20.0732	23.1799	24.341	22.4749	62.5241	63.0606	32.6775	39.0044
NCU05686	cell wall glucanase	138.903	140.986	110.12	126.579	77.8397	82.5331	94.9353	93.5715	101.814	107.639	122.297	114.572	219.239	223.27	194.967	190.358
NCU06381	GPI-anchored cell wall beta-1,3-endoglucanase EglC	1.48008	1.62114	1.08229	1.68958	2.50042	2.53972	4.68815	6.29469	1.78259	1.53595	1.71087	2.02901	3.61109	3.70034	7.07735	7.8183
NCU07347	endo-beta-1,3-glucanase	10.6618	11.2349	14.3251	14.0569	17.0029	16.9729	22.8545	21.3742	10.244	11.1284	11.3751	9.87945	23.6297	25.158	17.5622	19.3897
NCU09175	GPI-anchored cell wall beta-1,3-endoglucanase EglC	158.31	154.66	282.513	278.669	103.637	105.006	93.5722	104.695	184.656	179.989	421.77	393.659	197.187	196.15	95.0875	106.801
NCU09326	hypothetical protein	448.899	403.995	593.916	627.322	164.708	164.602	88.0697	95.2086	391.816	408.644	726.838	720.289	279.372	269.174	112.6	113.259
NCU01393	class III chitinase	15.1181	15.1422	16.181	20.7696	25.3229	20.5598	15.636	16.2714	16.6924	16.7976	26.4335	21.0722	22.9416	22.5613	19.1653	19.756
NCU02184	hypothetical protein	18.5714	16.0048	21.0132	19.9249	5.41603	5.75954	8.08095	7.84812	13.2093	13.1002	31.7636	30.6483	5.25243	4.58665	6.32477	6.99636
NCU03026	chitinase	1.46935	1.07491	1.39537	2.72408	3.40428	3.52835	5.35269	5.01009	1.33187	1.23229	3.46919	3.73611	6.2346	6.60971	6.40052	5.38272
NCU03209	chitinase 1	0.589902	0.845831	1.08231	1.19086	0.956706	0.706496	0.979194	1.13326	0.810974	0.75559	0.522293	0.0477255	1.05127	0.394908	1.22641	1.22376
NCU04554	endochitinase 1	15.89	17.158	30.8583	35.2301	146.296	128.613	154.241	172.12	15.9904	17.3213	71.9221	64.9916	278.448	276.298	222.192	326.267
NCU04883	chitinase 1	3.70268	3.64948	3.04894	2.69825	8.74387	7.60417	34.768	34.6736	4.3998	3.59099	2.18554	1.96487	6.0056	5.53793	12.6146	13.7657
NCU06020	chitinase	11.6934	12.7102	20.8448	19.9028	28.7565	26.979	28.9976	29.6611	12.0193	13.4869	15.9921	15.4415	45.3062	44.8754	52.0443	51.2634
NCU07035	bacteriodes thetaiotaomicron symbiotic chitinase	27.1751	26.7023	110.544	103.597	34.066	31.153	18.05	18.7487	26.4048	28.0271	67.8186	72.1293	10.3409	10.5516	14.9688	17.0024
NCU12033	class III chitinase	1.20585	1.42873	1.65978	0.988716	4.09025	2.74231	2.86677	2.22983	1.37521	1.46378	0.628027	0.306064	4.4845	4.36161	7.23581	6.04951
NCU04500	chitinase	0.0571031	0.0194946	0	0	0.0771751	0.0479926	0.137372	0.0664851	0	0	0.168528	0.0923976	0.121147	0.0566333	0.0633163	0.0658119
NCU05317	chitinase	32.374	28.8504	82.857	96.539	8.42914	8.30987	11.9036	12.2604	33.8841	36.9616	109.63	118.53	8.13663	7.92614	9.73409	10.5266
NCU07484	chitinase	5.65884	5.34854	5.71655	5.86744	3.07253	3.27105	0.546914	0.565831	6.39367	6.98976	6.2282	5.55785	3.22943	3.27179	1.54809	1.46671
NCU00810	beta-galactosidase	18.2192	20.2207	18.7372	24.0736	15.8591	16.2376	28.7135	27.9394	13.3573	15.6406	15.2403	15.8764	18.5763	21.0726	20.4612	18.4434
NCU00890	beta-mannosidase	46.802	46.0553	32.0638	33.4171	19.2	19.5883	9.301	8.64318	46.4383	46.9261	26.0461	25.8529	16.8526	17.6025	8.35657	6.79676
NCU00985	hydrolase	3.0964	2.43802	4.3975	4.41325	22.4721	22.6317	110.675	102.798	1.43849	2.23523	3.39125	2.57752	7.51848	7.0294	15.9559	16.2445
NCU05956	beta-galactosidase	18.1244	18.1238	21.0312	18.5197	36.8168	36.2521	36.1997	33.0745	15.6684	17.2932	15.8443	14.2361	35.0316	38.9102	38.149	33.1243
NCU09042	exo-beta-D-glucosaminidase	1.1116	0.811583	1.56275	0.999809	3.25752	2.99699	2.19228	2.11434	0.9893	1.26874	0.974451	0.908231	2.75992	3.17636	3.11187	3.40576
NCU10852	exochitinase	12.4888	11.8003	43.2016	53.4478	93.2271	79.2267	42.5753	45.7965	13.7007	13.0279	70.0651	66.2895	120.833	104.256	114.008	135.422
NCU00701	N,O-diacetylmuramidase	7.98118	6.63787	9.93379	10.2842	4.32229	3.67503	5.43326	5.07462	7.18312	7.0388	8.87066	9.52537	8.97062	8.8839	11.2973	9.78552
NCU08087	hypothetical protein	3.15067	3.32848	13.8133	11.3041	1.44173	2.25184	0.107427	0.462151	2.72845	3.44245	18.9339	17.0604	4.04217	3.32158	2.64074	0.729095
NCU02369	polygalacturonase	21.652	22.0376	34.6728	29.8232	15.5777	12.9691	6.14171	5.61254	33.6907	31.0449	34.812	34.076	5.14207	7.25142	11.9143	11.7322
NCU06961	exopolygalacturonase	24.2399	28.868	26.5961	24.2866	20.2275	17.971	18.8638	17.2499	30.4916	29.9249	21.1945	21.984	28.8518	27.0135	23.2069	20.3561
NCU00709	beta-xylosidase	8.21946	6.29495	3.35407	3.59983	4.06461	3.71785	3.72992	3.5356	9.68024	10.3629	3.12813	2.26781	3.88406	3.77909	4.66212	5.1235
NCU03641	beta-glucosidase 2	1.38151	1.47106	1.38193	1.23319	4.71225	4.43706	19.3395	19.9274	1.07833	1.10011	1.18435	1.52575	5.19197	4.84444	13.5129	13.9697
NCU04726	beta-N-acetylglucosaminidase	17.5561	17.6412	20.4821	22.6585	36.5064	36.2652	46.165	44.2634	14.5351	14.9935	16.364	16.1516	32.6593	35.1521	31.3721	37.1924
NCU04952	beta-D-glucoside glucohydrolase	254.526	267.473	524.781	455.131	1020.77	1151.51	771.795	790.691	284.592	297.912	363.88	369.079	377.331	355.28	699.744	582.043
NCU05577	beta-glucosidase	40.2928	41.4487	45.4375	42.5838	60.2629	66.2	36.6994	40.5821	40.1974	41.9125	33.913	34.2085	51.7902	51.193	22.4298	21.1008
NCU07487	periplasmic beta-glucosidase	1266.71	1196.7	1255.18	1107.56	562.39	519.293	43.7255	42.4253	1424.01	1352.44	925.21	971.374	543.683	531.776	280.105	220.078
NCU08054	beta-glucosidase 1	22.7226	22.0595	33.8387	33.4445	55.0047	52.787	40.5823	41.145	19.0449	20.0419	27.989	28.6438	47.6629	48.3488	35.9875	44.9668
NCU08755	beta-glucosidase 1	376.436	390.618	293.582	276.94	30.9672	30.0247	20.3166	21.9534	305.591	279.904	187.584	184.676	46.2869	50.4229	41.4737	41.5473
NCU09923	beta-xylosidase	41.6321	39.1566	23.7436	21.6678	6.6973	7.94552	2.54629	2.27797	52.1329	57.7384	23.0592	21.1746	7.61444	7.25272	5.97474	4.46361
NCU04395	endo-1,6-beta-D-glucanase	13.2692	10.8405	39.7069	36.2365	28.1344	22.3599	18.5178	17.8577	6.72528	9.20746	28.056	28.7345	24.566	25.2071	19.9468	20.733
NCU09702	endo-beta-1,6-galactanase	38.0921	37.1362	66.9157	66.4469	16.8637	14.0692	2.25875	3.02064	47.0981	48.7911	69.932	70.0986	10.0909	7.93352	8.28754	9.4329
NCU02583	alpha-glucosidase	29.0988	31.262	50.8877	51.1244	64.0456	65.6568	133.224	134.715	26.2598	28.5841	43.564	42.7009	110.604	111.429	131.484	120.215
NCU04203	glucosidase II alpha subunit	44.2694	41.2598	46.9985	48.6196	24.5312	23.1017	14.4488	14.0334	37.4285	38.8359	41.746	39.4849	19.3474	18.7818	12.6057	13.6499
NCU04674	alpha-glucosidase	66.8138	59.813	59.653	60.0263	16.6816	17.8238	17.3408	17.4628	44.5729	48.9352	42.9235	39.3081	15.0493	16.0235	10.2998	12.7809
NCU04885	alpha-xylosidase	10.2082	11.6473	11.5043	11.9386	22.1446	21.018	39.4637	36.8598	7.00081	7.86376	10.2305	9.09525	24.2634	25.5258	23.4373	26.4788
NCU09281	alpha-glucosidase	6.63308	6.48681	3.8031	4.40038	4.62239	6.17004	43.8157	41.2424	3.28807	4.52341	4.2823	3.50309	4.45627	5.00241	18.4253	21.9586
NCU04265	hypothetical protein	13.3315	18.3626	15.2033	18.7188	0.344011	0.120335	1.79111	1.66703	10.0773	10.2055	21.6916	19.2547	0.384764	0.497002	0.264596	0.247522
NCU00642	beta-galactosidase	27.4076	27.914	32.8634	28.2722	64.262	63.2137	101.572	97.8972	30.1536	33.8353	26.3942	26.3093	111.499	119.227	111.947	110.655
NCU04623	beta-galactosidase	13.1021	13.7654	16.4488	14.0823	14.2771	12.2205	10.712	10.3012	16.0796	13.6625	10.9155	12.5167	9.93912	10.3211	9.32771	9.63268
NCU02550	alpha-galactosidase	11.6881	11.7302	11.0948	11.9456	22.9082	21.6154	26.8943	25.9983	12.7946	13.5615	11.5349	11.8538	25.436	28.6499	27.9801	25.4983
NCU00943	trehalase	41.5855	34.8332	45.8548	42.9335	28.5061	31.0065	43.1714	44.8102	35.0645	34.5933	40.2124	39.7968	63.7399	62.1768	44.243	40.7075
NCU04221	neutral trehalase	20.879	20.5791	33.79	35.6214	42.2099	41.1797	60.591	61.7892	20.0269	20.5718	37.1153	42.3655	80.9975	74.0165	43.72	43.7853
NCU07404	alpha-mannosidase	2.67516	2.52908	2.79775	3.94776	5.18743	5.23362	10.7059	11.2087	1.94908	2.1583	4.0717	4.09699	7.16364	7.74648	5.23803	6.80561
NCU00852	endo-arabinase	0.191404	0.0784129	0.30537	0	0.15521	0.386081	0.0552552	0.311993	0.161929	0.204304	0.067787	0.123883	0.48729	0.284744	0.382015	0.0661787
NCU01900	xylosidase/arabinosidase	1457.08	1513.68	537.489	482.814	119.505	124.319	28.3627	28.633	1833.39	1779.23	532.239	511.612	59.9843	65.1857	43.7267	40.3653
NCU05965	arabinosidase	6.52001	7.4463	9.54153	8.86046	10.3967	10.6442	15.0983	12.916	8.35829	8.21112	7.84928	7.36217	9.34444	12.8048	12.4045	12.3663
NCU06861	glycosyl hydrolase family 43 protein	12.2419	13.4897	63.2966	54.8976	77.181	82.3371	47.0895	40.6702	22.2317	25.655	60.6635	58.6992	27.6988	29.1293	52.7143	40.6647
NCU07326	hypothetical protein	1027.68	1113.42	1000.59	858.477	2762.05	3039.61	446.108	462.109	1445.31	1384.47	1176.67	1121.66	270.087	262.532	799.848	668.41
NCU09170	alpha-N-arabinofuranosidase II	10.7597	11.147	21.1937	19.6325	23.4627	26.738	46.8611	51.3389	12.1225	14.8641	19.3829	18.2472	4.55669	4.12483	20.0982	20.9262
NCU09652	beta-xylosidase	257.47	253.365	202.809	174.268	115.387	103.237	48.8785	44.7708	287.484	294.755	160.288	152.044	112.164	121.824	90.7236	81.2563
NCU01059	glycosyl hydrolase family 47 protein	75.4813	73.6582	54.1079	48.3381	17.9197	17.5964	4.72308	5.25828	93.7535	74.9108	44.8151	46.3004	8.09184	8.41734	3.37309	3.09356
NCU02091	ER glycosyl hydrolase	3.28426	2.94685	2.46133	2.60671	1.57337	1.39605	0.819692	0.914642	3.63328	3.1015	2.78215	2.9098	0.987933	1.01378	0.613932	0.818116
NCU02235	class I alpha-mannosidase 1A	28.5603	31.265	28.4243	31.2641	36.9364	35.4803	70.9119	68.8628	24.1478	26.5969	22.1818	24.9719	37.3542	36.2041	46.261	42.9259
NCU02778	mannosyl-oligosaccharide 1,2-alpha-mannosidase	20.9284	20.3476	24.2443	23.8116	19.1202	19.7573	18.977	18.7295	18.9849	20.4512	24.2096	22.4377	30.3973	29.9731	21.7856	22.6443
NCU03134	class I alpha-mannosidase 1A	1.94001	2.01896	1.02339	1.12799	2.38934	1.81458	2.14534	2.2041	1.75377	1.60316	0.941945	0.835404	3.22628	3.49121	4.05932	4.46274
NCU05836	glycosyl hydrolase family 47 protein	62.9415	67.1994	46.9575	49.3527	28.6372	28.5026	14.5872	16.7077	54.4856	57.5206	46.7665	46.2166	29.6346	26.7757	13.9648	17.0488
NCU07067	mannosyl-oligosaccharide alpha-1,2-mannosidase	6.70981	7.02941	18.2502	17.6271	59.1634	64.6367	179.259	170.338	5.56099	6.70641	15.1165	16.0231	47.7478	48.411	94.2196	95.0407
NCU09028	class I alpha-mannosidase	0.125318	0.256695	0.199934	0.180702	1.83481	1.81684	4.64272	3.72063	0.176699	0.111469	0.184925	0.101387	5.45029	5.12682	6.66974	7.36592
NCU02233	glycosyl hydrolase	10.8851	12.2754	17.9065	16.1317	21.8216	20.6906	31.0567	29.4447	11.9971	13.0903	13.5996	12.4269	23.6936	26.6289	30.2339	26.2821
NCU03254	hypothetical protein	16.9166	16.6479	16.365	15.2083	17.1052	12.8793	9.99992	11.4372	16.4461	18.1009	12.5975	13.1174	20.9809	19.3207	22.495	19.6277
NCU03914	glucan 1,3-beta-glucosidase	11.6378	10.8605	15.2689	16.711	15.0218	13.0465	20.7826	19.8363	11.4711	11.838	13.997	13.1836	17.3063	17.8015	13.0658	15.4939
NCU05882	cellulase	16.2361	18.2846	21.9265	23.8651	23.0813	21.2613	28.2814	27.6758	21.5751	21.585	27.319	27.961	23.9405	24.4545	29.8614	30.7084
NCU08412	endo-beta-1,4-mannanase	1068.99	1070.58	1127.98	1153.67	676.569	703.879	234.876	227.159	1033.05	1079.14	1221.66	1121.65	469.361	490.785	244.575	175.648
NCU02343	alpha-L-arabinofuranosidase 2	395.976	412.193	145.636	142	62.5283	63.4462	36.9914	39.5854	428.964	402.719	128.437	132.971	35.657	35.5685	44.261	37.6192
NCU00972	arabinogalactan endo-1,4-beta-galactosidase	105.468	113.217	132.285	106.82	203.84	205.701	49.7998	54.2784	155.256	154.821	159.69	160.852	67.5194	64.7212	118.358	88.8368
NCU09775	alpha-N-arabinofuranosidase	4.92027	5.60332	2.63615	4.07686	9.27989	10.5079	3.02099	3.46285	16.9687	19.3613	8.25757	7.72374	5.65554	5.02545	9.71019	6.98253
NCU04850	exo-beta-1,3-glucanase	29.9029	29.2856	24.4263	27.8597	37.4661	38.8335	616.317	601.816	18.7206	22.0499	21.2554	20.9708	33.5325	33.4739	285.513	327.565
NCU04947	LysM domain-containing protein	15.7622	18.5446	45.836	46.9884	118.542	118.032	77.896	78.0874	22.0831	21.6869	42.655	45.7439	77.5156	80.7108	101.775	108.02
NCU05105	glucan endo-1,3-beta-glucosidase	21.5213	22.181	15.7451	15.1241	16.3405	15.7378	13.1107	13.8836	16.6057	16.1641	17.1546	15.6265	12.7357	12.7706	25.6142	25.6832
NCU07523	1,3-beta glucanase	32.3644	30.6667	23.7352	24.2141	17.1153	16.1779	15.629	14.0166	32.9976	34.0053	18.9979	18.4838	11.2943	10.2171	7.69217	8.93902
NCU08097	exo-beta-1,3-glucanase	0.833454	0.910512	0.7535	0.681021	1.89613	1.97886	3.2682	3.5581	0.602279	0.845142	0.491954	0.809158	2.31636	2.21115	4.71311	4.39458
NCU09791	beta-1,3-exoglucanase	33.3727	30.9172	34.3033	37.4517	14.4053	12.7268	11.2292	12.7808	25.6009	29.018	28.0076	27.6343	125.541	120.418	56.5858	45.9601
NCU03657	mannosyl-oligosaccharide glucosidase	20.3211	19.8911	23.2194	23.4026	13.7071	13.4695	9.96107	10.2732	18.3881	19.7833	19.1378	19.6609	15.1847	15.4913	12.8306	13.3364
NCU01080	glucanase B	20.1511	18.9644	26.2901	41.2841	66.7862	69.0129	40.3545	46.8342	19.8459	21.4886	74.4987	65.9277	61.2147	55.2932	40.0714	55.4126
NCU06505	glucanase B	0.378373	0.16608	0.258713	0.272798	0.474846	0.408864	28.2437	31.6874	0.200066	0.115392	0.382866	0.262388	0.44724	1.16599	26.5211	32.6592
NCU07351	alpha-glucuronidase	0.648187	0.632981	1.77966	1.565	20.0264	19.7828	19.2125	20.0166	0.494171	0.75623	10.1433	7.93931	10.0163	9.78856	11.6331	12.4435
NCU04027	endoglucanase EG-1	0	0	0	0	0.153808	0	0	0	0	0	0	0	2.31785	2.48311	6.43557	6.75481
NCU04691	alpha-1,3-glucanase	0.259922	0.532413	0.490081	0.374796	1.05386	1.22135	0.682137	1.32056	0.424799	0.605322	0.669476	0.802917	0.691805	1.23033	0.471606	0.367646
NCU05600	ubiquinone biosynthesis protein	12.6804	13.9325	13.8408	15.1131	14.5138	15.4212	27.1215	28.7056	12.4477	12.3032	16.2757	15.9706	18.5089	17.1069	21.1127	23.048
NCU07355	glycosyl hydrolase family 71 protein	4.48218	4.38109	3.39874	3.5633	11.6547	8.72299	15.104	14.9613	4.75796	4.58415	3.71196	3.52975	13.4936	11.9161	24.9155	24.6306
NCU11405	alpha-1,3-glucanase/mutanase	35.7796	38.3134	38.483	37.7022	7.70724	7.70284	1.16002	0.884434	42.2496	41.493	24.6998	24.1909	9.54342	10.5145	2.43529	2.16967
NCU06010	mutanase	1.76893	1.47201	1.67567	1.87318	2.05452	1.81192	1.61576	1.48031	1.97296	2.25692	1.10123	1.38641	2.48042	2.34374	2.4824	2.29355
NCU08473	alpha-1,3-glucanase	7.89942	8.04333	2.8181	3.05832	3.11497	2.66558	1.48806	1.76606	6.25659	7.05803	2.32554	1.98688	3.50226	2.96966	2.4027	2.2136
NCU01162	glycolipid-anchored surface protein 5	1.11313	0.906854	2.72441	1.86044	10.377	9.82315	18.1668	17.3195	1.35104	1.43118	2.2175	2.00581	7.0364	7.24482	19.9864	20.2493
NCU06781	1,3-beta-glucanosyltransferase Gel2	193.196	176.589	227.719	230.822	117.517	123.169	144.087	158.375	172.912	172.006	269.999	257.827	190.329	183.711	227.568	253.461
NCU06850	1,3-beta-glucanosyltransferase gel3	4.82643	3.90477	5.39923	5.14755	1.89127	2.16021	2.08172	2.02831	3.92615	4.74018	4.37442	3.21162	6.45272	6.58528	3.1587	2.91291
NCU07253	1,3-beta-glucanosyltransferase gel1	43.0529	39.2611	36.2944	42.9099	19.5971	20.2775	33.7313	40.1012	50.1363	50.5131	86.453	76.4065	102.132	88.7706	70.7467	97.5607
NCU08909	beta-1,3-glucanosyltransferase	264.819	252.163	354.898	397.643	328.518	324.562	318.878	335.549	279.531	289.293	516.293	531.028	657.844	627.507	447.799	604.889
NCU05955	Cel74a	582.78	565.134	745.889	687.948	576.19	606.711	44.964	48.7979	633.271	578.819	657.975	664.807	154.406	142	120.405	101.347
NCU02909	chitosanase	1.94092	2.65046	14.141	17.9118	29.292	32.0134	41.9766	36.8349	2.36042	2.69324	20.7362	20.2567	87.0084	92.9751	83.8783	114.755
NCU00086	glycosyl hydrolase	0.718313	0.809248	1.20331	0.828619	1.31058	1.81113	2.79942	3.26169	1.02549	1.49511	0.445191	1.27852	1.92016	1.70977	4.2412	4.53255
NCU02032	glycosyl hydrolase family 76 protein	0.126704	0.0648839	0.202146	0.182702	1.16444	1.0223	1.40823	1.3867	0.0535964	0.0270487	0.0673097	0.22552	0.935459	1.01786	1.72803	1.75234
NCU02216	cell wall glycosyl hydrolase Dfg5	29.4232	34.6434	40.5099	45.0131	37.7022	37.6913	69.5564	66.8063	27.3846	28.6373	39.0043	38.639	67.9639	69.77	83.5996	88.8934
NCU03215	glycosyl hydrolase	18.539	17.5081	31.426	25.9817	51.9039	43.9703	52.3069	46.259	17.1545	19.5554	20.3394	19.1561	55.235	54.1601	54.4067	56.5802
NCU03770	cell wall glycosyl hydrolase Dfg5	58.6846	57.651	57.1146	58.4278	56.3116	56.0854	61.5484	59.1459	52.0388	55.7385	57.4863	53.4701	69.9551	73.2823	64.7474	70.3156
NCU04262	hypothetical protein	34.5261	36.5898	57.9552	68.7201	102.453	95.4383	157.771	153.469	32.0338	33.9618	67.6647	68.1266	152.033	159.7	139.397	158.613
NCU06319	hypothetical protein	4.33032	3.50902	5.01068	3.39653	4.30894	4.49931	8.03629	6.39919	2.89355	3.19996	2.82285	2.65643	5.7545	6.01729	6.3712	7.81517
NCU07005	glycosyl hydrolase	8.52846	8.87194	11.5481	8.89102	11.4357	6.46368	9.57721	10.1052	9.42645	8.51303	6.76475	5.82897	8.68065	9.12298	16.7763	18.5382
NCU08127	hypothetical protein	36.7033	38.194	58.669	63.4406	110.753	107.96	125.755	131.499	36.441	39.2368	60.2997	58.5266	153.463	143.004	140.518	176.583
NCU09937	cell wall glycosyl hydrolase Dfg5	103.631	107.543	53.9599	53.7454	59.9159	51.517	100.204	90.4829	96.092	104.207	53.1256	49.9119	75.5946	79.7554	116.371	124.032
NCU00937	beta-glucuronidase	5.40237	5.29391	7.74117	7.09272	25.9377	26.4019	50.3491	50.9993	5.81885	7.56402	5.96424	6.39423	17.5105	17.3636	21.548	22.7432
NCU08179	hypothetical protein	7.81009	9.29675	25.5808	20.6217	29.4292	30.6466	9.89204	9.87614	12.4435	12.8635	15.0664	16.7382	5.00377	5.84784	9.11868	9.96988
NCU07076	endo-1,3-beta-glucanase	0.869056	0.706403	0.836305	0.815534	3.07616	2.95639	5.05745	3.75827	0.656453	0.809831	0.806094	0.580338	4.3372	4.84309	6.46998	7.32119
NCU04798	alpha-1,2-mannosidase subfamily	6.37914	6.50882	8.78087	8.80075	8.45938	7.31648	10.9905	10.01	6.73332	7.14183	8.42958	8.05192	9.90605	10.8992	11.607	11.7536
NCU07269	alpha-1,2-mannosidase	3.78276	3.82881	4.00767	4.19745	6.59021	6.1101	9.00061	7.56982	2.25017	2.96518	2.87823	3.37123	9.76205	10.1338	12.5585	11.2909
NCU09924	BNR/Asp-box repeat protein	45.1054	41.1867	33.6309	33.0767	10.1664	10.529	4.25231	4.66218	58.5881	57.9452	23.298	26.6112	15.6556	16.0413	10.2278	8.70252
NCU09425	NdvB protein	139.141	140.534	113.858	100.374	126.685	135.847	60.2252	61.2391	103.831	99.5815	65.6851	66.4398	51.3074	51.8163	55.7461	54.1884
NCU01768	hypothetical protein	27.8696	26.9591	46.6265	50.2843	58.3253	58.3482	87.8016	85.3772	27.9068	30.893	54.152	56.3725	49.5035	52.1256	60.5591	62.1409
NCU08936	clock-controlled gene-15	300.747	319.205	447.121	462.853	528.868	536.483	587.639	614.593	298.404	298.234	625.219	602.031	899.786	878.196	715.47	759.47
NCU07050	hypothetical protein	0.0303846	0.0311192	0.412047	0.109533	1.31408	1.13001	0.0438576	0.0884419	0.0642639	0.113513	0.0807066	0.0491648	0.30942	0.135606	0.227412	0.157583
NCU00281	UDP-glucose,sterol transferase	3.64759	3.4713	4.27445	3.90983	3.49008	3.65232	5.4863	4.61332	3.16611	3.91064	5.87319	5.00112	6.09155	6.36278	6.52305	6.73831
NCU00679	hypothetical protein	2.09577	1.45796	1.29329	1.93865	2.00409	1.42076	1.855	1.65743	1.46359	1.6039	0.770239	0.799796	3.47314	3.67664	4.14339	3.6231
NCU03344	hypothetical protein	6.52355	6.97932	9.01492	7.79808	6.19456	5.19741	6.30079	4.85652	8.23229	7.17028	6.69917	5.21896	4.75398	6.16923	5.36451	4.77939
NCU07473	glycosyltransferase family 28 domain-containing protein	5.25242	4.65493	9.2489	10.7744	26.0431	23.8317	18.2142	18.2042	3.87781	4.51289	15.5062	14.5112	30.3352	32.9849	14.375	24.3029
NCU08625	hypothetical protein	0.673498	0.724271	0.510392	0.558413	1.77496	1.5071	1.72554	2.13682	0.641007	0.73686	0.357785	0.217955	2.67912	2.35455	2.94044	3.52207
NCU09301	UDP-glucose:sterol glycosyltransferase	16.2713	16.7873	22.7455	22.8226	20.3914	21.1878	31.3861	30.6723	14.5031	15.1424	19.1213	17.8257	38.8691	41.4124	31.8659	35.0094
NCU01388	alpha-1,2-mannosyltransferase	46.6161	47.211	46.7319	45.9594	35.9446	35.1258	41.9514	43.3293	47.7	46.6555	44.3068	48.8145	52.5185	53.2858	48.0425	46.5677
NCU04037	hypothetical protein	20.3496	20.0097	22.0982	19.9125	19.6487	16.2277	13.8898	14.2837	19.5155	20.8762	15.3802	15.3346	20.0442	18.9944	20.1619	20.9206
NCU05680	alpha-1,2-mannosyltransferase Kre5	79.5726	76.2672	77.5536	81.5149	74.6323	78.3645	81.0872	86.4425	72.0622	75.4468	87.5849	86.8111	90.6915	85.0919	65.4326	77.4043
NCU06166	alpha-1,2-mannosyltransferase	11.9272	12.9764	14.9136	16.038	9.39849	8.48075	13.5225	11.9888	13.3551	13.546	17.4299	13.8901	26.0835	27.7819	23.9903	22.8311
NCU06541	alpha-1,2 mannosyltransferase KTR1	51.1316	49.3987	64.2191	62.9112	84.9491	86.9518	86.1278	84.0873	49.9956	50.718	68.57	65.6726	94.7108	91.4692	88.9636	96.5181
NCU07455	hypothetical protein	1.26284	0.688406	1.10486	0.792995	3.93648	3.23543	7.46758	7.54131	0.947745	1.17402	0.288543	0.296619	3.81134	4.30276	5.99619	5.98605
NCU00911	polysaccharide synthase Cps1p	404.367	424.508	508.021	506.417	635.977	621.213	679.827	658.079	339.565	370.55	323.796	344.48	244.464	247.416	154.845	170.653
NCU03611	chitin synthase	46.0956	47.1261	61.3549	69.2377	115.996	116.889	159.826	159.417	40.9478	42.8271	67.2927	67.6036	142.988	148.079	142.9	164.209
NCU04350	chitin synthase 6	33.3402	31.8044	38.7217	40.0113	41.0083	42.1659	37.4182	36.9833	31.4612	32.982	42.1177	42.3296	54.8596	55.5564	34.3175	42.7468
NCU05239	chitin synthase A	15.2144	14.5933	14.7281	17.1239	15.9644	15.4377	22.9506	20.0886	10.8503	12.3869	14.781	15.7696	20.1365	21.976	17.17	21.2788
NCU05268	chitin synthase D	6.29061	5.84841	6.291	5.59079	3.01216	2.69337	1.80838	2.13429	6.63843	6.79902	6.35196	6.31636	3.44139	3.1979	4.03589	3.96698
NCU06386	dolichyl-phosphate beta-glucosyltransferase	37.4824	37.8268	35.8292	39.8341	28.4381	27.2856	7.45891	8.32429	32.7322	32.037	34.1893	36.2237	20.7475	19.1925	11.9207	13.0331
NCU07965	dolichol-phosphate mannosyltransferase	62.62	64.134	79.6833	84.1594	84.1009	84.3084	77.3186	79.8127	60.5724	60.0917	84.4605	89.1165	88.4504	93.0449	89.0672	90.9344
NCU08226	hypothetical protein	12.0001	11.4334	3.80716	3.65848	5.85709	5.60181	10.5115	9.62852	7.87519	10.6277	5.56132	6.56855	16.4974	17.4236	13.8456	15.5768
NCU09324	chitin synthase 4	25.5205	26.2723	28.2112	31.0358	30.9453	29.9337	55.6646	50.5504	22.5786	24.4752	32.3897	30.4883	45.6143	50.7883	44.9766	49.5219
NCU09875	capsule polysaccharide synthase Cps1	0	0	0	0	0	0.0323372	0	0.0298649	0	0	0	0	0	0	0.127987	0.0886875
NCU00793	trehalose phosphate synthase	47.9899	45.7287	99.7637	93.5513	268.672	262.451	436.961	441.652	53.6216	52.7337	81.8766	80.6363	189.212	192.637	208.909	237.251
NCU05041	trehalose-phosphatase	35.3408	35.0976	64.9057	65.3229	48.3807	48.8686	43.9005	44.7455	32.3831	34.2021	46.3398	49.6834	67.046	68.1226	38.136	39.7253
NCU09715	alpha,alpha-trehalose-phosphate synthase	53.332	50.6521	67.1776	70.8685	73.9356	72.4905	84.4909	81.2764	53.8681	57.4042	75.1631	75.5273	90.7662	90.779	88.0088	85.7921
NCU01116	ceramide glucosyltransferase	10.1415	8.83502	13.5408	15.2477	7.58441	8.71187	7.22993	7.34383	10.9209	10.7095	12.1274	14.0083	14.6412	13.3162	10.9278	11.0913
NCU00193	GPI mannosyltransferase 3	16.8	17.806	24.5872	23.3803	11.0134	10.2311	6.30386	5.72779	16.5805	18.0036	21.8081	20.2795	8.64782	9.55894	6.54019	6.19049
NCU04454	mannosyl transferase	27.2812	25.6801	35.2986	34.4147	20.0434	19.4357	12.3212	11.0228	25.8411	27.3159	31.4527	32.8144	25.1124	24.3203	14.6276	14.1011
NCU07472	alpha-1,6-mannosyltransferase subunit	13.8495	15.2343	26.1699	25.6416	25.6455	23.4286	11.9459	11.9147	15.6907	15.4991	23.7653	24.913	25.768	25.7888	17.2062	20.6557
NCU02349	UDP-glucose:glycoprotein glucosyltransferase	12.8225	12.3854	11.6745	11.6251	6.88106	6.69361	5.10198	5.33251	12.3352	12.2418	10.1877	9.15099	5.96407	5.76182	3.9401	4.81047
NCU05138	hypothetical protein	1.88252	3.06217	24.1685	24.3028	25.4722	20.8847	20.811	21.8666	4.1455	4.63341	25.2956	24.2252	60.4154	63.6876	33.8887	37.6748
NCU06687	glycogen synthase	262.803	254.018	213.267	213.389	125.299	129.585	130.265	119.926	238.789	244.105	185.627	198.304	122.348	128.26	90.5557	84.5615
NCU02213	hypothetical protein	8.09221	7.15769	7.86363	5.47363	19.3479	20.422	41.561	39.2116	7.49955	7.7267	4.45518	4.45191	11.9302	12.3449	16.8605	16.6603
NCU05878	hypothetical protein	18.1387	17.4635	28.6942	28.4069	52.6281	47.2284	38.5783	38.4718	20.2729	19.8969	38.6375	38.464	26.3372	27.0672	24.58	32.0566
NCU07762	hypothetical protein	22.1938	21.6883	17.6736	16.6103	19.4864	20.8877	30.4276	27.6732	18.0493	19.591	15.3326	15.8122	34.4587	36.4156	35.3483	39.7619
NCU00609	initiation-specific alpha-1,6-mannosyltransferase	16.3192	15.7154	19.6997	21.1888	27.5449	29.5628	58.0285	57.842	17.6967	17.1685	18.2209	17.1754	29.0457	28.4937	29.304	37.4496
NCU07338	alpha-1,6-mannosyltransferase Och1	130.975	132.324	130.043	117.857	179.877	166.486	171.618	162.223	121.49	118.451	90.3671	92.6942	152.686	156.656	141.386	139.215
NCU07761	hypothetical protein	22.0881	21.4464	22.3563	21.1477	10.4857	10.5296	5.74223	5.04664	19.9676	20.6401	19.3813	18.959	14.2347	16.0764	7.27499	5.91937
NCU08232	alpha-1,6-mannosyltransferase Och1	45.4725	44.7292	72.8497	71.2768	18.5316	19.0053	5.87741	5.53471	43.8816	51.0235	64.0887	65.5492	18.3221	18.7362	10.4578	11.001
NCU07261	beta-1,4-mannosyltransferase	13.2068	16.0941	17.3115	16.8931	8.17962	7.03046	4.21194	4.52997	14.8578	14.9044	18.1044	18.7466	14.1425	12.9267	7.01034	7.92191
NCU03055	alpha-1,6-mannosyltransferase subunit	26.535	26.179	27.7239	30.7434	23.1001	22.4163	34.5292	31.3372	27.345	26.0031	25.7023	25.3309	25.9453	24.8795	24.299	27.3306
NCU06762	alpha-1,6-mannosyltransferase subunit	21.1784	19.7064	22.5876	21.255	16.4768	15.7735	19.048	16.9248	20.548	21.5796	18.8801	20.1981	19.6906	19.8268	19.211	19.8675
NCU07027	glycogen phosphorylase	97.7845	105.934	214.224	221.004	324.656	324.235	440.897	451.982	83.8812	97.3538	216.143	212.474	291.034	284.553	341.306	329.586
NCU01648	dolichyl-phosphate-mannose-protein mannosyltransferase 2	53.838	51.1045	58.997	60.4182	47.963	48.4605	55.0693	51.8855	53.3684	52.8514	63.6004	62.6645	43.362	46.4289	47.9318	49.9996
NCU01912	mannosyltransferase 1	65.3115	62.3172	61.6469	67.7964	68.5261	64.6958	86.2272	86.3195	60.529	62.8222	67.1357	63.1388	60.1359	65.5037	61.1286	65.7821
NCU09332	mannosyltransferase PMTI	67.0459	65.1284	81.1907	85.0113	74.0788	66.1402	48.2011	48.0709	67.2869	66.866	79.8167	78.3652	46.6869	49.0019	42.4532	43.5101
NCU03503	mannosyltransferase	36.8728	43.3357	43.3217	45.9484	39.6209	40.0861	32.0979	30.6347	36.0327	37.3899	46.7131	44.7106	31.8415	31.1856	30.4365	31.9509
NCU04029	thioesterase	0.499423	0.295095	0.766142	0.470863	1.2461	1.23501	1.94081	1.54315	0.243759	0.389559	0.714297	0.217567	1.73603	1.60024	2.04466	1.95922
NCU05132	hypothetical protein	6.53478	6.29646	25.6894	24.4481	20.7373	20.0009	11.9344	12.7665	8.60586	8.66524	33.4564	31.9961	26.8348	27.602	9.52242	11.5906
NCU06779	alpha-1,2-mannosyltransferase alg11	70.2577	78.1446	64.1206	67.24	91.8724	86.4222	67.2621	71.5735	75.7143	77.5451	63.4052	64.9542	89.0071	86.4236	87.4477	90.8394
NCU09559	clock-controlled protein 9	18.5885	16.7467	50.9213	51.9823	133.298	143.286	190.676	198.233	18.4656	23.6783	64.8192	57.8067	88.9196	84.7638	85.6206	78.2639
NCU09757	glycosylphosphatidylinositol anchor N-acetylglucosamine transferase	11.5421	11.7	19.7681	16.4156	11.6261	12.9591	12.075	12.198	14.4384	13.3941	15.5822	16.7287	15.4207	15.0281	11.2229	11.3923
NCU01315	UDP-N-acetylglucosaminyltransferase	12.9823	11.5748	14.7424	17.5793	36.9002	35.1684	61.2552	56.6092	10.6566	12.0875	17.117	16.5147	52.7908	57.306	45.1704	65.6996
NCU06871	1,3-beta-glucan synthase component GLS1	48.4366	44.0912	64.4381	64.4317	61.4837	58.3533	63.5869	62.5272	46.3713	46.7624	69.7628	63.8112	80.3866	86.1037	63.3699	72.9564
NCU06057	GPI mannosyltransferase 1	24.8979	22.605	21.1875	23.6447	24.2119	23.895	13.0193	11.397	23.7802	23.5367	16.2296	18.5292	21.9578	21.8589	13.5845	16.3835
NCU05700	mannosyl-3-phosphoglycerate synthase	5.39426	6.98992	8.34416	5.98588	3.48669	3.07498	1.69264	1.17419	7.98626	7.33493	5.39898	4.85751	5.64249	5.4778	2.45749	4.17616
NCU00163	dolichyl pyrophosphate Glc1Man9GlcNAc2 alpha-1,3-glucosyltransferase	13.1649	14.1349	18.4831	17.3696	17.5255	16.0159	13.46	11.5215	14.3164	15.4105	13.2491	14.4498	14.6074	15.472	15.5461	17.1831
NCU03317	glucosyltransferase	16.7798	16.7983	19.0096	18.2475	20.4123	16.9688	14.7076	13.911	14.7728	16.2617	13.0378	12.791	18.2006	19.4371	20.364	21.877
NCU06552	dolichyl-P-Man:Man(5)GlcNAc（2)-PP-dolichyl mannosyltransferase	21.6453	19.6763	27.3406	24.8954	20.3218	18.2457	14.0871	11.3929	17.5536	21.2722	16.1481	18.7761	27.1617	25.4558	21.0466	23.426
NCU16844	hypothetical protein	160.929	185.183	144.746	131.244	118.125	112.393	89.0432	76.2375	167.532	176.504	153.016	143.689	85.5773	91.1654	64.9749	60.2784
NCU02635	mannan polymerase complexes MNN9 subunit	48.3765	46.4556	55.6684	52.8099	43.4657	45.4903	50.571	48.244	50.3524	52.0776	51.1285	49.0582	52.1995	55.4289	49.0264	49.5859
NCU08024	mannan polymerase II complex ANP1 subunit	45.7203	45.7277	52.3622	50.542	29.4233	32.0894	28.7535	27.8845	47.801	48.8754	51.5343	51.3713	35.1086	30.844	28.5878	32.0464
NCU08939	mannan polymerase II complex ANP1 subunit	45.7544	46.9967	54.9388	55.5545	44.3131	42.0555	47.8828	44.0838	44.6626	45.5481	54.8373	52.7742	41.7707	42.2157	38.3589	40.0546
NCU10497	oligosaccharyl transferase STT3 subunit	129.519	131.791	120.736	127.758	75.8901	74.0491	55.0926	55.1648	127.764	123.939	132.448	129.436	74.3135	68.8289	55.5237	55.359
NCU04473	polysaccharide export protein	36.2089	41.2193	53.5552	57.0447	35.2439	33.3557	32.143	31.249	41.0839	44.2867	61.3753	54.3982	81.2904	79.6288	24.0301	22.0362
NCU05916	alpha-1,3-mannosyltransferase CMT1	12.0371	13.1415	11.5692	12.6863	8.95318	8.11442	8.32532	7.37239	8.15475	9.77011	8.73328	7.64205	11.1194	13.8345	7.05576	8.52607
NCU04887	hypothetical protein	5.55249	6.49432	9.59239	11.0621	18.6717	20.3578	48.0162	46.6687	4.98582	5.26038	9.42499	8.98439	25.9716	28.3975	37.4316	35.0163
NCU05960	GPI mannosyltransferase 2	8.24004	7.09208	8.37021	8.32813	7.62182	6.0613	8.22745	7.19981	8.28221	8.10142	7.04131	7.41269	8.46819	8.52463	7.89604	6.95265
NCU00244	glycosyl transferase	3.41921	3.61926	3.74845	3.47052	4.72434	5.34604	9.98096	8.67365	4.40365	4.91377	3.88987	3.18354	7.61066	8.32614	13.0258	14.9261
NCU06698	glycogenin	91.8986	92.0057	189.19	202.027	459.151	420.379	501.739	489.327	85.3407	89.9648	220.319	228.954	630.918	642.783	428.943	423.987
NCU02336	capsule associated protein	14.7665	13.9675	21.7951	22.786	13.9652	14.1123	14.0079	14.0901	16.2802	16.2337	24.7265	22.6319	22.9887	23.3697	12.7154	15.0472
NCU05123	capsule protein	8.00957	7.36093	9.92624	11.2573	6.66895	6.79179	4.33542	4.05217	6.66775	7.76059	13.5922	13.5001	13.2452	14.2383	9.77313	11.6831
NCU06430	capsule-associated protein CAP1	29.2902	24.9319	34.4285	31.0622	26.6407	26.6164	17.7964	18.1165	33.4435	32.719	30.749	30.9357	29.5256	28.292	21.8707	25.6125
NCU04223	hypothetical protein	5.24371	5.47683	76.577	73.7589	120.653	110.205	67.4076	65.9034	6.82177	7.98002	71.5945	68.739	314.446	331.381	119.617	112.551
NCU09906	hypothetical protein	62.2968	57.4931	111.991	115.1	83.5162	79.6378	29.5352	29.6555	63.9926	73.1408	112.14	113.402	196.889	201.748	114.833	110.219
NCU06326	pectate lyase 1	15.6605	18.5478	14.0931	11.6478	17.221	15.998	8.19934	6.55314	23.8634	24.5593	20.2563	18.1723	0.895571	1.16294	1.5602	1.84693
NCU05852	glucuronan lyase A	16.7475	18.2936	51.5532	54.2869	25.8743	23.8802	10.1861	9.39575	18.1391	18.1645	49.8057	50.1548	107.925	101.316	62.2237	50.6086
NCU08176	pectate lyase A	304.357	339.858	191.085	163.23	405.62	473.691	45.1959	48.0481	393.928	347.345	216.055	196.78	31.3033	30.6592	83.7058	54.3889
NCU05598	rhamnogalacturonase B	115.697	124.077	171.883	149.024	214.187	236.821	20.1158	24.339	163.032	160.509	173.322	169.155	31.2747	26.9898	49.8408	41.6627
NCU00003	hypothetical protein	13.3444	12.9519	13.038	13.5738	17.3709	17.4751	36.9178	35.7408	11.8419	11.2073	11.1281	9.58264	28.7388	25.5458	24.4312	23.7399
NCU00004	universal stress protein family domain-containing protein	21.6568	26.0933	17.3431	16.8011	17.3732	16.7646	38.4805	35.6106	20.5361	20.5028	10.5405	10.4512	27.2183	31.4642	23.1355	23.1716
NCU00005	hypothetical protein	25.7063	26.1529	31.0068	32.1428	37.3645	36.7324	12.3683	11.2779	23.1299	23.5781	26.5534	27.7801	37.8204	38.1267	24.708	25.9502
NCU00006	hypothetical protein	33.3114	31.8171	36.7756	38.6071	50.027	50.6784	68.3489	66.6814	30.448	32.2293	34.8621	34.508	64.2801	63.0584	55.6244	55.8023
NCU00007	pH-response regulator protein palH/rim-21	13.1568	12.1509	10.469	11.9579	11.6371	11.0899	16.1286	15.3567	10.5074	9.99762	6.77011	7.42712	14.5444	16.1341	14.1571	15.1507
NCU00008	longevity-assurance protein 1	18.6208	18.1714	16.5823	16.0004	9.65491	10.1503	12.1921	10.4992	16.2239	15.8287	15.2683	14.1412	12.4105	12.5005	13.9269	13.0839
NCU00009	hypothetical protein	0.129839	0	0	0	0	0.327373	0.374824	0.453515	0.137306	0	0	0	0	0.193157	0	0
NCU00010	heavy metal tolerance protein	17.9077	19.5578	17.0423	18.397	35.6258	32.3136	74.677	71.4984	12.5125	13.1409	12.0145	11.8675	35.4657	37.0288	38.3913	43.1848
NCU00011	hypothetical protein	0.748183	0.766272	0.596832	0.71923	3.87616	2.98687	1.61991	4.64591	0.395605	0.399303	0.220811	0	3.49208	3.89564	7.46631	10.1319
NCU00013	hypothetical protein	1.09517	1.00948	0.698899	0.315836	1.77615	0.138066	0.158078	0.25502	0.694888	0.818282	0.38786	0.177207	0.557629	0.651693	0.728596	1.3253
NCU00014	hypothetical protein	25.0758	24.068	23.9656	23.6739	17.0933	17.9063	14.6852	13.6804	22.3619	22.3793	17.8039	19.0769	22.6003	23.6824	19.5757	20.1059
NCU00015	hypothetical protein	10.4182	11.4762	13.7772	14.8556	17.0527	16.6948	15.9734	14.9063	11.8742	11.145	13.3648	13.8606	28.8809	29.2408	22.4489	20.372
NCU00017	hypothetical protein	1.96702	1.8467	2.46263	2.28484	7.12609	6.63	7.01921	7.42726	1.22786	1.56011	1.59645	1.23776	6.92046	7.15308	8.497	13.9799
NCU00018	cell division control protein Cdc48	149.76	154.684	167.128	175.935	177.525	173.49	138.09	149.05	127.293	133.463	161.621	164.553	160.91	154.113	152.787	154.294
NCU00019	FKH1	14.1774	11.987	15.5633	13.1104	9.86786	10.3647	13.3522	12.5902	14.48	15.7031	10.7217	11.7662	16.1452	17.0878	16.1917	18.8652
NCU00021	hypothetical protein	18.8527	14.4177	18.6498	18.4484	3.24801	3.66707	3.12088	2.93394	19.2789	18.0479	16.7333	15.8945	3.92051	3.43638	1.42292	2.23196
NCU00022	hypothetical protein	6.0079	5.36538	6.50062	5.06597	6.72895	6.91886	8.08676	8.68928	5.82578	5.78039	3.27627	3.1283	6.99932	7.80889	5.58398	7.09787
NCU00023	ferric reductase	223.459	218.881	169.39	164.915	153.262	156.991	83.7337	75.8232	254.998	253.441	198.774	192.432	75.5857	79.5408	53.1587	57.3739
NCU00024	yippee zinc-binding protein	31.5296	30.0343	39.0231	43.9809	110.779	101.729	156.375	151.763	28.3699	30.7265	39.9873	39.2604	110.719	118.83	123.239	132.161
NCU00025	integral membrane protein	40.9629	49.2306	56.5674	64.5481	101.168	102.588	81.2797	79.1714	35.2222	40.8984	60.3945	56.6237	175.807	173.33	133.364	144.916
NCU00026	hypothetical protein	21.7483	26.2921	33.2074	42.0229	59.4171	51.1654	55.9076	55.6639	19.0973	21.9179	37.078	35.6944	61.67	66.2598	50.2835	73.5
NCU00027	hypothetical protein	3.89292	4.2632	4.51697	3.11046	3.55308	3.01688	3.33254	2.21721	2.74453	4.1193	3.01404	3.24497	5.47027	6.79416	3.39153	4.6323
NCU00028	S-(hydroxymethyl)glutathione dehydrogenase	10.888	11.7781	11.0972	12.8916	10.1527	9.37688	5.86332	4.98867	12.1222	11.9187	14.1235	13.0556	6.70551	7.5607	6.4168	5.45121
NCU00029	ZIP metal ion transporter	14.7249	15.3295	17.2536	19.5994	28.2293	28.9842	46.1675	40.7411	13.2617	14.2204	14.5177	16.3859	37.4877	36.3691	35.6819	42.4732
NCU00030	mitochondrial nuclease	37.542	37.1471	39.4287	35.9206	37.4313	35.3859	27.949	36.3826	37.3356	38.6443	36.1516	43.2177	41.7591	34.8082	45.2254	54.135
NCU00031	hypothetical protein	0.523445	0.243682	0.303678	0.343084	0.450188	0.299954	0.892921	1.3297	0.352258	0.253965	0.0842642	0.230994	1.45377	0.920291	1.02889	1.15171
NCU00032	hypothetical protein	13.2472	12.3126	13.7167	14.0885	14.0398	14.4298	15.5539	16.1918	11.6502	12.385	11.4415	12.1154	25.9806	25.0664	21.789	24.4582
NCU00033	integral membrane protein	8.13734	8.37321	12.1901	13.3863	13.9407	11.3182	13.1793	12.1431	10.2617	11.4587	9.94454	12.116	30.0536	29.2125	25.7339	28.2672
NCU00034	prenyl cysteine carboxyl methyltransferase Ste14	38.4477	40.1815	37.1992	41.1117	43.3086	40.246	28.8596	29.679	29.6716	33.4307	34.7632	31.961	67.1261	60.5668	60.6312	59.6794
NCU00035	diacylglycerol O-acyltransferase	19.8165	21.3664	20.4783	23.1936	25.4777	25.4487	31.7841	32.9417	17.1119	19.2634	22.131	23.2417	32.5346	33.6916	30.685	29.3363
NCU00037	polyadenylation factor subunit 2	15.9101	15.4976	20.5844	20.2024	12.2668	12.5069	10.835	11.4739	14.272	16.3487	19.4597	20.4926	17.129	17.6633	12.1119	12.3156
NCU00038	C2H2 transcription factor	21.2481	19.3075	28.0797	17.815	12.2353	12.2187	11.799	11.5635	27.6229	26.0338	8.67559	8.57374	15.1845	12.7549	12.9757	15.3284
NCU00039	hypothetical protein	0.912639	0.763342	0.461079	0.679924	1.66514	1.38066	2.54681	2.30227	0.772098	1.46122	0.619498	0.246121	57.2731	63.178	13.8636	11.1231
NCU00040	eukaryotic translation initiation factor 3 110 kDa subunit	98.557	80.4048	90.1935	94.9764	65.783	65.4271	42.2942	46.4865	97.6091	101.279	90.9108	91.2674	55.3011	53.4288	34.0334	38.906
NCU00041	guanine nucleotide-binding protein subunit gamma	313.298	312.65	255.72	252.939	239.197	232.643	298.292	273.914	297.504	294.442	239.787	226.241	257.307	285.553	270.554	278.695
NCU00042	selenoprotein domain-containing protein	15.7229	15.2376	21.618	24.8475	19.5365	19.5553	38.594	34.5393	17.4569	16.2993	22.9788	20.3625	29.81	32.908	35.0346	36.8329
NCU00043	serine/threonine-protein phosphatase PP1	126.889	117.182	117.01	117.847	143.189	150.989	193.229	184.705	107.483	114.526	102.516	107.832	155.095	159.461	152.351	153.03
NCU00045	PHD finger domain-containing protein	2.9016	2.42312	2.25053	2.31727	2.23225	2.10475	2.47426	2.6299	2.81354	2.11559	2.41885	2.67255	2.59116	2.77589	2.59859	2.93253
NCU00046	leucine Rich Repeat domain-containing protein	26.2597	24.7666	21.2281	22.6316	43.3635	42.7465	86.2808	83.8974	18.9301	20.1989	14.618	14.3272	52.8664	54.9246	68.0516	75.3482
NCU00047	hypothetical protein	0.429355	0.146579	0.3425	0.103185	0.38685	0.541281	0	0.166633	0.151349	0.152764	0.253431	0.231577	0.72872	0.9581	0.595089	0.618545
NCU00048	hypothetical protein	0.109517	0.560822	0	0.315836	0.592048	0	0	0.38253	0.231629	0.350692	0	0.354414	0.697036	0.97754	0.546447	1.13597
NCU00050	pyruvate dehydrogenase X component	100.708	95.0252	103.966	104.92	57.6483	59.6001	38.1215	40.471	110.492	111.659	95.3657	98.0666	45.1045	43.2517	35.5372	40.4042
NCU00051	hypothetical protein	49.9949	50.6156	46.5047	45.2157	31.6055	31.5695	14.0884	16.5063	53.8742	51.0543	35.936	38.5542	23.4996	24.4742	18.5109	21.1111
NCU00052	alpha-methylacyl-CoA racemase	1.67045	1.67557	1.7584	1.93691	67.2865	56.1215	41.7602	43.4095	1.43871	1.83818	1.15881	1.05888	26.9633	24.6713	18.0447	23.5491
NCU00054	hypothetical protein	2.49377	2.51731	4.69417	5.07047	14.524	13.5706	29.107	26.5701	2.8269	3.14058	5.59137	4.87698	29.1862	33.8693	22.0214	23.4166
NCU00055	catechol 1,2-dioxygenase 1	3.50671	3.50845	5.43296	5.34879	19.0121	17.6323	28.7898	30.0904	3.21535	4.91138	5.27637	5.60854	42.0319	44.0863	34.3538	34.1309
NCU00056	3-oxoacyl-[acyl-carrier-protein]-synthase	32.5633	35.9896	33.3471	32.862	35.7539	33.0153	14.3636	14.3792	35.4461	33.8095	30.7192	27.5671	47.021	47.3857	33.8036	34.56
NCU00057	ubiquinol cytochrome-c reductase assembly protein Cbp3	42.5036	42.4523	45.7352	42.5921	31.4325	30.6995	12.8958	14.6008	44.8622	41.4973	40.2152	40.7794	34.2987	32.2785	22.5084	24.5163
NCU00059	hypothetical protein	9.02188	6.4178	8.17965	6.80066	2.41713	2.48852	1.75925	2.1903	7.18705	7.70674	5.7006	6.23797	2.22602	1.97085	1.63053	1.64899
NCU00060	WW domain-containing protein	29.5089	28.1038	32.632	31.6846	36.8004	28.6328	16.879	16.1956	28.505	30.9344	17.5301	15.8135	34.043	33.8193	34.6857	37.6949
NCU00064	hypothetical protein	57.4582	54.9704	52.3628	61.4539	75.3656	75.8353	93.1179	85.4727	43.421	46.6621	40.811	41.6412	57.6822	61.8992	60.2489	61.0839
NCU00065	tRNA-dihydrouridine synthase 1	20.9196	18.8226	25.1323	26.4279	8.27945	8.31716	6.31607	6.83869	22.7634	24.09	24.3781	26.2246	13.1111	14.0459	7.58576	8.93218
NCU00066	pre-mRNA-splicing factor cwc-22	11.7981	12.0512	16.2652	15.8187	12.9147	10.8845	11.7815	11.1624	11.158	11.7097	11.9302	14.3092	14.8981	15.6343	15.6668	17.0994
NCU00067	dolichyl-phosphate mannosyltransferase polypeptide 2	69.5348	77.5878	80.1918	73.0798	81.7232	75.2271	97.7393	100.04	78.1069	76.8935	81.4827	71.8782	96.1427	100.679	120.257	119.488
NCU00068	hypothetical protein	20.3945	20.9846	20.3086	21.7082	18.1815	17.1986	19.1196	19.8145	16.8495	17.6873	16.0897	16.5279	20.26	19.9107	18.5215	21.1276
NCU00069	hypothetical protein	5.64324	6.6376	4.07963	4.76794	3.81343	3.11252	5.72733	3.5932	5.54816	6.30591	2.96665	3.42421	3.14276	4.45995	6.23281	6.5547
NCU00070	hypothetical protein	11.2128	11.9978	11.9029	13.6676	11.4688	10.9319	16.8145	16.3061	10.3351	11.7123	11.2025	12.2132	13.9538	14.8472	16.944	16.4804
NCU00071	hypothetical protein	0.0662864	0	0	0	0	0	0.0956787	0.308709	0	0	0	0.107257	0.337512	0.295834	0.661489	0.802155
NCU00072	hypothetical protein	26.8041	28.011	27.0233	28.3896	33.3938	30.3793	24.4171	22.3894	22.0439	23.2052	18.9779	18.0478	36.8704	38.3816	33.6534	32.1875
NCU00073	hypothetical protein	52.457	45.7567	46.778	42.3571	43.4451	32.3861	46.8134	46.6292	45.8889	51.5047	29.1746	29.9277	47.2093	45.4867	46.9268	54.1567
NCU00074	hypothetical protein	50.7277	53.7052	40.5633	41.5568	64.0365	55.084	61.1292	66.3704	50.8297	52.7387	24.2625	22.0913	48.8105	46.0714	83.8021	89.9341
NCU00075	mitochondrial import inner membrane translocase subunit tim-14	63.2473	62.7807	59.3842	57.1486	63.6963	59.4576	49.2929	52.5662	61.9249	60.5649	46.6703	45.1041	52.8462	49.4773	55.1511	56.9823
NCU00076	QDE-2-interacting protein	4.78982	4.96334	4.47268	4.97689	10.1862	9.05767	17.8536	19.5023	4.12671	4.75173	4.11613	4.26268	19.1163	17.814	27.0626	25.2067
NCU00077	Ku70/Ku80 family protein	10.8427	12.0124	11.1135	11.6062	8.71584	8.6887	10.9607	9.35704	10.8545	10.5356	9.85062	10.2159	11.1701	11.8093	8.06499	7.80842
NCU00078	hypothetical protein	9.03609	9.72333	10.4353	11.4754	16.6822	18.4649	16.2609	16.4859	9.57135	10.6537	14.1185	13.0443	20.2042	22.7558	16.797	14.0642
NCU00079	hypothetical protein	0.0388317	0.0795411	0	0.0559935	0	0	0	0.0452117	0.0205324	0.0828974	0	0	0.0988602	0.0866524	0.0968779	0.0335654
NCU00080	DUF1295 domain-containing protein	12.9389	14.288	18.7538	16.2979	32.4425	29.1224	39.5897	40.8828	11.3607	12.3631	14.7536	14.0387	36.284	35.7749	44.9021	41.238
NCU00081	DNA topoisomerase 3-beta	6.1557	6.06424	7.45034	6.86256	6.05462	4.76045	5.67622	5.56716	5.91898	6.58248	5.67769	6.01964	7.46604	6.64797	6.48482	5.87131
NCU00082	hypothetical protein	1.03934	0.751393	1.07295	0.705264	1.81782	1.07906	2.02969	2.0643	1.55169	1.69671	1.08262	0.296779	0.933893	1.72809	1.93202	1.79678
NCU00083	hypothetical protein	51.1857	55.4504	52.7201	51.6178	45.0616	41.2054	70.4961	70.6114	42.8668	41.0474	26.3912	24.6722	65.6933	67.748	95.5887	101.763
NCU00084	hypothetical protein	4.04897	4.14686	3.77388	3.84107	6.65303	4.37909	8.42814	7.19537	4.41703	4.936	2.56604	2.75855	6.78165	8.24265	7.51404	8.58386
NCU00085	hypothetical protein	4.15817	3.59768	3.57865	2.99031	6.07737	5.3355	6.88774	6.22107	3.70357	4.0883	2.06095	1.72914	7.03048	7.55534	8.07735	10.1151
NCU00087	6-phosphogluconolactonase	36.924	35.1073	54.5081	54.9707	27.3198	25.6835	9.26898	11.3466	41.9647	44.0705	44.4437	47.2334	37.2445	37.9769	19.7813	19.3492
NCU00088	4-nitrophenylphosphatase	28.3538	31.8626	29.8433	28.3608	12.803	12.3288	6.47369	6.44454	40.4419	36.6399	33.7822	32.9577	11.084	12.498	7.45946	8.05606
NCU00089	MYND domain-containing protein	10.3748	9.54545	9.64559	7.86899	8.03834	7.77645	11.2579	10.8086	12.8778	11.807	6.71012	8.63172	8.38276	8.31908	11.4628	11.3846
NCU00090	pH-response transcription factor pacC/RIM101	83.9391	79.2136	74.9357	102.557	53.077	56.5944	109.345	104.754	65.2612	72.0028	129.401	129.097	55.6468	58.7592	61.759	69.9051
NCU00091	hypothetical protein	8.65203	8.2276	9.88459	9.87833	9.5046	8.453	9.50751	9.34266	8.49536	7.74934	8.42565	8.34682	9.16049	10.4892	9.24539	9.95582
NCU00092	rRNA-processing protein efg-1	11.2471	9.20923	9.29901	9.46038	10.8066	9.04652	10.4423	9.51433	10.8718	11.0672	7.31296	7.39324	16.5911	19.1719	18.5601	17.5701
NCU00093	hypothetical protein	1.7703	1.34687	2.42088	2.55269	3.96482	4.39981	6.64371	5.30012	2.51397	2.15955	1.43306	1.22764	15.1304	17.5323	12.5346	12.3292
NCU00095	tetratricopeptide repeat protein 1	15.4977	16.2744	21.1502	19.8233	19.442	19.0634	27.3038	26.9088	14.0452	15.7041	17.5809	17.3749	20.7477	22.9214	21.3416	21.9707
NCU00096	hypothetical protein	1.23636	1.46886	2.52482	2.21064	15.8406	13.7786	26.1263	24.3563	1.20287	1.63641	1.13845	1.36036	14.6049	15.45	18.2602	22.9982
NCU00097	hypothetical protein	5.76966	5.99122	1.66202	1.73325	2.05773	1.81843	4.45317	5.03821	3.43207	3.80629	2.4123	1.68563	1.9381	2.20543	2.9988	2.9092
NCU00099	hypothetical protein	0.457979	0.234526	0	0	0.61896	0	0.991579	0.266612	0.484316	0.244422	0	0	0.874463	0.681316	2.28514	1.58348
NCU00100	hypothetical protein	25.8247	25.3327	30.7671	34.7595	43.9818	43.061	77.3652	71.5449	23.2089	24.0859	29.9731	29.61	55.1531	56.9881	57.3679	70.8084
NCU00101	pbn-1	19.2173	20.6069	22.9357	24.7004	23.0109	20.6807	24.9818	24.9432	17.9427	19.2166	22.8612	20.3868	29.6074	31.6944	29.8201	28.308
NCU00102	hypothetical protein	72.6917	66.4575	101.69	96.6458	73.8654	76.1709	85.1249	79.3368	83.9599	96.0195	105.304	114.325	74.1925	74.0731	68.4425	67.9595
NCU00103	hypothetical protein	53.5302	53.7753	64.0048	65.3024	28.6874	30.0633	22.4199	25.3517	54.3413	54.417	62.7716	59.0934	24.5329	22.2566	22.4264	20.6334
NCU00104	hsp98-like protein	18.5448	18.638	29.7494	26.9172	30.6606	30.182	35.7052	36.1049	20.6792	20.6765	23.2292	22.398	35.9418	35.798	37.5284	36.1155
NCU00105	60S ribosome subunit biogenesis protein NIP7	35.1384	33.047	34.8419	30.0194	14.6044	17.0049	24.4871	21.1597	41.5144	36.7403	31.5126	31.1796	17.4106	19.8416	21.9317	19.4649
NCU00106	glutamate 5-kinase	43.0037	45.7877	45.7195	42.87	19.4649	19.4172	5.39757	5.92725	49.6466	49.1424	39.6321	41.6063	9.09596	8.97795	7.3587	7.13669
NCU00107	mitochondrial inner membrane protease ATP-23	28.2726	31.0814	33.2897	30.3784	32.7574	27.7222	29.3276	30.1998	27.7346	30.7932	25.7723	27.8868	25.827	28.383	34.6563	31.5382
NCU00108	serine/threonine-protein kinase 6	12.0194	13.4749	13.7619	14.0783	14.0407	12.7626	17.5405	16.2676	13.4524	13.2948	5.84125	8.34375	16.7719	17.8807	14.6935	17.6979
NCU00109	TipA protein	10.229	11.1591	12.1522	11.4705	12.7506	11.4102	13.6441	13.3132	10.7496	11.1718	8.61996	9.13277	15.0204	15.8694	16.8306	17.3835
NCU00110	hypothetical protein	1.74528	1.48729	1.6154	1.70976	1.08034	1.04134	1.03843	0.930698	1.23982	1.57849	1.15599	1.01319	1.44151	1.80359	1.21872	1.28978
NCU00111	hypothetical protein	18.5314	17.5447	24.5845	24.2397	18.3918	15.2889	20.1047	18.9199	25.9884	25.1633	29.0587	26.9415	21.5513	21.5545	28.3585	26.5702
NCU00112	aminopeptidase P	12.5632	12.9491	12.5592	15.6102	8.07417	7.3968	20.584	20.4472	9.96429	10.143	12.8274	12.5646	7.06036	8.27123	8.35811	7.32434
NCU00114	30S ribosomal protein S10	89.6401	90.3141	88.6501	83.9164	45.2809	45.1552	32.2097	33.6575	101.063	93.7866	86.4948	93.6535	41.5994	37.5824	38.0634	36.9334
NCU00115	rRNA-processing protein FCF2	40.2571	34.9784	57.102	31.781	37.9942	28.7173	32.416	29.5144	58.1334	55.1788	17.1247	16.3238	31.941	32.4059	44.7264	46.4893
NCU00116	CCAAT-binding transcription factor subunit AAB-1	41.1125	47.4874	56.0198	53.0315	53.9466	54.4093	57.7155	55.6196	40.8729	44.1238	50.3252	54.8797	64.4731	63.9472	55.4873	52.6684
NCU00117	exocyst complex component Sec15	17.6937	19.5017	22.4756	20.8894	22.2605	22.1174	27.9528	25.1771	17.2598	19.3523	16.8369	17.7877	25.8744	27.5659	28.0587	27.6115
NCU00118	hypothetical protein	0.79009	0.765843	1.35056	1.85132	2.95554	2.43677	2.38268	2.31618	0.641565	0.512026	0.99934	1.02731	1.20329	1.19637	1.05596	0.975629
NCU00119	Sad1/UNC domain-containing protein	9.17523	7.59954	8.74255	7.84536	10.226	9.44049	13.9051	13.1803	8.89861	9.09628	5.42153	4.81202	11.2699	12.112	11.4817	12.0523
NCU00120	hypothetical protein	3.9963	3.75805	3.57913	4.1909	3.70706	3.6984	5.54546	5.34025	3.43853	3.28647	2.31597	1.9399	4.60144	4.97229	4.84906	4.74186
NCU00121	CLC channel protein	19.2145	20.5638	17.3601	18.8736	17.7722	18.151	40.9971	41.6746	15.3088	16.4392	19.8709	16.9855	42.8305	42.085	46.195	51.6664
NCU00122	aspartyl aminopeptidase	69.3961	61.7243	84.6348	84.4893	93.8347	102.277	82.5007	87.4506	70.3477	71.1136	80.257	87.3142	89.1327	80.3518	72.598	78.9665
NCU00123	hypothetical protein	0	0.062014	0.193205	0	0	0	0	0.140997	0.192097	0.0646308	0.428883	0	0.154152	0.270233	0.201415	0.209354
NCU00124	hypothetical protein	4.79221	4.01357	5.39188	5.04845	5.88136	5.99358	10.7758	10.4252	4.69835	4.57204	4.37073	4.60827	7.34725	7.62629	6.44204	7.12922
NCU00125	hypothetical protein	6.37001	5.6293	5.57503	4.67136	5.14085	3.80878	4.88625	4.42877	5.65852	5.94454	2.44935	3.20995	6.78804	6.74178	7.26491	6.29271
NCU00126	hypothetical protein	9.41745	9.15126	8.50799	10.8595	10.1592	9.27979	15.1901	12.8968	7.87423	8.50797	9.24224	9.17964	15.2555	15.8034	12.6438	12.8479
NCU00127	hypothetical protein	42.1543	42.6954	40.3522	51.626	100.427	99.6167	241.097	232.736	39.268	40.4051	38.1496	38.3161	87.4578	88.932	97.1443	89.9931
NCU00128	hypothetical protein	2.16433	2.30576	2.74158	2.97971	2.8516	2.71482	2.93563	3.0391	1.87474	1.76457	1.77183	0.897512	5.12243	5.97034	3.11132	3.61
NCU00129	AMP-binding domain-containing protein	7.59663	8.70165	10.8972	10.8099	26.6804	27.9118	41.5759	42.4587	6.16606	8.48202	7.87648	7.22423	28.8827	27.3856	38.6525	37.0656
NCU00132	hypothetical protein	28.676	27.8192	26.3487	23.0868	44.1743	41.2393	38.6319	36.7261	28.2472	30.1267	15.8449	17.5719	54.1792	54.9445	58.8669	52.4658
NCU00133	FACT complex subunit pob-3	68.2117	71.017	73.1601	66.9367	55.387	53.3253	58.5858	60.4602	72.1887	68.9747	54.8815	53.3317	64.033	64.809	56.4976	55.2648
NCU00134	exportin-T	15.0356	13.4197	14.9793	14.4538	13.5727	12.3382	18.4342	15.9947	14.718	14.2387	9.88152	9.87257	16.7635	18.1959	16.4352	16.3132
NCU00135	phosphatidyl synthase	25.1967	25.0548	27.4034	35.7184	37.6666	35.0758	53.7173	54.8717	26.9209	27.8039	32.9292	30.8553	33.0073	33.1901	41.8287	37.465
NCU00136	mitochondrial translation optimization protein	20.3816	19.4545	27.0256	23.7366	17.2511	15.5896	13.0189	14.9729	25.6487	24.6978	23.1955	21.9173	16.9987	15.7412	16.035	17.0527
NCU00137	ssDNA binding protein	176.298	173.08	198.78	190.608	159.008	153.382	119.355	140.224	166.936	162.901	187.528	194.525	70.8315	67.8268	103.313	95.196
NCU00138	pheromone receptor pre-1	0.519682	0.592729	0.565302	0.544987	0.81409	0.506256	0.903549	0.715077	1.41139	1.29851	0.77384	0.859999	2.0898	2.19633	2.27871	1.83765
NCU00142	hypothetical protein	18.2373	15.9012	18.9743	18.1153	19.1579	19.8635	13.5851	11.7261	17.4815	17.9243	9.2693	11.0957	30.9442	33.6722	13.2683	12.5786
NCU00143	hypothetical protein	0	0	0	0	0	0	0	0	0	0	0	0	0	0	0	0
NCU00144	hypothetical protein	7.871	7.56408	6.8258	7.79685	22.4564	23.3114	29.8788	29.2025	6.90536	7.08003	9.18799	8.3957	14.3993	15.4018	13.4141	13.4917
NCU00145	histone H3	50.3518	49.6661	45.5806	45.0293	18.3468	20.0422	19.1475	17.939	46.1515	47.8501	36.5148	35.8299	28.6799	27.7203	19.4877	17.8912
NCU00146	ER-associated proteolytic system protein Der1	31.9489	33.5372	29.8481	31.944	48.0673	45.9771	43.008	42.3617	31.3957	30.6321	29.0116	29.6799	40.9976	43.0452	46.8357	46.9324
NCU00147	ARD/ARD family protein	42.2665	43.0984	36.0102	36.1576	31.0062	29.7022	42.7548	47.6269	51.8252	51.5836	49.5497	46.2775	21.6075	20.0548	23.5013	23.0913
NCU00148	short chain dehydrogenase/reductase	26.8487	28.0039	30.8245	31.8153	43.2446	41.7155	23.4024	25.8405	25.3541	25.827	27.0064	25.456	28.6653	28.1236	29.9286	28.1862
NCU00149	hypothetical protein	0	0	0	0	0	0	0	0	0	0	0	0	0	0	0	0
NCU00150	phosphoribosylformimino-5-aminoimidazole carboxamide ribotide isomerase	54.7575	55.2026	52.4509	49.687	36.2052	34.6512	23.9591	24.5713	62.8975	59.7645	53.3727	47.3818	32.496	31.9938	26.983	29.0664
NCU00151	hypothetical protein	12.9918	11.7746	14.5381	10.7507	6.28062	6.21518	8.48675	6.39869	16.3884	13.5007	7.08414	8.10793	7.84445	9.58852	9.14057	9.88508
NCU00152	GTP binding protein	10.8911	9.35002	11.8151	11.5804	9.6789	8.96118	12.9131	12.7693	10.3721	10.7947	10.3722	9.57647	11.4171	13.1955	7.73784	10.9172
NCU00153	pyridine nucleotide-disulfide oxidoreductase	7.17225	5.83332	2.56153	2.70381	1.58388	1.53654	1.23486	1.52822	9.00995	6.69241	2.59405	2.54103	1.61114	1.32502	1.81273	1.9247
NCU00154	xaa-Pro dipeptidase	35.4678	33.7497	41.6872	41.9447	72.9281	70.5791	82.1373	84.8219	34.0048	36.8269	38.4491	38.4087	63.789	64.3296	73.7061	76.081
NCU00155	C6 transcription factor	10.7342	9.09389	10.1045	9.21085	5.92672	5.59694	14.6649	15.0824	10.4158	9.72616	6.34973	5.67659	11.5002	11.6851	9.75927	8.66797
NCU00157	COP9 signalosome subunit 1	33.4515	33.7352	37.1214	36.9415	43.2026	41.7483	52.3676	50.0637	36.8897	37.8762	39.9181	37.3055	38.958	39.7432	43.5509	39.7045
NCU00158	potassium channel regulatory factor	18.4929	17.6892	20.5572	18.472	13.5744	12.5052	13.6342	12.7388	19.2137	21.4417	16.7264	13.913	38.1655	36.1129	23.2961	26.2394
NCU00159	Sin3-associated polypeptide Sap18	11.1793	11.2467	17.6099	16.773	15.6061	14.9856	17.8113	15.3557	11.1039	12.8088	15.6865	15.9367	31.0189	35.4935	23.3478	21.4303
NCU00160	NADH:ubiquinone oxidoreductase 6.6kD subunit	212.479	215.666	167.455	152.291	207.232	201.483	176.665	163.91	213.435	221.781	164.999	175.707	187.989	202.97	157.45	163.142
NCU00161	hypothetical protein	4.48781	4.21108	6.14595	6.82657	7.90592	7.32559	10.7464	10.2389	4.14237	4.29186	7.00524	7.0098	11.1942	12.8317	7.39946	10.3146
NCU00162	hypothetical protein	55.6503	61.6789	64.2789	64.8847	51.9797	53.44	34.5408	37.3657	64.116	64.7696	65.0765	62.5887	33.3068	32.4755	37.4063	35.9236
NCU00164	DDT domain-containing protein	13.4174	12.12	14.4112	14.1544	12.5302	12.6434	19.0474	18.6947	12.1183	12.1407	11.8495	12.1777	15.7681	18.314	14.1315	14.453
NCU00166	isochorismatase domain-containing protein 2A	0.740848	2.93157	0.698432	0.291346	6.28062	1.78304	2.23591	1.80355	0.890287	3.48661	0.238523	0.708354	1.54317	1.15223	6.32895	1.4554
NCU00167	hypothetical protein	18.4168	19.2109	16.9146	18.89	14.0217	14.6282	24.3777	23.3537	15.8296	16.3853	14.9898	14.5658	18.7257	20.9477	18.8696	18.7746
NCU00168	1-acylglycerol-3-phosphate O-acyltransferase	24.49	23.3013	21.1823	21.9567	13.3975	13.7264	22.0493	21.6833	19.4883	19.549	16.9495	20.1421	17.5626	16.1252	16.6766	19.3005
NCU00169	translocation complex componenet	124.508	118.5	102.927	104.865	68.3953	69.9157	50.2243	52.9493	118.456	118.999	94.038	96.9027	55.399	60.083	55.3655	58.0277
NCU00170	DNAJ domain-containing protein	24.0892	21.9056	28.0218	27.2866	19.5364	19.8574	22.8927	22.5811	25.8483	24.7066	22.9653	24.3284	18.8736	18.2958	16.9878	19.9606
NCU00171	calmodulin	39.1983	45.1859	51.2161	54.3599	41.5878	40.79	48.7753	47.8762	36.2933	37.9851	49.0667	52.388	55.4886	56.7741	47.456	48.7788
NCU00172	MesA protein	27.8325	30.5273	29.6393	31.6754	27.0821	26.9597	43.3692	40.3373	24.5457	29.1114	28.1889	26.8476	35.1819	34.0714	36.0233	35.7466
NCU00175	hypothetical protein	6.7975	5.3156	17.5804	9.55035	62.214	73.6586	98.731	90.6426	9.52311	14.0151	13.0657	11.8763	234.61	247.998	551.175	457.128
NCU00176	hypothetical protein	2.6887	2.02904	2.93498	3.46887	8.60632	7.13599	9.19161	9.1442	3.14261	2.03914	3.63346	4.00707	22.4265	16.9468	49.8966	40.243
NCU00177	phosphoribosylformylglycinamidine cyclo-ligase	219.539	195.412	216.21	191.687	86.0605	83.0843	22.6559	22.5956	212.731	215.908	152.479	165.884	34.7288	31.8563	20.208	18.3671
NCU00178	RNA polymerase II elongator complex subunit	10.5424	10.2456	9.42259	12.5386	7.74803	7.25162	11.746	9.74342	9.17525	10.452	9.81103	9.52532	16.5298	18.9747	12.7667	20.2873
NCU00179	hypothetical protein	0	0	0	0	0	0	0	0	0	0	0	0	0	0	0	0
NCU00180	hypothetical protein	5.18163	5.9812	11.2624	11.3569	9.26043	8.36147	9.02788	8.6165	5.28622	5.84317	8.09605	7.65438	50.2217	51.9825	23.9077	34.3559
NCU00181	peptidyl-prolyl cis-trans isomerase-like 2	16.9897	16.9322	12.4003	12.2887	13.3469	14.1791	11.2981	10.9232	14.5629	15.0309	9.6505	9.43974	13.7815	14.0113	11.2239	14.9859
NCU00182	integral membrane protein	46.7733	53.601	61.2743	71.4889	60.3926	58.3378	45.3162	44.9524	42.823	45.1858	85.4187	81.2547	69.4162	70.1158	59.7318	71.1633
NCU00183	DUF185 domain-containing protein	19.9714	19.5091	18.7584	18.2315	18.41	20.6866	23.3387	22.6295	17.2941	17.1012	17.2903	18.5171	22.1094	24.9053	18.1433	17.9011
NCU00184	hypothetical protein	32.4956	34.5779	18.6147	21.6924	18.4193	16.806	29.0601	22.8337	28.6151	29.174	15.034	15.4649	21.8357	24.5589	20.7269	24.2905
NCU00185	hypothetical protein	1.38111	1.34715	2.09852	1.37508	5.59973	6.42565	9.63532	10.1076	1.35621	1.50929	1.22282	0.904542	7.95313	6.7509	9.35238	10.858
NCU00186	hypothetical protein	6.05911	7.39123	7.38764	7.03219	11.085	9.71906	12.3366	11.9011	6.66803	7.01956	5.7136	5.6593	10.6914	11.4322	12.9042	11.2838
NCU00187	carboxyvinyl-carboxyphosphonate phosphorylmutase	14.268	15.0197	20.8174	17.6288	4.9454	3.96939	0.859815	0.891709	14.2486	14.3212	17.1785	16.2939	3.50245	3.0805	2.50045	2.74612
NCU00188	ATG1 protein	10.3993	11.6957	11.3956	12.1986	33.5375	29.3679	51.1525	47.1844	7.3851	7.43869	7.9964	7.01411	30.2151	33.2019	38.0467	41.9484
NCU00189	hypothetical protein	1.08429	0.51254	0.266137	0.601343	0.563622	0.210299	0.601952	0.388441	0.79383	1.24639	0.443085	0	1.16788	0.620403	1.94212	0.865144
NCU00192	hypothetical protein	0	0.201546	0.156979	0	0.265959	0.248087	0.142023	0.916479	0.312157	0.21005	0	0	2.50497	1.31739	4.74584	3.0618
NCU00194	ornithine aminotransferase	72.2895	74.7178	63.0025	58.423	27.0016	24.14	42.9407	44.1492	64.1501	63.7021	59.3649	62.9446	41.2137	40.6849	72.3355	71.6622
NCU00195	MFS transporter	125.263	157.335	130.997	152.373	138.628	151.477	81.2464	86.3321	86.2724	85.5487	101.015	116.887	100.365	91.2868	122.093	128.386
NCU00196	rho GTPase activator	19.1477	21.9514	19.573	19.542	19.029	19.4077	20.5658	19.6415	16.0212	15.5672	11.9518	11.8364	21.4158	22.4243	16.578	19.5704
NCU00197	hypothetical protein	2.91363	4.23546	1.4995	1.89737	3.04861	2.96223	6.24054	4.37721	1.78908	2.90935	1.33146	0.912483	7.17843	6.292	10.1609	8.61162
NCU00198	mitochondrial import inner membrane translocase subunit tim-9	154.49	156.787	129.714	116.797	113.1	104.115	133.479	139.364	158.082	143.597	132.19	121.384	123.075	126.492	154.21	152.269
NCU00199	hypothetical protein	12.8204	12.4239	16.6496	16.6	9.25006	8.87584	7.74193	7.61569	11.9856	11.1265	13.1516	12.845	10.5592	11.3231	7.24941	7.60711
NCU00200	anthranilate synthase component II	28.2446	26.1019	36.7325	35.6432	18.0581	17.5932	6.80371	7.79277	27.1084	25.7375	32.2699	36.4937	22.7879	20.9632	18.7249	19.8907
NCU00201	hypothetical protein	0.908508	0.547337	0.852617	0.667856	1.73344	1.36992	1.15708	1.18222	0.508635	0.98875	0.536256	0.461189	3.76419	4.10765	5.65899	5.26612
NCU00202	coronin-6	57.0044	53.2806	70.3552	70.2847	50.2977	52.5022	46.2844	46.2575	54.8201	56.9195	70.6243	78.696	49.2857	47.2927	40.4837	43.8812
NCU00203	SIR2 family histone deacetylase	0.427966	0.563545	0.682783	0.58772	0.330512	0.41107	0.323574	0.237276	0.517231	0.23928	0.433047	0.197852	0.466946	0.454762	0.338951	0.66939
NCU00204	hypothetical protein	2.12057	1.91329	1.799	1.69876	1.72868	1.88833	1.84624	1.76356	2.49169	2.10181	1.4007	1.49777	1.49964	1.12667	1.84745	1.86208
NCU00205	hypothetical protein	4.80567	4.24941	5.92413	5.32247	2.86341	2.71273	2.64402	2.81368	4.72028	4.10481	3.14598	3.56212	3.4976	3.6854	2.10144	1.85043
NCU00207	oxidoreductase	34.9772	40.1742	44.4218	42.172	69.5723	69.5557	24.5587	24.8715	37.2185	35.9212	31.1084	29.4171	56.7738	56.0616	67.5414	65.4208
NCU00208	hypothetical protein	0.0255984	0.183521	0.245041	0.44294	2.24876	2.06537	3.51016	2.77179	0.054141	0.163941	0.181317	0.248522	0.912381	1.29478	2.12877	2.12417
NCU00209	hypothetical protein	21.4436	20.0645	27.3463	24.4401	23.8278	22.4375	23.8265	22.5313	21.3622	20.2605	19.3881	18.8767	29.0764	28.8956	25.4069	26.0364
NCU00210	nuclear cap binding protein subunit 2	48.0331	53.8738	49.2982	46.3766	49.3986	47.5948	61.5221	60.4045	51.8762	51.4627	44.391	42.849	62.7116	64.4811	88.6879	93.8464
NCU00211	mitochondrial ribosomal protein subunit L31	83.7101	90.7299	87.5841	84.7625	57.3215	56.1795	48.212	48.0821	90.7099	93.9847	75.1775	71.9724	40.4655	37.1444	56.9286	45.9515
NCU00212	histone h4	666.218	713.118	837.847	789.48	462.658	439.762	524.959	488.906	670.435	681.954	683.503	637.05	686.259	728.9	537.447	479.658
NCU00213	nuclear protein bimA	9.52919	8.65675	8.34646	9.45357	7.43103	7.08784	11.9115	12.2043	7.76952	8.20832	5.02848	5.11911	9.03686	11.0716	11.7283	13.3437
NCU00214	hypothetical protein	66.1995	64.4792	62.9384	60.261	74.5574	70.2852	31.0061	33.1899	63.7678	61.3356	46.1722	47.7286	49.6433	49.2411	41.6446	41.4955
NCU00215	hypothetical protein	36.9092	45.37	48.9339	43.826	52.0307	46.2303	29.5336	28.3559	43.5273	42.3228	35.9504	37.029	29.0292	31.4437	33.7005	30.8391
NCU00216	NADH-cytochrome b5 reductase 1	83.4865	84.3761	91.511	105.637	64.0854	64.6425	52.8574	52.428	92.1516	89.5923	111.799	116.955	45.0034	44.8211	47.0207	46.9685
NCU00218	ADP-ribosylation factor family protein	8.05723	10.4643	8.04098	7.06976	4.77279	4.40883	6.97795	8.82215	9.46328	9.07599	7.22485	6.93471	7.68131	7.19184	10.8918	8.83161
NCU00219	hypothetical protein	8.50855	8.29172	9.28192	10.0962	5.82644	6.18117	8.34581	8.43758	7.85337	7.8119	8.39631	8.35921	9.24006	9.22429	6.09619	6.92567
NCU00220	hypothetical protein	17.0143	16.7265	24.5058	18.8925	15.2944	16.0872	14.4396	14.2153	18.4648	17.0119	12.879	12.0658	23.8973	24.6864	17.1624	17.2942
NCU00221	hypothetical protein	0.600507	0.282579	0.67323	0.374445	0.416761	0.51152	0.86678	0.680273	0.326102	0.346474	0.517313	0.39392	1.1776	1.15894	2.56441	2.83383
NCU00222	hypothetical protein	14.3416	15.2716	19.0055	20.1604	11.0265	11.0327	13.4707	11.7995	11.6267	12.5542	17.7194	19.2191	12.3382	12.6214	5.89561	5.70606
NCU00223	bZIP transcription factor	67.4861	77.4474	58.7683	65.0896	42.7936	47.5497	71.1582	68.4151	49.0579	49.8958	47.6101	51.4474	30.6062	31.5794	37.0789	43.9551
NCU00224	hypothetical protein	0.124697	0.127712	0	0	0.337057	0.314407	0.17999	0.435554	0.131868	0	0	0	0.317462	0	0.82959	0.431144
NCU00225	hypothetical protein	1068.54	1005.26	969.315	972.591	358.123	337.501	62.3073	68.5749	1036.18	1009.79	974.071	1005.54	294.664	257.076	132.448	135.187
NCU00226	MFS transporter	14.7073	14.7051	22.8273	19.8399	36.0665	36.5792	41.545	40.175	14.4623	16.178	18.2658	17.7137	34.1603	34.8241	46.9305	44.581
NCU00227	mitochondrial cation transporter	63.6305	60.8838	74.2742	69.7022	30.0242	29.8273	16.125	15.8259	70.3443	67.9868	71.6069	76.8071	19.0598	16.3349	26.3517	27.5372
NCU00229	hypothetical protein	0.357893	1.57091	1.54982	1.99053	7.1172	6.8323	7.9702	7.32191	1.62203	0.873171	0.905356	1.40638	5.85737	5.85664	10.7995	9.36907
NCU00230	protein kinase lkh1	19.5796	17.9959	23.2894	24.7209	33.6865	33.0777	57.3105	52.0839	16.4742	16.856	22.4326	23.7227	39.328	41.6917	42.7185	46.1384
NCU00231	hypothetical protein	0.0316841	0.0486752	0.0758239	0.0456869	1.15617	1.21828	3.08699	3.28319	0.0167531	0.0338194	0.224422	0.102535	1.61327	1.64973	3.76785	3.39601
NCU00232	hypothetical protein	8.66255	7.42697	8.95428	8.79605	5.7626	5.87235	5.84003	5.76159	10.203	9.68929	7.56869	6.93282	6.53687	7.51608	4.71052	5.39836
NCU00233	glycoside hydrolase	2.51051	2.09982	3.47127	3.19771	7.40798	5.43319	5.97912	5.99213	3.09737	2.32241	2.29688	2.09881	3.67507	3.17457	3.82755	5.06344
NCU00234	hypothetical protein	18.7228	14.8589	13.2974	16.4399	25.7055	24.3528	36.1499	36.4416	16.1139	14.664	13.1563	14.1857	34.3736	35.992	37.7902	40.0037
NCU00236	flavoprotein oxygenase	18.9546	18.3068	15.9675	21.4397	22.1627	21.4222	43.1826	39.3802	29.2961	23.2102	30.7276	31.0196	22.3178	22.2799	23.0828	25.0818
NCU00237	cAMP-specific phosphodiesterase	13.4502	15.3926	14.8072	14.5787	46.6425	45.9714	86.1997	77.2951	14.0555	14.3445	15.268	15.5506	60.893	62.8839	52.223	54.1243
NCU00238	hypothetical protein	1.36787	1.07633	1.03793	0.817826	1.45415	1.15664	1.50488	1.92279	1.71114	1.45115	0.694166	0.539836	1.43331	1.34007	1.96986	2.17728
NCU00239	AMP binding domain-containing protein	11.3982	10.0152	11.127	11.212	13.0253	13.8644	17.7229	17.4427	9.95919	9.59454	10.1818	9.24898	14.3511	15.0343	14.4246	16.7393
NCU00240	hypothetical protein	13.9656	12.0053	18.0358	21.7346	24.9198	23.499	34.4411	33.257	12.761	14.1085	28.6775	26.2046	30.8492	37.4438	35.0209	45.3772
NCU00241	hypothetical protein	22.2822	19.3641	22.0956	28.3725	16.5546	15.7137	13.8304	12.6729	17.7052	19.4476	32.7535	33.747	20.6851	21.1526	12.5922	20.1825
NCU00242	V-SNARE	36.4734	37.1852	37.675	40.4622	39.0711	38.1201	35.2572	33.1436	29.8695	33.2798	39.3333	40.479	50.303	58.9257	34.0903	35.8486
NCU00243	microtubule-associated protein RP/EB family member 1	54.674	55.5511	61.6658	60.3861	46.159	44.8952	35.2609	33.517	53.9145	56.9184	67.2354	65.428	53.7817	55.8163	50.4073	47.4068
NCU00245	hypothetical protein	1.32333	0.467352	2.47527	2.23717	5.05708	5.63769	6.98177	6.69428	1.44768	1.16897	2.50493	2.06741	3.71753	4.95558	9.25925	7.09982
NCU00246	hypothetical protein	3.12699	3.17135	2.16589	2.57342	8.55536	8.11506	10.2821	9.09301	2.83903	2.78416	1.9988	2.19666	10.6598	10.4157	12.0761	14.2398
NCU00247	hypothetical protein	1.63741	1.76085	2.48173	10.4477	6.4176	6.08955	21.6848	22.1623	1.90473	1.87884	13.7726	10.8628	33.0363	30.5706	64.884	56.897
NCU00248	hypothetical protein	9.784	11.2449	15.0073	54.4363	10.8421	11.8189	12.2152	13.6625	12.4426	12.4246	81.8356	77.8331	25.9499	29.6253	26.4238	36.6566
NCU00249	hypothetical protein	25.5432	22.1145	27.3437	25.8943	4.81518	4.61838	2.675	3.27842	21.7404	20.9929	18.1638	20.5028	20.6829	19.2562	11.4214	10.5056
NCU00250	hypothetical protein	1.47466	1.34704	0.890211	1.20687	4.47081	5.77823	41.9957	39.4434	1.89665	1.14863	3.81109	4.57878	29.4255	33.9149	58.599	51.5381
NCU00251	hypothetical protein	2.56413	2.51799	2.17778	2.87089	5.71797	5.23865	9.81881	9.75529	2.3846	2.262	2.37709	2.52599	6.11513	7.03448	9.35723	12.7638
NCU00252	hypothetical protein	7.61467	7.16744	7.63624	6.588	7.64493	6.10265	9.02842	6.81818	6.49957	6.52163	3.62781	3.37365	9.43909	10.7346	9.31766	8.61926
NCU00253	hypothetical protein	24.6695	25.5851	19.9276	19.1341	40.2547	33.4902	37.7448	41.5722	24.7426	26.6092	18.8532	18.1939	39.2697	37.9746	65.7784	68.3261
NCU00254	hypothetical protein	0	0	0	0	0	0	0	0	0	0	0	0	0	0	0.185373	0
NCU00257	dynactin Arp1 p62 subunit RO2	11.1612	10.6346	11.3846	10.9051	12.0963	14.2052	13.117	12.5689	10.2228	11.5227	8.72097	8.63508	13.431	11.5457	11.1329	11.6772
NCU00258	40s ribosomal protein s7	450.165	386.724	337.691	318.275	159.069	173.532	95.4395	91.6834	458.761	454.664	336.923	359.93	126.239	123.398	83.5657	89.5127
NCU00259	hypothetical protein	27.3212	25.5248	28.4921	20.3706	13.3289	9.66095	8.36809	6.9827	29.738	26.6019	14.042	12.9389	11.4513	11.6977	7.53654	8.06399
NCU00260	oxidoreductase	39.1302	41.5984	42.5702	42.7616	40.9267	42.2166	33.2517	38.9349	53.8314	55.5245	48.1541	48.3229	65.7137	53.3066	48.705	50.3437
NCU00261	CTP synthase	58.6254	49.6911	62.0427	57.5893	40.3167	45.8787	59.774	62.3973	63.973	59.0821	51.0851	51.1824	59.9544	55.4983	51.5663	59.3525
NCU00262	hypothetical protein	3.11735	4.53703	3.47769	4.08951	5.82867	3.98909	14.8183	12.6897	2.87525	3.20235	3.65243	4.09599	12.9189	14.0521	17.7375	17.7073
NCU00263	serin endopeptidase	25.4874	25.6152	34.1673	35.1414	33.4873	31.1636	32.0203	33.5621	24.948	26.1745	30.7338	29.6459	13.09	14.2079	17.0647	19.7483
NCU00264	hypothetical protein	15.2644	17.9037	13.3018	12.894	11.7448	12.3845	21.4875	19.1801	13.079	14.7875	11.2848	8.80364	15.4226	16.9375	21.4918	21.1631
NCU00265	hypothetical protein	1.6296	1.29047	2.6803	2.18024	1.04444	1.48257	1.40646	1.38878	1.49236	1.5601	3.98638	3.50671	1.13342	1.44958	1.06179	1.33599
NCU00267	hypothetical protein	0.357168	0.522576	0.244213	0.515019	0.655111	0.707576	3.05642	2.73273	0.215833	0.190619	0.180704	0.577927	3.60473	3.11215	4.28561	3.57244
NCU00268	hypothetical protein	11.2644	10.7579	11.2717	12.3013	27.4835	26.8177	67.7574	61.4437	7.65786	8.68239	10.5785	10.3618	37.3063	40.3855	63.2631	66.233
NCU00269	histone-lysine N-methyltransferase	6.55584	6.53577	6.31452	6.18481	3.15764	3.8027	7.09709	5.97847	6.6194	5.6856	5.43397	5.78355	4.35012	4.88939	4.56739	4.56656
NCU00270	hypothetical protein	53.5316	48.088	57.808	81.5302	48.2492	46.1277	40.3664	37.8544	48.6591	53.3435	64.7243	61.9584	82.3686	85.4748	38.6765	41.8037
NCU00271	hypothetical protein	0.362429	0.185596	0.433669	0.391955	0.244912	0	0	0	0.287454	0.676996	0.802228	0.14661	0.115337	0	0	0
NCU00272	ubiquitin ligase subunit CulD	21.1732	20.2336	25.9346	27.9143	31.4018	33.4336	39.7984	39.6156	18.2465	18.2108	23.9941	25.2085	34.2231	35.4758	40.8228	42.172
NCU00273	hypothetical protein	19.0421	16.8319	22.34	21.122	11.9528	11.3471	13.4171	12.2238	16.4053	17.1073	17.5478	18.915	14.0106	15.628	11.6342	11.5076
NCU00274	hypothetical protein	4.05873	3.74077	4.3275	5.26093	4.23112	3.96186	6.72656	7.1788	3.58872	3.73706	4.48578	4.18274	8.17816	8.92368	7.83034	7.66386
NCU00275	hypothetical protein	6.34953	6.6784	7.64882	7.44802	13.0746	12.3039	23.9937	20.6997	6.6845	7.06682	5.50811	5.67959	19.8884	20.6112	20.4804	21.041
NCU00276	DNA polymerase gamma	3.85591	3.01946	3.52768	3.35616	2.83107	2.39631	3.0572	2.98994	3.26541	3.30421	2.25309	2.07136	2.785	2.93162	2.28397	2.37399
NCU00277	hypothetical protein	11.5443	10.4866	11.7939	12.6713	12.4847	12.0571	8.47774	9.09165	11.5537	12.6465	10.9384	9.59466	19.7796	17.8602	9.2634	11.5153
NCU00278	hypothetical protein	20.3798	22.7806	30.2669	31.7127	34.575	33.025	63.6865	68.7244	27.6545	26.2882	30.697	28.7852	40.0844	43.2971	43.4184	50.1965
NCU00279	hypothetical protein	8.45942	7.2837	7.27919	6.64925	4.95939	4.93317	4.1014	4.27244	8.03586	6.74182	4.22654	3.91462	5.33246	5.41071	4.32086	4.35081
NCU00280	hypothetical protein	15.7085	15.4122	17.636	17.4077	14.0778	15.3322	10.481	10.1217	15.8783	13.9846	12.5411	13.5959	16.8056	18.3256	11.7793	13.9263
NCU00282	hypothetical protein	8.36596	8.72793	13.8199	15.3574	17.2919	17.1128	20.2797	19.4083	7.9401	8.19741	17.9069	16.4889	40.9298	42.9509	30.4222	35.3415
NCU00283	hypothetical protein	3.25123	2.96406	3.41875	6.32186	6.14168	5.9308	27.0196	25.9386	3.24285	3.24687	5.77902	5.67923	9.24913	10.4612	8.21363	8.21802
NCU00284	hypothetical protein	0.802247	0.636111	1.40378	0.895589	5.21134	3.13201	6.05135	5.60433	0.930484	0.745821	1.19147	0.79561	6.55548	5.96735	12.9557	14.4058
NCU00285	hypothetical protein	10.1075	8.38449	13.5242	13.0608	20.3019	17.4451	35.4659	32.3268	5.56291	8.27335	13.2506	12.9032	33.3953	35.1573	40.8107	39.4266
NCU00287	hypothetical protein	5.98342	6.44506	5.78112	7.90263	9.77713	8.42107	7.03581	7.41691	6.61389	6.26279	9.95595	9.01396	12.7872	13.3327	11.1099	14.0223
NCU00288	hypothetical protein	0.49638	0.747619	0.791932	1.47362	2.56505	1.36199	2.23374	2.58371	1.14248	0.436333	0.827274	1.70086	2.00708	2.51939	3.2052	3.23058
NCU00289	TAH-1	22.857	22.0736	33.2986	44.361	37.1631	36.7905	44.7725	41.8943	23.6099	24.459	71.7505	71.6153	65.4057	66.9419	48.5759	51.5482
NCU00290	ABC transporter	2.06029	2.84253	7.74214	9.47721	12.3576	12.8366	13.0997	12.8464	3.18712	4.54367	16.0707	10.442	605.496	601.069	141.768	120.54
NCU00291	hypothetical protein	21.5344	19.1608	14.2768	14.7146	13.4379	10.1599	7.96903	8.83476	19.48	18.1818	10.2861	10.7962	16.2206	18.6064	19.3224	21.7125
NCU00292	cholinesterase	56.12	47.6202	38.8477	33.5823	11.1262	11.3809	2.51047	2.50716	50.8866	52.3348	29.2731	28.759	10.6059	10.2757	5.23449	4.20947
NCU00293	NADH pyrophosphatase	22.8432	20.1356	36.1335	33.4695	20.689	17.6882	8.40712	8.59652	30.7284	31.1081	39.6067	41.0963	29.9046	28.217	14.8371	15.4967
NCU00294	60S ribosomal protein L10a	1352.18	1383.02	1117.06	1064.85	669.661	619.779	544.972	557.624	1501.29	1520.1	1147.22	1191.8	505.073	513.271	600.647	557.39
NCU00295	hypothetical protein	40.255	39.3748	42.7453	53.6118	45.1186	47.2803	57.8074	57.9352	34.9149	37.1887	58.2299	60.8983	58.8271	61.593	59.8315	69.8459
NCU00296	hypothetical protein	4.65821	4.92229	3.26369	3.44731	10.426	11.5275	1.70761	1.66437	8.54899	9.04982	2.70591	1.95413	18.6986	19.6162	20.8242	22.5823
NCU00297	hypothetical protein	0.453853	0.813445	0.181021	0	1.9935	0.143041	0.655097	0.660525	0.359965	0.36333	0.200918	0.183593	2.02203	1.85674	4.71783	4.51148
NCU00298	MFS monocarboxylate transporter	1.08445	1.41358	1.37626	1.10172	2.63149	2.01965	1.10283	1.4635	1.38139	2.23615	0.872874	0.757724	1.47455	1.42996	1.59871	1.49129
NCU00299	peroxisomal D3,D2-enoyl-CoA isomerase	28.4447	33.7287	27.534	24.029	12.0413	9.40174	8.00192	8.49084	34.0586	34.8701	27.4635	26.9107	10.2492	8.93446	14.8185	15.0603
NCU00300	PQ loop repeat protein	14.3425	15.293	10.3682	10.6348	9.80432	9.8695	10.5365	9.36128	9.22186	8.93704	5.83419	7.06737	12.7934	12.6806	11.3115	11.9141
NCU00301	Sas10/Utp3 family protein	22.6835	17.6964	22.0964	19.5813	8.65146	9.17733	10.1906	10.3242	26.5243	24.0499	14.2964	14.922	11.5025	11.6086	10.9839	10.3365
NCU00302	3-ketodihydrosphingosine reductase tsc-10	29.1582	31.003	47.6292	45.9363	45.5742	39.8108	16.9474	19.5012	32.6592	34.004	38.1826	45.5597	39.9497	35.6788	39.2875	35.978
NCU00303	smr domain-containing protein	66.7209	67.2016	94.3009	95.6618	36.9319	34.1713	38.1211	41.1956	67.9521	72.0605	87.6041	82.5034	54.3286	50.7099	39.7225	38.7213
NCU00304	hypothetical protein	109.559	124.456	117.787	120.862	82.7953	78.9478	73.5522	74.5701	103.013	104.468	101.768	100.922	80.8612	79.4522	71.9332	57.063
NCU00305	short chain dehydrogenase	20.4497	21.8168	34.6455	34.2617	30.6319	31.2129	26.7765	26.8991	17.9957	19.9829	26.2536	25.9593	20.422	21.6215	25.1852	22.5163
NCU00306	MFS multidrug transporter	3.60037	3.50376	3.34522	4.81364	4.28797	4.13895	2.40926	2.82673	2.5237	2.98901	5.25182	4.77663	10.8518	10.8149	3.76269	4.69796
NCU00307	hypothetical protein	2.32838	2.60146	3.54588	2.28915	3.00378	1.33425	1.22211	1.23224	1.34306	4.06685	2.62376	2.22625	1.34721	2.20426	3.16848	0.365929
NCU00308	NOL1/NOP2/Sun domain family protein	2.0053	1.9208	1.2659	1.7058	0.974879	1.09124	1.31188	1.02461	1.75447	2.17124	1.58387	1.30723	2.58933	2.9832	2.01553	1.94533
NCU00309	WSC domain-containing protein	164.775	146.056	188.412	171.034	37.8771	34.5797	21.2215	21.7022	182.354	181.115	148.977	152.626	291.914	292.225	61.0554	60.5513
NCU00310	hypothetical protein	3.35422	3.38136	3.69833	3.19065	5.04352	5.12525	7.08485	6.47137	3.59354	3.71149	2.239	2.64266	19.1913	19.7246	12.5157	13.8591
NCU00311	VTS1	52.4845	49.6048	62.6385	62.2192	73.7174	73.5915	79.0331	74.9853	46.1354	46.0448	49.7568	49.1954	80.9444	84.2782	69.4818	70.9527
NCU00312	hypothetical protein	3.24338	3.7532	23.8566	22.1085	103.552	97.8143	62.7448	61.9895	3.029	3.91157	11.4866	12.4045	53.0284	57.9631	71.4585	58.619
NCU00313	hypothetical protein	0	0	0	0	0.129605	0.0805968	0.138418	0.297739	0	0.0341198	0.113208	0	0.0406899	0	0.159496	0
NCU00314	hypothetical protein	4.40293	3.63547	5.60871	3.54352	13.285	11.4886	14.484	15.8161	2.92362	4.66322	3.02194	2.20908	23.1571	22.5443	38.6586	43.3096
NCU00315	60S ribosomal protein L29	811.598	880.828	692.522	700.91	352.975	345.757	297.564	248.529	923.658	949.35	673.64	626.879	271.136	313.138	254.91	216.412
NCU00316	peroxisomal adenine nucleotide transporter 1	31.4303	36.428	28.3063	28.4161	24.5718	24.475	38.0672	36.7889	32.4643	31.7863	31.1216	27.5249	30.6449	29.0991	33.5757	33.5624
NCU00317	calpain-like protease palB/rim-13	7.71472	7.68378	7.60322	8.55582	7.95536	7.24231	8.5134	8.25432	7.16041	7.23994	19.6143	17.0449	10.9315	12.4947	9.24081	10.2984
NCU00318	hypothetical protein	0.430529	0.405663	0.16485	0.297985	0.442215	0.260525	0.298287	0.421062	0.346019	0.551453	0.0914847	0.306518	0.328821	0.614861	0.486921	0.714513
NCU00319	hypothetical protein	7.61615	7.92217	4.65153	4.33279	4.38267	4.68826	3.17774	3.42922	11.1688	8.98683	4.26722	3.85111	2.91603	4.11606	4.65126	5.60606
NCU00320	hypothetical protein	5.64582	5.22541	6.70305	6.79949	8.18152	7.71742	15.4401	14.3685	5.80877	5.99911	5.43882	5.32726	15.336	16.2546	24.5388	24.2722
NCU00321	hypothetical protein	77.9414	75.8456	60.7514	65.7385	52.5999	53.1481	58.4898	55.8322	48.428	60.1972	50.1643	46.8314	56.0656	59.6064	28.0471	33.0422
NCU00322	hypothetical protein	24.5573	27.1646	53.2084	50.3066	136.67	124.647	111.086	110.414	27.5194	26.5557	47.0936	43.5532	493.513	490.828	325.028	289.082
NCU00324	hypothetical protein	21.0697	21.6576	21.2691	22.1904	30.3841	27.0038	34.362	34.6372	20.8462	21.3798	17.7343	19.57	36.6707	37.1576	36.2995	39.8306
NCU00325	hypothetical protein	10.798	11.4912	11.5358	8.93278	13.2715	12.017	13.8972	11.6342	10.1209	10.0517	6.21511	5.77227	13.7695	15.0936	16.3643	15.2852
NCU00326	calcium homeostasis protein Regucalcin	143.897	155.345	174.733	159.361	111.529	102.249	35.1075	35.9646	170.62	161.966	154.12	152.388	74.1835	78.3169	42.11	33.1972
NCU00327	hypothetical protein	0.629721	0.859928	0.334889	0.908028	0.56738	0.176417	1.11094	1.6293	0.517949	0.448107	0.743398	0.339647	3.1173	2.18589	4.18943	1.33056
NCU00329	VAD-1	0.542144	0.35593	1.35286	0.781746	0.770284	0.648422	0.963123	1.18151	0.499819	0.682547	0.861554	0.584822	2.17651	3.03998	1.38723	1.27368
NCU00330	hypothetical protein	6.30969	6.30884	7.16908	6.02052	4.75722	4.79159	7.75623	5.73322	5.52416	5.69571	4.70794	4.24137	8.07947	8.80173	5.72984	6.92672
NCU00331	hypothetical protein	2.8075	2.19013	3.11865	2.02415	2.6064	2.61318	6.79817	4.68932	2.66374	2.32455	1.60295	1.91051	3.62386	4.7426	3.09843	4.55868
NCU00332	hypothetical protein	5.85323	5.79059	12.2295	11.5235	18.5398	17.8651	24.2473	20.9933	5.51911	6.55719	14.0229	14.2798	21.5911	22.079	23.5693	23.7464
NCU00333	ADP-ribosylation factor family protein	14.6864	16.9152	16.5395	14.6188	16.9642	14.1585	10.4893	11.0939	15.128	16.3542	10.7535	9.90845	16.5601	15.9516	21.1725	20.9089
NCU00334	3' exoribonuclease	21.6091	22.9076	28.014	28.2581	20.5528	19.1717	8.78775	9.09634	24.2334	23.7627	26.5125	24.2262	21.7195	20.0967	15.5148	15.0422
NCU00335	pre-mRNA-splicing factor cwc15	38.0675	37.27	43.3163	39.0268	32.9285	32.4003	40.2153	37.4701	39.8659	39.0551	37.7572	37.1694	50.484	52.0637	53.9519	50.623
NCU00336	U3 small nucleolar RNA-associated protein 10	8.40134	6.45834	8.37857	7.90106	2.51539	2.13305	1.86924	1.93209	8.65738	8.34238	6.00378	6.20209	2.50169	2.89465	1.15812	1.77752
NCU00337	nuclear export protein Noc3	13.3525	9.86551	12.8283	9.55655	3.24914	3.66563	3.32942	3.02604	16.9891	14.6511	7.21984	7.54348	4.67308	5.05055	4.16061	3.67872
NCU00338	aspartic proteinase	6.90882	7.72675	10.7281	8.60237	18.536	15.7139	15.713	15.5389	7.71805	6.38971	7.11532	7.09885	12.8394	11.9554	16.4349	16.4093
NCU00339	hypothetical protein	0	0	0.601083	0.310437	0.872892	0.882087	0.233064	0.250661	0	0.0574496	0.285922	0.522533	0	0.0800692	0	0
NCU00340	transcription factor steA	68.2101	61.4336	75.6599	75.7642	59.8173	56.7888	76.0976	74.9165	59.8698	62.6672	64.6187	63.8623	78.3324	80.4491	69.6595	77.6151
NCU00343	hypothetical protein	1.00666	0.962264	0.428277	0.0967703	0.2721	0.338421	0.193737	0.23441	0.63873	1.86247	0.237676	0.325771	1.02513	1.09821	1.89752	2.90046
NCU00344	hypothetical protein	11.0829	10.4593	11.9399	12.9647	14.522	13.1367	17.3663	16.247	10.1402	10.9284	8.55879	9.81798	14.0582	14.0328	15.2133	15.4311
NCU00345	hypothetical protein	6.26863	5.95184	6.80924	7.11586	7.71242	7.30224	8.01689	7.27637	5.49069	5.74539	5.46583	5.53403	8.51312	9.11298	8.65139	9.99704
NCU00346	EBDP2	44.9008	42.2798	52.312	50.5156	57.5858	54.9327	55.512	50.9296	39.012	40.6129	43.2794	40.7576	47.9726	51.1117	43.0982	52.1379
NCU00347	peroxin-26 Pex26-Penicillium chrysogenum	62.2867	68.6945	74.6913	73.995	50.0165	48.9499	50.207	49.5438	52.5203	58.8755	64.22	64.8995	76.6053	75.6133	58.1325	61.8805
NCU00348	pre-mRNA splicing factor	36.4263	42.1278	41.6751	46.5938	32.3808	31.9155	30.0534	39.2512	43.2297	38.9717	35.8933	36.9151	31.2	28.9559	39.2847	41.7862
NCU00349	hypothetical protein	22.4279	25.1069	27.394	25.0598	66.1212	62.8878	99.0156	95.9737	22.4381	22.2915	18.9893	17.5881	71.8909	71.9445	94.6265	100.52
NCU00350	epoxide hydrolase	45.3257	53.2475	58.6907	60.3984	53.0516	50.264	24.0332	23.7767	47.1547	54.4563	72.6598	68.7353	36.4717	37.3312	33.7679	31.6546
NCU00351	cript family protein	12.2855	16.0807	16.7703	14.1263	39.8279	34.5479	40.2816	41.1857	12.656	14.6679	10.268	11.696	33.3332	36.0018	50.9073	48.8858
NCU00352	phospholipid-transporting ATPase	17.8854	18.0786	20.3052	22.9376	25.908	25.4572	33.7869	32.2195	15.5147	15.7037	22.5006	21.0604	34.0104	35.9465	31.3807	39.9794
NCU00353	hypothetical protein	2.12265	1.59425	1.80614	2.65267	2.29502	0.981198	3.06387	1.40046	2.84332	2.71885	1.25292	0.686926	3.15233	3.05252	3.17738	2.81334
NCU00354	hypothetical protein	1.25944	2.79477	2.34422	1.51338	2.55321	1.32313	3.02983	3.91031	1.55385	1.79243	2.60189	1.01894	0.801591	0.936809	1.7456	2.17728
NCU00355	catalase-3	10.6549	12.9115	72.8139	76.7841	84.8249	90.7466	114.301	119.882	7.30841	7.70429	73.905	79.6878	182.288	166.453	57.1861	48.2566
NCU00356	nucleoside transporter	7.46412	8.4817	7.8487	9.78446	25.0736	24.1663	51.9102	50.4191	6.6376	7.5227	9.03911	8.75872	29.2499	31.9586	37.8844	39.6976
NCU00357	hypothetical protein	17.9801	17.0849	21.9924	20.5252	15.3395	16.8115	48.6795	47.2474	16.4657	17.1394	20.4299	18.6076	19.2318	20.1541	21.3071	23.6148
NCU00358	hypothetical protein	2.09531	2.44595	3.84613	4.41831	4.35431	4.857	5.49596	4.87914	2.09668	2.21248	4.98701	4.41115	5.01891	5.39629	4.98385	4.51815
NCU00359	YEATS family protein	10.98	8.45721	11.9984	10.4105	7.25713	7.11077	9.61777	9.10642	11.85	12.6512	8.36322	8.8346	7.84998	9.01753	9.8565	8.11279
NCU00360	NAD dependent epimerase/dehydratase	12.242	12.8425	19.9264	22.2501	17.1256	14.2877	13.2109	13.6378	17.4884	16.0648	25.9783	23.1768	16.0038	13.8125	19.1794	14.1376
NCU00361	pre-mRNA-splicing factor syf-2	0.786544	0.924903	0.92953	0.882124	0.905533	0.403978	0.756872	0.644432	1.04742	0.68408	0.61902	0.659915	0.778724	0.606723	0.726771	0.856139
NCU00362	hypothetical protein	3.3114	3.71784	4.00098	2.75705	4.34429	3.21394	3.77978	3.50057	3.48718	4.0374	1.32487	1.45723	5.1323	5.44153	4.51666	3.95216
NCU00363	hypothetical protein	1.10738	1.33729	2.03043	1.54913	6.34393	4.7716	5.3678	4.57999	1.06619	1.14673	0.790226	0.775571	8.10007	7.99115	11.1883	12.9722
NCU00364	hypothetical protein	20.0015	20.485	22.6488	22.5454	27.032	23.4012	18.2728	20.2205	22.4156	21.1151	23.7129	19.7341	21.8277	20.4296	21.0959	21.5057
NCU00365	hypothetical protein	27.9492	30.9221	23.8092	25.8726	98.1645	87.4354	82.8014	65.8861	30.7425	33.2397	28.7176	25.8224	160.099	196.858	96.1273	92.758
NCU00366	eukaryotic translation initiation factor 5	92.1929	85.3896	108.225	101.93	87.7194	84.0331	90.2409	89.4062	99.3153	97.1328	97.5242	102.456	96.018	97.8595	88.0835	84.8199
NCU00367	hypothetical protein	0.0779036	0.0132979	0.0207148	0	0.0526435	0	0.0749648	0.0453515	0.0411918	0.0415769	0	0.0840363	0.198332	0.270419	0.021595	0.0448923
NCU00368	hypothetical protein	4.37175	4.78456	5.84167	6.32661	8.70267	8.35661	15.5136	16.3358	3.97224	4.95276	2.87857	3.88167	10.8687	11.5986	11.8385	12.8236
NCU00369	dephospho-CoA kinase	12.4267	11.835	15.5332	15.3788	22.4191	20.7417	39.8968	38.4921	12.7728	13.0162	12.2364	13.1543	23.3578	25.9734	27.6541	28.2756
NCU00370	hypothetical protein	2.2565	2.57978	3.26517	2.72408	5.88657	3.63861	2.31024	3.51317	2.10879	2.82867	1.81203	1.57087	6.47953	5.54279	7.3315	7.12152
NCU00371	mitochondrial import inner membrane translocase subunit tim23	31.8139	30.8926	39.4652	34.6257	12.6514	13.1695	15.0784	13.9792	37.3976	33.3546	29.7493	34.172	11.5418	13.3542	11.9214	11.1405
NCU00372	hypothetical protein	7.26545	6.27211	7.43578	6.95264	3.2632	3.09004	2.90427	3.05824	7.25771	7.1225	6.65948	7.06786	2.77546	2.44906	2.31214	2.16294
NCU00373	hypothetical protein	63.155	63.2453	59.1772	75.8522	168.579	152.766	310.73	287.084	44.8149	51.8415	64.2958	62.518	132.434	141.164	126.055	173.444
NCU00375	hypothetical protein	6.60997	7.54429	7.81987	10.7025	53.6382	33.4382	50.8984	55.6654	4.26514	6.39773	7.09231	6.11817	21.7481	20.7917	50.4502	79.118
NCU00376	GTR/RAG family GTPase Gtr2	12.9469	14.71	16.1926	16.3568	36.7247	35.3751	59.7813	56.8805	10.9676	13.2186	15.9184	15.705	24.4277	25.3002	37.3928	35.9767
NCU00377	LMBR1 domain-containing protein	21.1208	24.7526	20.1459	20.9138	26.5046	25.3104	34.2535	31.6545	18.9635	20.466	17.1637	14.5878	31.1777	29.1957	31.937	32.6836
NCU00378	aldehyde dehydrogenase	122.665	140.438	169.991	180.665	206.8	201.124	239.58	243.642	122.508	137.972	178.185	193.237	197.837	189.884	213.934	209.837
NCU00379	hypothetical protein	27.2197	26.7447	26.501	26.7273	30.4583	29.0229	25.9231	25.5158	27.1983	28.8438	23.1876	25.357	36.0764	36.345	34.6598	37.5456
NCU00380	hypothetical protein	0.155567	0.0597479	0.465363	0.36452	2.9172	2.96632	5.02424	4.34703	0.185077	0.332102	0.24104	0.283184	7.94578	8.10005	13.8749	14.321
NCU00382	hypothetical protein	18.7167	14.8401	19.1633	21.1241	19.1643	18.267	27.2468	25.8524	17.4894	17.7382	14.9879	13.6631	18.19	19.2961	21.1909	27.8998
NCU00384	hypothetical protein	1.75736	0.699941	1.71339	0.422339	0.923641	0.61541	0.704611	0.682031	0.929211	0.521054	0	1.10583	4.72255	3.05008	8.11905	6.92003
NCU00385	ATP synthase subunit delta	277.92	268.934	268.864	286.77	235.736	215.31	166.653	160.871	282.089	270.101	313.72	295.024	145.091	156.945	141.021	127.357
NCU00386	hypothetical protein	2.28587	2.50728	1.647	2.27539	6.45777	6.17254	9.30235	8.60245	1.55957	2.23529	1.74968	1.67039	7.26501	7.13028	9.29622	8.61733
NCU00387	3-oxo-5-alpha-steroid 4-dehydrogenase	4.94463	4.3568	3.48106	4.21005	2.67307	1.99871	1.74464	1.48038	4.54839	4.50713	2.75184	2.31135	2.73747	2.68549	2.0103	2.8765
NCU00388	hypothetical protein	19.2309	17.719	21.35	20.2324	30.6385	30.2018	46.9388	43.739	16.3041	18.473	17.9175	17.4986	31.9545	35.039	34.4947	40.6672
NCU00389	developmentally regulated GTP-binding protein 1	71.0421	72.5146	77.5971	72.2031	80.8443	70.2836	58.5243	69.5448	85.6169	80.8682	56.2748	63.4945	60.5001	51.8076	70.7645	69.1164
NCU00391	hypothetical protein	0.244552	0.375697	0.780324	0.705264	0.495769	1.23321	1.23546	0.99656	1.03446	1.04413	0.866094	0	1.08954	1.45524	0.813481	1.05693
NCU00392	hypothetical protein	9.88626	10.1902	11.6273	13.7255	22.1489	19.7498	41.6939	37.2322	7.93492	8.5232	10.1896	10.5825	29.138	30.942	23.5049	23.9932
NCU00395	mRNA processing protein	43.499	43.1175	46.7901	48.0587	31.7786	33.7429	38.6623	38.8507	41.4568	43.8008	45.1623	46.53	30.1569	29.6143	32.3222	30.5637
NCU00396	pre-mRNA-splicing factor rse-1	32.6213	31.7205	33.0929	36.249	22.0492	22.2293	31.9224	32.2098	31.9599	31.5931	27.3382	27.9054	22.3448	23.6247	23.4851	23.8241
NCU00397	hypothetical protein	36.6466	43.1767	65.9399	67.2951	67.1701	65.7826	59.7569	60.7533	35.1118	36.7635	67.2717	69.6074	84.0465	75.4742	72.3507	71.5108
NCU00398	hypothetical protein	14.6074	14.5592	12.6187	13.6397	14.4453	13.4971	21.1359	19.3303	12.2449	11.7509	10.0627	10.4921	16.6441	18.0737	18.1028	18.9396
NCU00399	cell wall protein PhiA	5.8677	5.13656	7.02107	5.23093	10.7165	11.6208	7.21054	9.00131	6.03744	8.90806	10.0043	9.23782	6.76264	4.98386	12.9903	12.3029
NCU00400	hypothetical protein	4.85489	5.24513	5.06925	5.59188	9.56203	7.33959	8.07584	7.82394	4.35145	4.53958	3.47721	3.62443	9.26991	9.83539	10.5365	9.57002
NCU00401	hypothetical protein	17.0634	18.0533	22.5078	28.9983	27.2617	24.8535	41.0126	41.7028	14.9191	14.4569	22.2839	20.4856	24.1641	23.9793	23.1094	20.8597
NCU00403	dTDP-D-glucose 4,6-dehydratase	5.93257	5.63612	8.15868	8.94158	13.4599	11.9801	26.7163	22.2846	6.68537	6.6046	9.41197	8.66551	13.19	14.8359	19.9798	25.3384
NCU00404	RNA processing factor 1	49.5062	45.6285	50.0539	43.7799	30.3763	29.0528	37.4637	31.6676	47.8269	52.7751	35.693	37.9714	33.5488	35.6949	36.8212	38.4547
NCU00405	glycyl-tRNA synthetase 1	94.0699	91.279	82.8736	82.0749	86.0591	87.7797	48.3112	47.3723	89.2322	94.4247	69.0443	72.0237	41.8914	38.9268	40.9856	46.379
NCU00406	protein kinase CHM1	40.5632	40.9724	36.8836	39.982	28.5211	28.3894	43.2894	44.0271	36.1419	39.4361	37.845	39.0463	31.4804	34.1771	34.8756	37.1257
NCU00407	hypothetical protein	5.23776	4.96581	7.78725	7.45908	5.87348	5.35612	5.66434	5.75848	5.21315	4.55222	4.4221	3.54224	6.13063	6.87529	3.77588	3.61634
NCU00408	hypothetical protein	18.8069	22.1682	16.827	16.0025	0.973196	0.747598	0.18342	0.197269	19.7093	19.9387	16.8765	14.7358	1.88715	1.89042	3.2407	2.63617
NCU00409	chorismate mutase/prephenate dehydratase	14.7543	15.7361	17.2392	15.6845	9.84896	9.95648	2.53901	2.40331	16.438	17.5496	17.4178	16.5547	3.51862	3.20429	2.56739	2.60653
NCU00410	eukaryotic release factor 1	105.83	106.491	100.768	97.5237	85.4243	82.5222	96.7825	94.3123	104.32	98.7233	104.386	107.775	75.5647	73.2283	85.232	86.3674
NCU00411	hypothetical protein	25.9854	28.0307	26.0866	27.7124	24.8181	21.1525	21.1321	19.1838	28.3843	26.4478	25.2122	26.9049	22.1585	23.3516	26.4838	24.9619
NCU00412	hypothetical protein	25.3726	23.3615	26.4319	26.36	20.0954	19.1958	25.5695	23.7822	24.2951	24.9516	20.1825	21.0217	28.5045	27.4837	23.2434	23.0005
NCU00413	60S ribosomal protein L2	2301.84	2211.22	2253.33	2172.3	763.944	781.608	564.776	611.541	2356.32	2314.88	2401.59	2461.85	652.315	598.211	600.585	589.227
NCU00414	adenosine kinase	210.558	197.181	202.34	204.155	179.15	175.368	156.491	166.457	190.99	196.831	214.768	217.102	152.623	143.051	171.487	169.574
NCU00415	hypothetical protein	15.0414	12.8749	15.1417	14.2714	15.7007	15.3848	20.3117	19.7336	14.5671	15.1538	10.618	10.8662	16.1313	16.1775	17.1764	17.7858
NCU00416	C2H2 type zinc finger domain-containing protein	14.3804	16.8037	21.2597	16.5727	29.4904	23.4839	23.8824	26.1813	15.912	16.7719	9.38942	10.5562	28.0233	24.6145	36.4305	31.4354
NCU00417	cell cycle control protein cwf14	33.7336	37.2036	37.7962	36.3795	37.1625	31.602	41.6187	38.663	35.5451	33.9754	28.5407	27.7178	39.0228	39.2797	45.8008	42.7055
NCU00418	NADH:ubiquinone oxidoreductase 14.8kD subunit	290.249	299.262	282.055	282.321	296.582	305.586	240.337	231.551	292.458	292.534	268.582	265.567	215.052	230.552	217.064	186.316
NCU00419	DNA-directed RNA polymerase I and III polypeptide	29.0231	30.2279	27.0378	18.8295	3.59607	3.66405	3.30885	3.66989	44.4582	36.3971	13.8451	11.8564	9.63994	8.22118	6.60414	4.17528
NCU00420	hypothetical protein	31.0625	27.774	33.6072	31.8175	53.0664	55.153	61.7735	61.3201	24.9842	25.9299	28.9097	29.1791	86.2621	85.2251	59.8878	63.2999
NCU00421	SWI-SNF complex subunit	15.7564	14.9024	14.0824	13.2843	9.14809	10.1549	10.5825	10.0524	14.2652	13.9352	9.87928	11.811	10.6629	12.1985	10.8301	12.8969
NCU00422	curved DNA-binding protein	155.395	138.191	132.682	136.189	112.035	118.602	97.4233	101.263	150.723	155.165	139.536	147.66	86.8602	85.2777	86.9164	91.5169
NCU00423	hypothetical protein	15.127	14.0166	15.8557	17.1511	22.0397	21.7354	35.0106	33.243	12.9268	14.0952	12.4089	11.7164	31.1638	32.2855	27.9105	29.6988
NCU00424	Spo76 protein	10.8747	10.6414	10.3304	10.8378	8.53872	8.0227	12.89	12.7376	8.6545	9.50412	7.36184	8.36904	10.2341	11.1716	9.81115	10.5374
NCU00425	hypothetical protein	0.111455	0	0.0889086	0	0.150632	0	0.241314	0.129767	0.117865	0	0	0.180343	0.0709373	0.0829035	0.0926865	0.289019
NCU00426	hypothetical protein	4.02116	4.22535	7.49855	6.5137	4.7994	4.8719	4.25893	4.52983	5.05319	4.48726	9.52494	8.28109	4.65333	5.63251	5.60231	5.50715
NCU00427	hypothetical protein	10.9097	9.70989	13.2905	12.0959	9.76689	9.06662	8.61991	9.48268	11.2791	11.7194	8.97015	9.09902	11.876	12.3237	11.4204	12.1518
NCU00428	DNA repair and recombination protein pif1	6.16869	5.21221	8.03148	7.59249	5.27018	5.3743	6.91648	6.93852	6.82632	6.49036	3.56961	4.40253	5.59478	6.3419	3.71919	4.32282
NCU00430	Na(+)/H（+) antiporter 2	32.6004	27.6429	39.4965	45.1961	37.1658	38.4893	71.5974	68.6451	33.1549	32.9826	52.521	49.6268	41.7281	43.2195	48.6885	51.3459
NCU00431	mitochondrial import receptor subunit Tom22	155.494	136.527	140.595	125.877	96.7571	99.7886	78.7179	77.9884	159.941	150.772	124.33	125.22	69.7367	73.8225	77.255	74.8131
NCU00432	hypothetical protein	12.1315	11.8641	14.5081	13.6998	14.2482	13.8631	17.0578	16.2469	11.2688	12.6213	11.149	11.3111	18.5022	19.4778	16.5127	18.7679
NCU00434	protein phosphatase 2C isoform beta	31.9284	33.2485	35.6216	35.853	37.7557	38.8618	53.1155	55.5433	27.5844	27.9794	33.2255	32.0576	54.5945	57.0843	59.5302	54.7342
NCU00435	SNF7 family protein	43.8381	48.635	46.1908	44.9884	51.9218	45.1661	59.7654	64.278	45.9677	48.5987	44.2449	45.9058	50.889	54.2418	60.6866	56.1765
NCU00436	GTPase FZO1	34.1342	30.8941	40.7342	41.8138	40.9688	41.4317	60.1342	61.305	32.4802	35.9951	36.0153	37.8516	41.4556	38.9018	46.3272	50.111
NCU00437	nitrilase	3.20152	2.98084	3.46146	3.62448	2.96802	2.56843	1.90955	1.84836	3.13381	2.59827	3.18599	3.33938	1.81874	2.44043	3.08046	3.3391
NCU00438	adenosine deaminase	4.88724	4.5956	6.06448	5.27508	4.36479	3.96339	5.28042	5.62366	5.53099	7.26055	6.42741	6.05814	3.20152	3.86912	5.18133	5.23733
NCU00439	hypothetical protein	0.147303	0.150865	0	0	0	0.278554	0.10631	0	0.155774	0	0	0.119174	0.28126	0.438273	0	1.14594
NCU00440	guanine nucleotide-binding protein beta subunit	74.1496	67.5457	75.1955	71.1056	52.4881	52.4723	77.5053	68.4539	67.4899	71.6755	63.3032	57.8248	73.5614	85.7	61.9754	65.9883
NCU00441	phosducin	24.0425	26.6409	26.2486	27.5685	32.6573	33.786	21.5392	21.4663	24.2877	26.5199	37.155	34.76	46.8999	49.1994	29.2286	32.2663
NCU00442	hypothetical protein	20.6002	23.3816	27.2433	26.8969	46.0907	44.6135	72.06	70.9455	18.0786	20.7415	19.4632	19.7067	54.9114	60.0176	66.6466	68.8864
NCU00443	ran-specific GTPase-activating protein 1	234.216	220.779	187.1	179.338	224.575	223.907	259.448	271.646	210.923	216.848	195.213	196.749	264.609	260.317	244.363	259.749
NCU00444	transcription initiation factor TFIID subunit 14	29.3074	32.7211	26.9022	26.0359	29.7269	30.4383	31.3824	32.4373	29.541	29.2437	22.7776	23.566	32.1966	32.0557	36.8064	36.4514
NCU00445	hypothetical protein	15.6817	14.3464	19.7069	18.249	18.7451	19.816	22.529	24.3621	13.8893	14.5198	12.1825	13.3048	28.4499	28.8021	27.887	28.5569
NCU00446	acetoacetyl-CoA synthase	7.25315	7.15192	7.3247	6.82412	5.71821	5.72306	4.38077	4.49193	6.02469	6.52027	7.10504	7.63685	7.43205	7.42305	5.77508	5.89155
NCU00447	serine palmitoyltransferase 2	36.756	34.591	40.2133	45.4134	18.6242	20.0102	24.2667	22.8707	36.0347	36.639	52.0428	55.866	35.8962	34.3476	23.8364	29.8437
NCU00448	hypothetical protein	6.13946	5.9997	9.44809	8.29951	8.81609	8.91702	14.2342	12.3455	5.18049	6.67609	5.48111	6.4158	11.6738	14.0426	12.7002	12.3163
NCU00450	sucrose transporter	25.9594	27.8829	30.1859	32.3241	58.3391	59.4647	107.961	101.521	21.164	22.8841	27.1493	26.5576	72.6923	71.2146	94.5013	102.7
NCU00451	hypothetical protein	4.19357	4.2318	12.0691	12.0939	14.4191	12.3099	8.66418	10.4832	4.63038	4.80532	14.779	14.702	7.22217	8.37929	14.3598	16.0275
NCU00453	sodium/hydrogen exchanger 3	36.3416	41.1268	41.0412	38.2628	39.8609	35.7813	36.6108	35.8257	38.7968	38.5343	31.0596	32.3906	43.6415	45.1947	49.0793	55.0118
NCU00454	hypothetical protein	18.3408	19.4645	20.4466	31.0256	37.0281	34.9892	41.0196	40.105	12.542	15.2533	28.0878	25.9803	36.7935	39.6256	43.2237	79.7993
NCU00455	mapkkk cascade protein kinase regulator ste50	27.0182	26.5778	30.3876	29.5952	26.7319	28.8645	28.2452	27.1059	23.3066	26.0426	25.9224	26.1583	35.8306	37.6078	27.8997	32.5626
NCU00456	hypothetical protein	13.2728	15.0437	20.8227	18.8836	16.3836	15.1153	4.66182	6.28443	22.2238	21.9121	27.6554	27.2751	13.0094	14.6116	10.6698	10.402
NCU00457	translation initiation factor 4B	157.62	135.182	190.809	168.303	96.7184	101.744	59.0562	67.0786	166.977	168.778	167.218	182.939	91.6169	78.9278	59.4137	63.9937
NCU00458	hypothetical protein	24.0573	29.3551	29.9045	29.0285	17.9523	16.2249	17.4262	17.8026	31.4654	31.8856	32.7734	30.0428	21.0794	21.0782	17.9687	15.6662
NCU00459	hypothetical protein	3.93957	3.61716	3.54553	3.72778	3.3018	3.78741	6.59367	6.49476	4.178	4.08128	3.95512	3.54747	4.7624	5.0537	5.55051	5.93098
NCU00461	NAD-specific glutamate dehydrogenase	124.807	127.404	90.0725	87.4527	34.813	34.8982	102.418	99.3601	69.0822	86.4669	61.4334	58.41	45.3334	45.4975	53.0536	57.3045
NCU00462	hypothetical protein	0.968801	0.3053	0.237791	0.537295	0.805746	0.657651	0.752974	0.867673	0.0788088	0.318182	0.65982	0	1.42294	1.10865	1.98316	1.28833
NCU00463	kynureninase	29.5152	31.1062	28.4317	27.5496	30.8549	29.2041	18.385	20.8789	29.3812	30.8882	27.2701	29.6492	24.4389	22.6607	21.5872	19.412
NCU00464	60S ribosomal protein L32	2204.59	2276.18	1869.58	1837.81	948.308	875.991	593.258	560.229	2345.83	2280.43	1925.12	1941.76	661.492	651.781	530.869	493.056
NCU00465	chaperone dnaJ	92.0301	91.7685	109.151	103.952	110.017	108.641	103.145	109.881	102.036	101.126	99.9759	99.8041	104.468	98.5629	109.751	116.032
NCU00466	glutamyl-tRNA synthetase	17.9305	18.6695	17.7403	17.9455	13.7291	13.872	10.9791	11.8081	17.5596	16.6448	19.8663	19.628	11.4754	10.1077	10.5563	12.1756
NCU00467	CSN-5	26.7518	29.5098	33.5009	30.1805	30.8895	26.2722	31.4208	28.6416	30.1347	30.2956	27.0752	28.1125	29.4686	29.7892	34.3217	30.5446
NCU00468	prephenate dehydrogenase	50.1428	43.4191	51.2891	44.8473	49.9967	49.7856	27.5149	28.0846	60.1373	53.0665	40.4837	39.9632	39.0742	35.9481	35.3971	40.5195
NCU00469	alpha-tubulin suppressor protein Aats1	0.109963	0.135146	0.245611	0.443972	0.0594461	0.110903	0.190466	0.0256059	0.209316	0.117374	0.272608	0.0711716	0.27995	0.490761	0.182891	0.15208
NCU00470	DNA repair protein Rad9	6.19496	7.31801	7.84926	6.93813	10.8436	9.28087	10.6955	9.90183	7.73426	8.48706	6.15593	6.07276	9.73853	10.1823	9.98341	10.0234
NCU00471	hypothetical protein	4.87408	5.74258	9.3548	8.48139	24.1948	19.7045	20.815	22.4862	5.3869	6.55209	5.54844	5.78157	18.1	20.1173	17.5237	18.6579
NCU00472	CDC37	29.5253	31.8871	29.4256	27.3174	42.8988	42.3508	58.2618	54.3304	31.6727	32.066	25.8322	28.2961	36.289	42.1395	48.5513	43.9567
NCU00473	hypothetical protein	2.99718	3.83706	5.79788	6.99591	6.40517	4.77035	3.67725	3.33695	3.32802	3.95898	9.48689	7.88074	4.48287	4.01291	4.42414	5.37573
NCU00474	hypothetical protein	0.356446	0.121688	0.0631866	0.228435	0.428211	0.549224	0.514499	0.876131	0.0418827	0.126823	0.350659	0.256337	0.100829	0.707026	1.25156	0.479275
NCU00475	40S ribosomal protein S18	1836.61	1823.25	1354.52	1357.75	567.775	557.849	512.378	505.896	2059.93	2066.76	1459.75	1526.96	475.554	458.791	503.968	478.537
NCU00476	UPF0023 family protein	23.4566	22.51	28.866	25.1269	33.9891	26.4459	20.0599	19.2339	36.2756	32.6199	18.6999	20.8288	23.5167	21.2422	28.4273	29.3005
NCU00477	carboxypeptidase Y	137.093	148.848	209.084	212.228	403.954	425.312	313.819	335.338	128.006	137.604	189.965	200.929	223.771	214.558	342.368	339.617
NCU00478	hypothetical protein	2.21592	1.93087	2.83948	2.12003	2.16768	1.88899	2.21356	1.84286	2.61117	2.44786	3.23878	3.00503	2.73117	3.12909	2.28153	3.04033
NCU00480	ubiquitin C-terminal hydrolase	20.9477	18.9065	22.4068	22.4569	24.0241	24.3153	36.3865	36.3555	19.7106	20.6126	20.8652	21.2422	23.6197	25.0632	24.7842	27.2837
NCU00481	a-pheromone processing metallopeptidase Ste23	12.2779	12.0755	13.5013	13.7295	20.228	18.5615	23.9205	23.4142	11.5531	11.4459	11.8157	10.8512	18.2498	18.2903	19.7498	21.3127
NCU00483	hypothetical protein	13.1006	12.3647	13.3629	13.8029	9.08084	9.26353	10.2962	9.6448	14.7787	16.0958	11.6263	12.7336	11.0914	10.589	10.3332	12.5439
NCU00484	NADH:ubiquinone oxidoreductase 18.4kD subunit	167.194	168.538	176.502	173.953	183.043	174.559	136.585	139.805	175.208	176.427	196.201	204.544	165.801	165.123	140.647	142.363
NCU00485	hypothetical protein	1.32573	0.339445	0.528772	0.796516	0.298621	0.696385	1.43518	0.128629	1.16831	0.943382	1.17379	0.178761	1.26567	0.986115	1.10248	1.52791
NCU00486	hypothetical protein	29.2137	26.8308	36.6088	44.1571	40.9809	38.2151	39.4684	38.0504	24.544	27.5417	48.8191	48.7145	54.9013	60.3183	34.3667	54.9382
NCU00487	hypothetical protein	16.6236	17.8702	14.5971	13.193	11.3902	10.1049	8.92827	8.7922	20.0053	19.3395	13.0069	11.8019	8.59551	7.82165	10.5879	10.1141
NCU00488	protein phosphatase PP2A regulatory subunit A	50.2071	48.4645	55.2081	55.4652	60.0523	56.0014	56.1543	56.0736	51.7162	52.9667	55.9705	56.5048	70.2051	73.7307	67.5414	66.5186
NCU00489	cytoplasmic ribosomal protein 10	1365.68	1305.42	1091.61	1133.21	437.986	435.04	171.802	198.729	1483.16	1468.42	1164.59	1254.05	309.355	266.239	230.257	222.768
NCU00490	DUF803 domain membrane protein	22.8587	22.3549	24.6513	25.5872	27.7939	28.2504	39.0771	34.7788	22.1308	22.935	20.9093	21.0595	26.3317	27.8676	30.4077	32.1564
NCU00491	hypothetical protein	0	0.169723	0	0	0	0.104458	0.119598	0	0	0	0.146723	0	0.105473	0	0.13781	0
NCU00492	hypothetical protein	37.6804	35.3081	39.9041	40.4781	76.7121	75.6526	154.925	152.362	35.0794	37.4202	26.9414	27.3921	124.941	127.222	161.951	162.125
NCU00493	coatomer subunit delta	98.3856	99.1127	111.237	113.489	89.7314	86.1498	76.5618	80.815	104.942	102.629	120.547	125.892	78.6656	86.312	85.3651	80.1566
NCU00494	hypothetical protein	15.0978	17.1971	14.8071	14.4079	14.7794	15.1877	20.8781	19.3241	15.8567	15.453	11.4905	11.5873	17.1452	17.326	14.4903	14.5475
NCU00495	SipA3	8.47715	8.6294	10.7563	10.7924	8.33681	8.68493	7.67273	7.90965	9.37673	9.55856	10.845	10.3143	11.5395	12.6877	7.86282	8.29984
NCU00496	hypothetical protein	2.93315	2.52404	4.31778	4.53469	6.7636	6.65219	7.37633	5.73872	3.30969	3.2438	3.21276	3.00911	2.11705	2.15927	2.76613	2.50923
NCU00497	hypothetical protein	10.6527	10.4692	15.6215	12.9423	16.5415	15.6585	13.2825	13.221	8.22132	9.43524	7.98695	8.94858	11.1655	11.5991	11.3469	11.3631
NCU00498	molybdenum cofactor biosynthesis protein 1 B	11.5539	10.7852	15.9328	13.2982	13.1643	11.4959	10.8625	11.5972	11.054	10.6458	8.00484	8.82359	10.5029	9.88515	9.7806	10.3229
NCU00499	all development altered-1	112.731	117.244	121.851	132.476	237.764	222.706	498.616	511.585	81.7741	94.4241	89.0111	92.2949	226.626	224.976	275.347	281.84
NCU00500	hypothetical protein	9.0937	7.40067	8.59747	8.43274	15.8076	9.99746	13.1702	11.3008	7.05869	7.77832	4.39171	3.86437	22.7226	23.9592	23.9857	23.7666
NCU00501	nucleolar complex protein 4	13.4632	10.7381	15.3017	12.8205	9.09776	8.22354	12.468	12.2072	14.9304	15.7217	8.41267	9.2054	10.3698	9.59334	13.3015	13.4138
NCU00502	ATP synthase subunit 4	157.009	162.981	196.767	198.36	131.695	131.473	107.03	102.93	164.192	167.188	205.064	210.521	106.165	110.346	108.53	99.0179
NCU00503	nonselective cation channel protein	7.55393	7.79223	9.0821	8.05177	10.1724	9.36896	15.5119	14.0151	7.90214	7.51195	5.84614	6.99078	10.9819	11.177	15.8855	16.3237
NCU00504	hypothetical protein	7.83949	7.84011	9.27008	7.53611	5.19367	6.08489	5.19187	4.40268	9.85085	8.72878	7.89369	10.0982	5.98748	6.21999	6.39152	8.13158
NCU00505	small nuclear ribonucleoprotein Sm D1	82.7341	89.4194	112.458	104.029	71.8988	63.3438	78.0361	80.5174	91.5295	84.7729	83.0423	82.3505	78.2641	83.4823	89.4996	88.9799
NCU00506	ER membrane protein	32.7419	40.8435	27.6848	26.0548	43.3185	43.6187	58.4433	50.3858	29.3217	31.2668	16.8204	19.792	39.2465	44.9984	38.2168	35.8701
NCU00509	hypothetical protein	40.3703	45.2284	38.1549	28.8024	19.1491	17.6726	27.4855	24.167	50.3269	45.9809	21.8935	25.4573	23.9712	26.2247	35.2733	37.5477
NCU00510	hypothetical protein	0.406271	0.936212	0.972258	0.439368	1.37269	2.30481	5.13116	4.37545	0.429635	0.75889	0	0	1.42218	1.66208	8.2775	5.26761
NCU00512	hypothetical protein	2.97439	3.28961	2.12254	2.23353	2.50441	2.28819	2.7433	3.19753	2.2008	3.09369	1.88467	1.6914	3.13298	3.26564	2.35497	2.67779
NCU00513	phosphotransferase enzyme family domain-containing protein	66.1299	75.9589	80.4224	82.8653	71.4899	66.802	64.992	74.7847	68.4516	72.2982	83.7138	87.3206	77.9616	71.5631	74.674	77.3306
NCU00515	hypothetical protein	7.05657	6.67469	8.05982	9.28175	19.3892	18.9318	40.1214	37.0482	5.89744	6.12375	12.1729	11.6186	28.5993	31.5583	30.2507	34.6693
NCU00516	hypothetical protein	0.538282	0.551296	0.627573	0.656765	1.65084	1.33111	1.37463	1.15702	0.613025	0.574559	0.733214	0.53599	2.81985	3.04912	5.88816	5.9055
NCU00517	cell cycle checkpoint protein RAD17	10.5889	9.16985	11.6179	10.1389	9.84175	9.67704	12.2859	10.2854	11.3493	11.1368	7.01824	6.56757	13.3269	14.101	10.2254	12.6096
NCU00518	MGS207 protein	29.1004	31.4032	25.6671	25.3816	37.5387	34.0021	44.2237	43.082	34.3267	36.7184	28.0275	28.9412	45.2043	47.7262	54.0665	55.6249
NCU00519	ribulose-phosphate 3-epimerase	54.0338	53.33	56.5039	58.8102	66.9803	59.2043	60.1614	65.0287	64.528	62.9129	59.239	56.6994	54.1947	53.2457	69.2744	63.3224
NCU00520	oxidoreductase	30.7943	27.4414	34.2717	34.8051	18.375	20.8655	43.7301	43.6431	37.2174	33.6316	41.9778	40.7218	18.9762	20.5966	22.8615	22.5572
NCU00521	hypothetical protein	49.0892	59.0101	58.5456	70.227	75.878	76.0174	92.092	96.7577	56.102	57.3485	83.5467	80.8767	116.61	115.364	96.0301	115.811
NCU00522	cystathionine beta-lyase	15.2886	14.7385	14.4645	16.6189	8.32285	7.38617	14.5061	13.145	18.8813	16.8211	31.4272	30.2049	6.28753	7.41177	6.33038	5.84058
NCU00523	NAD-dependent deacetylase sirtuin-2	7.66246	8.83803	8.93576	8.62868	11.3175	11.5459	19.9609	19.8607	8.58545	8.50992	6.29968	6.19925	15.5828	15.2531	18.2365	21.3207
NCU00524	hypothetical protein	1.41472	1.13086	1.15606	1.59216	4.57013	4.30652	10.3595	10.2847	0.83926	1.69421	2.01634	0.837485	11.9031	13.911	21.7506	19.3867
NCU00525	hypothetical protein	0	0	0	0	0	0	0	0	0.134987	0	0	0	0	0	0	0
NCU00527	mitochondrial genome maintenance protein Mgr2	60.6539	69.4343	63.6682	65.7549	41.5705	43.0724	44.6333	52.224	71.842	69.2752	60.583	58.4931	39.8073	35.1694	45.6464	42.4832
NCU00528	FHA domain-containing protein	15.4127	15.8516	14.6241	16.7882	12.8129	14.2467	20.0729	19.5157	14.9212	14.8339	13.6135	15.2505	15.6319	16.1519	14.0314	17.1083
NCU00529	hypothetical protein	0	0	0	0	0.205077	0.95648	6.57071	7.42017	0	0	0	0	0	0	0.50475	2.3609
NCU00530	hypothetical protein	0	0	0	0	0	0.157204	0	0	0	0	0	0	0	0	0	0
NCU00531	hypothetical protein	0	0	0	0	0	0	0	0	0	0	0	0	0	0	0	0
NCU00532	hypothetical protein	0.899601	0.737081	0.861143	0.259437	0	0	0.259699	0.209481	0.380534	0.960229	0.637198	0	0.458052	0	0.59849	0.31104
NCU00533	hypothetical protein	0	0	0	0	0	0	0	0.0553346	0	0	0	0	0	0	0.158092	0
NCU00534	hypothetical protein	0.359384	0.417149	0.649816	0.656406	1.78093	1.41962	1.62539	1.42266	0.405388	0.92065	0.466686	0.426443	1.12843	0.78414	1.11576	1.0769
NCU00535	alanyl-tRNA synthetase	6.37342	6.29334	7.38681	6.0581	7.41628	6.0892	4.78538	4.92486	8.7045	9.97563	8.55301	5.5032	6.40303	5.7399	6.94013	7.01604
NCU00536	homoserine O-acetyltransferase	50.6746	48.881	51.7276	50.6986	32.4377	35.015	25.8775	26.1155	54.0683	49.8199	47.6055	43.3956	20.6565	19.7079	14.1144	14.9507
NCU00537	hypothetical protein	21.9393	26.0806	22.4314	32.3399	55.9725	56.8968	225.137	207.838	20.0117	20.8562	32.6067	29.8637	54.8002	59.3365	70.6127	68.6228
NCU00538	PAP/25A associated domain family protein	5.09297	4.87243	4.98232	5.51763	5.22272	5.0014	9.85898	9.50271	4.68759	4.43678	4.89742	3.95841	7.24085	7.74568	8.49768	9.10396
NCU00541	hypothetical protein	88.2805	82.7725	114.974	116.226	139.365	145.612	211.706	227.423	84.7986	87.6591	115.77	110.872	145.456	136.028	168.094	181.443
NCU00542	DUF914 domain membrane protein	23.9119	21.4683	24.8168	25.9044	27.8494	26.3285	51.3931	45.214	24.1599	23.2151	23.5237	24.5945	30.9298	32.0338	45.8337	45.4505
NCU00545	hypothetical protein	29.1657	26.1788	30.5097	35.0628	19.2796	19.672	9.18033	10.8429	32.377	31.287	29.6228	29.3044	25.1294	24.4651	8.33698	9.61524
NCU00547	hypothetical protein	0.194358	0.218963	0.124033	0.196179	1.57605	1.49465	3.64701	2.80601	0.164428	0.207457	0.137666	0.188693	1.63287	2.02397	4.26701	5.9808
NCU00548	MutT/nudix family protein	3.61713	4.63072	3.51268	5.61258	6.90775	4.65918	5.61826	7.09532	4.823	5.58152	4.17726	4.07152	7.55715	8.481	8.50092	6.32113
NCU00549	glutathione transferase omega-1	17.2477	18.4932	24.6865	26.3755	34.419	31.7442	39.2831	39.0086	19.0398	21.8916	24.0731	25.7972	31.9529	36.7607	40.2307	36.6739
NCU00550	hypothetical protein	11.1789	9.43765	10.2799	10.7463	10.6283	9.3954	14.8696	14.2087	10.3605	10.6645	9.98019	10.7777	16.325	16.7806	18.1539	19.4465
NCU00551	myosin type-2 heavy chain 2	9.31228	8.89526	11.0334	11.7871	13.3388	12.8699	19.2806	20.0136	9.61205	9.47882	12.1146	10.5439	13.5152	15.6638	14.2832	15.2637
NCU00552	phytoene desaturase	116.255	100.671	115.592	202.721	116.749	116.856	123.6	120.91	192.193	146.807	278.054	269.919	76.7403	75.9794	76.91	32.243
NCU00553	rho GTPase activator	29.4762	30.1632	30.0099	40.2596	37.3272	37.6822	65.4768	64.5766	30.0036	30.4715	41.2634	41.3396	41.6742	46.1466	53.241	51.6516
NCU00554	aspartate-semialdehyde dehydrogenase	144.305	141.2	132.977	138.755	92.5897	98.7442	28.0089	30.8514	139.51	135.357	124.133	128.512	44.5829	42.6827	29.1848	31.0385
NCU00556	RNA binding protein	44.8239	38.7151	38.9862	48.6176	38.4495	42.6865	71.3711	70.711	32.4916	37.2891	34.8012	33.6554	66.0657	66.3096	56.1968	53.3325
NCU00557	hypothetical protein	0.625809	0.480705	0.249607	0.338396	1.3744	1.47928	4.06486	1.91265	0.827248	0.500989	1.38521	1.39234	1.59323	1.86198	4.81394	4.73321
NCU00558	hypothetical protein	5.84396	5.57044	10.7082	13.5717	30.211	29.9802	40.3667	34.9188	5.8741	5.90842	18.4768	18.1942	46.1805	52.2203	41.381	47.3133
NCU00559	hypothetical protein	6.1566	5.02782	6.07096	7.02697	10.5767	11.1897	19.2757	18.9234	3.44514	4.42572	3.92535	4.24034	39.8473	41.4421	25.5396	23.3036
NCU00560	WD domain-containing protein	19.8552	17.3248	17.5467	17.2343	10.497	9.96336	11.2108	11.3774	17.6416	17.4325	14.7186	14.7723	25.7699	26.0627	15.249	13.4271
NCU00561	hypothetical protein	8.74542	9.77112	9.18092	10.1812	21.5155	18.9481	43.4983	39.2304	9.32843	8.80947	6.46935	7.44296	38.3607	42.8886	52.8926	51.3449
NCU00562	hypothetical protein	42.7586	41.3034	46.7622	48.8465	25.1659	25.5863	40.1975	38.007	40.8938	41.0657	43.2954	44.8493	31.7083	31.2188	34.3839	34.6037
NCU00563	hypothetical protein	2.20445	2.15274	2.7809	2.19307	2.0555	2.54213	3.2066	3.74053	2.4758	1.84228	1.99719	1.82497	2.52333	2.89813	4.14964	3.95869
NCU00564	mitochondrial 40S ribosomal protein MRP2	93.8932	97.4061	74.4321	79.8823	89.2351	92.5224	98.0818	92.4639	90.0008	87.0012	80.9834	78.8747	79.0406	77.9326	92.418	90.0569
NCU00565	lipoic acid synthetase	44.0685	44.2688	51.8285	55.163	23.3746	23.9878	19.8391	20.7369	39.411	40.4671	50.9589	50.2945	27.1733	23.5356	29.2657	42.7205
NCU00566	synaptobrevin	129.923	144.968	131.456	137.695	239.104	217.665	351.098	345.654	122.684	128.814	127.709	124.757	223.09	238.723	354.33	361.092
NCU00567	Arg-6 protein	69.7816	62.7018	76.559	74.1505	38.6011	40.7165	23.6326	24.7418	59.7535	59.4007	56.7565	61.43	21.8468	21.9277	15.7814	16.3665
NCU00568	hypothetical protein	9.19148	10.6932	14.2087	15.6213	11.0715	10.935	12.3139	12.364	10.9657	10.1919	13.3685	13.2554	24.6725	26.9493	16.9794	17.4018
NCU00569	SOH1 family protein	7.91724	7.30582	9.69233	9.55125	12.5012	9.63525	12.6159	11.591	9.86468	9.74771	11.5211	8.37137	11.974	11.8364	16.1667	13.416
NCU00570	DNA-directed RNA polymerase III polypeptide	14.9839	17.0286	20.3316	21.1754	8.94801	9.22531	11.1373	12.5771	15.635	16.1	16.8366	18.9289	10.0753	12.8858	9.60422	9.20825
NCU00571	hypothetical protein	40.6328	41.7233	40.8321	53.112	47.4982	44.2731	49.624	47.6467	44.1693	44.3006	59.2901	59.1298	61.8323	60.5262	48.6231	59.343
NCU00572	thaumatin family protein	6.44864	6.2868	6.96491	8.2761	16.652	16.1197	28.9797	26.8848	6.23362	5.25113	4.39498	5.88057	15.5429	16.1538	25.1366	29.7668
NCU00573	hypothetical protein	97.3006	102.193	163.782	189.471	155.943	142.928	170.246	170.748	93.4948	94.7309	221.804	224.747	347.27	335.911	209.692	250.596
NCU00574	hypothetical protein	3.54218	4.83709	6.75011	10.641	17.1544	16.2497	22.7237	21.3081	4.78641	4.30602	20.9081	22.6077	53.7317	69.3824	41.4033	42.1848
NCU00575	glucokinase	86.7203	90.286	103.518	102.704	79.4658	79.6337	91.7483	91.8054	82.397	74.4546	85.3366	86.7727	77.7648	82.3054	60.5343	61.7947
NCU00576	hypothetical protein	9.97945	9.58543	11.6427	12.2327	10.701	11.4769	17.3802	16.9082	7.50503	7.51677	11.1456	9.94831	13.8411	16.203	13.4725	13.6251
NCU00577	hypothetical protein	11.7859	12.0875	11.4794	11.0794	12.2325	11.9851	16.7065	16.0536	12.3776	11.1032	7.95605	8.37629	13.0341	16.7584	16.218	15.9286
NCU00578	peptidyl-prolyl cis-trans isomerase-like 1	17.2463	19.5311	18.5331	18.6941	15.7533	13.745	14.65	12.8326	21.2149	21.0323	16.077	16.5511	15.1907	16.6915	15.6279	12.6113
NCU00579	oxysterol binding protein 1	19.2099	18.1443	19.9489	22.8772	30.4825	28.6909	36.5131	36.6378	16.6162	17.4602	21.405	18.9961	33.4648	33.7933	35.381	36.6875
NCU00580	acyl-CoA thioesterase	14.2672	18.2997	15.2944	16.5165	22.2626	19.1779	8.67263	8.38423	14.3737	15.7331	16.0191	16.2763	13.6638	13.2236	11.4904	11.2041
NCU00581	phosphopantetheinyl transferase	8.1524	8.05513	14.9241	16.3144	16.3504	14.3952	5.31791	5.20225	9.22914	10.431	17.3048	17.3769	18.4599	18.9305	21.4252	21.9535
NCU00582	cryptochrome DASH	20.0545	19.2444	22.778	36.1969	73.0664	65.6782	89.9845	87.1009	30.1281	25.6123	30.9525	29.2541	63.0387	68.4003	62.5498	28.7024
NCU00583	hypothetical protein	0	0	0	0	0	0.127021	0	0	0	0	0	0	0	0	0	0
NCU00584	hypothetical protein	28.4235	27.5461	37.8638	42.1954	12.9696	12.939	12.3919	11.624	31.7419	31.0281	38.4061	42.2663	16.9813	18.0533	12.2748	8.89014
NCU00585	phytoene synthase	35.4777	31.8778	39.9552	55.7369	20.4289	20.8653	15.8075	16.6678	51.1269	42.7278	60.761	56.4921	39.3209	43.2239	19.7211	9.82216
NCU00586	non-anchored cell wall protein 6	2.33448	2.89321	1.94048	2.23471	4.40117	2.72046	9.71243	10.8036	2.84215	2.86872	4.37701	3.20601	33.487	33.9411	94.1316	89.8043
NCU00587	mitogen activated protein kinase kinase	26.4174	27.0941	34.2343	36.5946	29.8696	29.1409	37.2207	42.0182	26.1317	26.6532	38.0848	39.1433	34.3202	33.2836	34.969	32.1353
NCU00589	auxin Efflux Carrier superfamily protein	47.8317	46.5327	63.1435	64.834	89.7873	92.6228	155.404	159.551	44.1678	42.7488	81.034	79.791	90.0039	83.7476	96.1143	100.605
NCU00590	hypothetical protein	25.3179	29.1019	24.4579	25.9011	26.997	25.0202	29.8761	29.3273	22.9802	24.8479	23.6273	26.8516	29.4683	33.633	35.1981	32.0345
NCU00591	methylcrotonoyl-CoA carboxylase subunit alpha	23.5678	25.4719	30.6236	27.9198	24.9306	23.4667	75.1115	80.5926	21.158	22.0167	21.6776	23.0018	38.4567	37.5939	92.1059	87.6189
NCU00592	pre-mRNA-splicing factor cwc-25	29.9613	34.0822	29.4467	35.4527	35.2998	33.1872	34.3992	38.3723	34.103	31.6143	28.3094	25.4612	43.7285	40.7614	54.5488	58.0432
NCU00593	COP9 signalosome subunit 2	20.58	21.9038	24.8722	26.3211	26.9773	24.5259	34.9318	33.4847	21.5057	20.5252	23.8854	24.2542	28.0358	29.5555	30.6719	29.8376
NCU00594	hypothetical protein	0.203136	1.04024	0.486129	1.17165	0.549077	0.384135	0.293209	0.709532	0.96668	0.216826	0.719417	0.164345	0.387867	1.20879	0.675714	0.175587
NCU00595	ubiquitin thiolesterase	29.1902	28.1715	34.2389	43.852	40.9009	43.4094	59.2464	56.4844	27.9997	27.7865	43.023	45.9052	67.7623	70.9128	49.3184	57.4156
NCU00596	lipoyltransferase	9.63588	9.72398	8.94187	10.1978	10.1077	10.7658	14.8273	12.4953	10.3583	9.85122	11.678	9.29776	11.9732	15.387	18.4378	19.3479
NCU00597	deoxyribose-phosphate aldolase 2	17.6557	14.2009	14.1592	13.4083	4.13604	3.62068	4.14548	4.44021	17.2521	18.2174	11.0051	12.6463	3.92555	3.04682	5.95134	4.68013
NCU00598	thioredoxin	87.1019	102.727	78.5028	77.3869	99.2148	93.2628	80.577	75.8283	94.0308	94.9098	58.8021	61.3812	86.6104	89.2923	118.638	108.145
NCU00599	mito ribosomal protein S22	9.75918	8.65895	9.55012	9.68276	7.38132	8.04628	7.45866	8.81607	9.99578	10.1438	6.00204	6.76764	10.5667	10.5415	9.55173	9.17641
NCU00600	small Rho-type GTPase	115.02	106.166	117.236	138.815	143.516	141.314	219.412	202.821	103.484	117.371	145.553	139.396	333.469	341.285	205.108	215.851
NCU00602	siroheme synthase	41.4721	37.7245	42.473	40.3039	47.3984	42.7771	7.24287	8.27397	42.1791	46.4673	33.2368	33.0698	65.8249	63.6331	20.887	21.7572
NCU00603	hypothetical protein	0	0.0871548	0	0.122706	7.13058	7.08054	9.08948	10.2051	0.0899912	0.272497	0	0.275389	7.36598	6.2032	19.6733	27.8044
NCU00604	hypothetical protein	9.43738	10.1316	18.8476	18.9058	41.316	36.9674	40.9148	43.0099	9.26725	9.58772	20.591	18.4064	62.6185	61.3731	73.5206	85.6247
NCU00605	ThiF domain-containing protein	12.3751	10.6852	18.5142	15.9233	3.16711	2.67099	1.4364	2.14909	16.0401	14.1685	17.4512	17.3228	2.4722	2.24452	2.08226	2.13658
NCU00606	short-chain alcohol dehydrogenase	3.19836	3.01363	4.1502	3.81249	2.19011	2.47303	2.95459	2.53221	3.47248	3.27735	3.92675	4.55418	2.38849	1.83978	2.48245	1.91679
NCU00607	hypothetical protein	1.68054	1.24637	0.92454	0.250683	8.30185	22.1361	19.824	18.3521	1.28693	3.21647	0.615697	0.37507	123.706	130.176	688.364	935.195
NCU00608	AMP-binding enzyme	21.3196	24.9468	21.3362	23.8708	16.5651	18.1364	21.1588	21.9048	17.8773	20.8716	22.8307	24.3705	27.0393	29.2053	34.9407	37.934
NCU00611	hypothetical protein	12.9937	12.777	17.1835	15.2814	17.5611	18.0075	26.5867	25.952	12.0477	12.4677	7.28212	8.51809	18.9449	20.8726	25.7497	28.298
NCU00614	DUF1620 domain-containing protein	31.67	31.8353	41.9762	43.6358	33.2951	32.6413	32.8562	34.0724	33.0083	33.1705	45.8351	43.9645	40.0812	38.0537	35.9221	35.5875
NCU00616	hypothetical protein	11.2532	10.4196	15.6832	14.269	17.9719	15.6095	25.6394	23.1	11.2431	11.3132	10.4558	9.68654	30.2106	34.5768	25.9799	25.1377
NCU00617	phosducin family protein	36.9686	37.568	29.8151	33.8222	26.2607	24.496	28.8074	26.3611	40.0068	40.3807	31.0134	37.023	21.4707	24.1301	20.8807	22.7392
NCU00618	40S ribosomal protein S27	803.302	814.005	657.406	635.788	522.383	524.511	352.68	366.524	830.507	840.356	661.159	670.283	466.073	471.007	410.554	359.402
NCU00619	hypothetical protein	21.7032	25.5119	27.7922	27.5686	34.7327	34.9628	42.8627	44.3253	22.6983	23.8044	33.5588	31.7491	47.73	49.9434	39.0421	36.9407
NCU00620	hypothetical protein	16.2748	17.1822	15.3274	17.0578	18.3779	15.8474	8.86526	9.7665	15.1131	17.0144	15.404	14.617	20.3516	21.6515	15.2632	17.9718
NCU00621	TORC1 growth control complex subunit Kog1	10.2774	9.83672	9.12505	9.21758	10.1665	9.83545	15.6409	15.8684	8.58599	8.97794	7.13797	7.17983	11.9673	13.8349	10.6108	11.9728
NCU00622	cell polarity protein	13.4832	12.6702	15.2518	14.3923	17.8771	17.2505	24.9354	25.8719	12.3009	12.9689	11.3997	11.1431	22.6497	22.9458	21.6671	24.0018
NCU00623	integral membrane protein	12.3643	11.9883	20.4772	17.4215	25.7442	22.7482	21.0628	20.2782	15.0001	14.3364	18.8381	18.28	23.2089	22.8756	22.9653	21.1037
NCU00624	ER to Golgi transporter Yif1	37.4973	43.3593	43.4381	42.4627	37.243	34.1026	36.3156	37.5127	39.0491	39.5549	39.7229	39.8561	40.9568	37.9849	38.5535	40.8715
NCU00627	hypothetical protein	107.39	111.423	163.227	203.208	330.668	330.44	338.017	365.66	101.379	110.878	277.937	269.157	414.249	384.061	354.374	420.379
NCU00628	hypothetical protein	6.15971	6.13966	6.82208	6.66152	9.031	9.44681	13.3365	12.6306	6.13591	6.07586	4.28509	4.20479	10.3262	10.0226	10.2449	10.9815
NCU00629	6-phosphofructokinase	43.3769	36.6062	45.1061	44.938	51.2285	53.3924	50.7757	54.4376	45.8255	42.1653	46.2342	46.2809	36.3093	36.5679	42.5588	45.5877
NCU00630	hypothetical protein	7.20728	6.10932	7.8653	7.35129	8.07933	7.43853	4.37042	4.24845	6.30814	5.86989	5.63658	4.98303	15.5487	15.0146	8.60842	11.8557
NCU00631	RING-13 protein	4.80516	4.46501	4.92126	5.76248	14.0352	13.2131	18.2449	16.3609	3.99416	4.59488	4.12699	4.24805	16.8317	18.7022	17.6029	23.179
NCU00632	type I phosphodiesterase/nucleotide pyrophosphatase	20.4437	19.7615	23.8458	20.9606	27.0753	22.5665	29.3508	29.2	21.012	20.9457	17.3621	15.1347	29.5745	33.9326	34.0022	40.6614
NCU00633	hypothetical protein	94.3883	102.818	133.143	128.924	122.001	103.331	43.3541	47.3499	106.435	101.718	133.976	126.715	86.1513	82.8938	52.355	67.4098
NCU00634	ribosomal protein L14	956.526	963.286	991.328	967.876	419.637	400.109	256.204	255.724	1020.19	1046.02	1038.95	1049.71	319.304	316.582	240.002	226.791
NCU00635	nascent polypeptide-associated complex subunit alpha	485.945	463.595	349.201	331.254	276.969	271.691	200.328	182.972	506.266	519.929	375.419	368.689	240.607	233.03	223.48	209.948
NCU00636	ATP synthase subunit D	93.0186	91.8054	107.735	104.206	89.6465	87.7616	61.1439	58.5856	97.5469	99.3738	118.403	114.16	67.2843	67.9267	64.321	59.3905
NCU00638	hypothetical protein	1.18943	0.984914	0.524876	1.2772	0.547238	0.446656	0.803624	0.471437	1.79307	1.70178	1.34439	1.14656	1.54627	1.65651	0.925996	1.00624
NCU00640	hypothetical protein	41.0578	36.8909	58.4716	40.8613	48.511	51.1258	57.4455	63.0538	45.2836	43.9593	29.6616	30.1606	42.805	47.4025	60.5373	57.9156
NCU00641	cytochrome c oxidase-assembly factor cox-16	22.889	21.1991	23.2384	20.5293	26.3462	20.5718	26.399	25.3745	25.2476	21.1584	13.1872	16.1258	21.4687	24.7643	25.3187	24.4234
NCU00643	L-arabinitol 4-dehydrogenase	28.3374	33.556	29.1263	26.2941	20.7234	17.1948	7.85649	9.09903	31.8036	35.0849	21.7519	24.3312	22.5111	23.2522	13.3503	13.8765
NCU00644	ATP synthase subunit G	94.3786	88.1064	92.9581	91.3285	46.4953	44.4488	47.3036	47.5566	104.811	99.232	96.4148	96.8529	37.312	38.4289	29.6347	28.2244
NCU00645	hypothetical protein	0.18939	0.0969843	0	0.136546	0.12798	0.11938	0	0	0.300422	0.404307	0	0	0.24108	0	0.157497	0.654821
NCU00646	methyltransferase LaeA	7.01023	9.47897	3.81819	3.78684	4.37938	4.35209	6.45027	6.14	8.10768	8.11565	4.35038	3.76962	9.948	10.3658	8.0313	8.01834
NCU00648	choline transporter	2.63048	2.67367	1.71684	1.92525	1.53516	1.30638	1.58203	1.78655	2.17061	2.50996	1.76439	1.32204	1.44591	1.68981	2.65154	2.30819
NCU00649	Npt1p	27.6525	29.8453	27.3068	29.1431	19.6805	18.8484	21.2386	19.1402	31.0491	31.5019	28.8108	30.8692	13.8646	14.9453	17.7216	16.2857
NCU00650	Wdr1p	16.0554	11.2427	18.4615	14.5046	6.70245	5.58462	4.95931	4.90606	17.8928	16.9645	11.9386	12.535	6.06523	5.70604	5.55276	4.53885
NCU00651	transglutaminase-like protein	45.0717	45.1097	40.0729	41.2777	66.235	64.5712	78.8921	72.7869	36.3813	40.1621	35.9912	32.3799	48.7491	49.5883	54.5859	61.6937
NCU00652	hypothetical protein	4.66763	5.65607	6.60023	6.26291	13.0549	12.0166	19.2049	21.3262	4.93606	5.69544	6.83849	6.6463	71.9744	69.2483	73.1706	72.2834
NCU00653	hypothetical protein	3.15545	3.43373	5.50622	4.7159	7.5519	6.29854	10.0581	10.7155	3.73665	3.36811	5.18018	4.62711	24.372	24.7914	23.7261	24.1499
NCU00654	hypothetical protein	11.8598	10.8841	15.435	15.8894	14.0344	13.2562	32.3771	29.2041	10.3692	10.506	14.5519	12.7833	33.0701	34.592	35.226	33.3534
NCU00655	mitochondrial enoyl reductase	31.8687	34.0645	51.214	53.8128	32.3501	32.1353	22.799	23.8183	37.0618	36.8636	58.1164	57.8713	34.1009	35.057	27.5823	27.226
NCU00656	phosphoinositide 3-kinase	10.9353	12.5306	13.163	12.6924	17.0324	15.9806	23.9594	22.7092	9.2695	10.56	10.7674	10.4936	19.5378	20.408	20.451	20.6425
NCU00657	hypothetical protein	15.9833	17.6475	14.4984	16.556	11.6438	11.499	13.1414	10.9143	16.2427	17.0065	10.8375	10.8578	12.5336	12.24	10.7961	9.6185
NCU00658	hypothetical protein	0.30652	0.368388	0.249503	0.275114	0.350855	0.4574	0.595933	0.640928	0.314224	0.307146	0.326775	0.258109	3.29263	3.88062	6.86678	7.65652
NCU00659	hypothetical protein	1.61361	1.75432	1.18817	1.10968	2.68406	2.00295	5.12403	5.9252	0.918832	0.927422	1.40669	1.56657	2.21201	2.7698	2.72506	3.00413
NCU00660	glutamyl-tRNA amidotransferase	68.0331	68.5247	58.2046	59.0731	65.9688	65.4521	24.4659	28.393	70.6521	72.2451	53.7722	55.5443	61.9853	50.3451	35.8125	45.2462
NCU00662	RNA binding protein	7.09324	6.98813	6.82629	6.31315	6.60876	4.85646	6.03229	5.89195	6.62928	6.5547	4.70707	4.43917	6.62263	6.97849	7.63649	7.27398
NCU00663	hypothetical protein	18.2822	19.4604	24.4311	19.152	22.5544	21.7479	40.0569	37.5142	16.5244	18.3468	16.4359	18.9123	22.8344	28.8714	31.3428	29.1204
NCU00664	pre-mRNA-splicing factor isy-1	10.2254	11.1901	8.905	9.35182	7.68101	8.44683	10.2909	9.68223	9.69031	9.27436	7.92305	8.24537	9.69389	9.71547	8.66325	10.2158
NCU00665	Ser/Thr protein phosphatase	0.147271	0.217868	0.130533	0.141572	0.221153	0.185662	0.165335	0.114312	0.069218	0.157196	0	0.0794323	0.166637	0.146059	0.244943	0.19802
NCU00666	hypothetical protein	15.5093	17.6924	13.3985	15.9638	15.0963	12.6674	8.93071	8.9903	14.1504	13.1379	11.4821	11.2662	14.3026	15.758	11.1139	16.1157
NCU00667	vacuolar membrane ATPase 11	79.5293	93.876	84.5561	90.2067	115.334	109.91	118.942	129.578	83.943	82.532	80.7262	77.6319	119.873	110.122	116.123	115.209
NCU00668	rho guanyl nucleotide exchange factor	18.1261	18.7771	20.4738	20.3017	21.2845	20.5332	32.5489	31.5757	16.0849	17.9516	21.6344	21.9598	24.5129	25.0998	25.0035	28.8353
NCU00669	oligosaccharyl transferase subunit	91.9378	86.801	83.2423	86.558	51.7961	49.8909	23.1797	23.499	89.9122	88.485	78.5608	78.1225	40.1945	41.3973	30.9704	30.0306
NCU00670	NADH:ubiquinone oxidoreductase 9.5kD subunit	216.937	217.853	224.6	206.713	244.354	231.663	323.866	323.683	217.479	227.046	204.609	205.292	243.114	259.289	279.834	294.298
NCU00671	beige/BEACH domain-containing protein	7.31989	7.18286	8.8725	9.09358	9.81804	9.78636	13.3868	14.5265	6.86724	7.11779	7.29155	7.06241	10.727	11.7194	10.0002	11.6164
NCU00673	serine protease p2	411.116	487.235	413.802	438.311	695.604	698.796	757.198	795.664	257.804	296.294	362.392	337.717	801.829	765.56	869.575	886.241
NCU00674	hypothetical protein	1.18033	1.22173	1.24206	1.1588	2.95286	1.9471	3.71554	3.3187	0.863126	1.07224	0.644822	0.792396	4.73123	3.92283	5.07493	5.64399
NCU00675	efr-3	3.9434	3.97897	5.30709	4.64032	3.47038	3.7732	4.53672	4.05742	4.68153	3.74642	3.79408	4.39772	5.1258	5.66798	4.24304	5.20298
NCU00676	F1-ATP synthase assembly protein	35.0266	34.2154	33.9271	32.5881	17.12	14.8111	7.04211	9.1701	38.4985	35.6825	30.5667	31.4001	17.1829	14.8739	9.06052	11.2331
NCU00677	phenylacetyl-CoA ligase	15.2421	15.2385	13.1467	12.8108	13.5918	14.9477	18.1631	18.1694	12.4863	13.9426	9.53291	9.21855	20.0538	21.6432	25.1311	25.3794
NCU00678	glutamate decarboxylase	1.33225	1.98323	2.12549	1.96572	4.14543	3.43721	5.43356	5.1404	1.81842	1.55432	2.22196	1.98023	4.85096	4.40174	4.94693	5.49006
NCU00680	2-methylcitrate dehydratase	60.482	71.5652	67.0829	75.5624	40.9683	40.0947	46.2996	51.6806	54.0602	58.7235	64.2091	75.4802	44.9939	42.4247	39.1126	36.4974
NCU00681	GTPase activating protein	12.9742	14.6462	14.4054	13.5959	18.6377	17.0423	21.8319	22.3519	11.8142	12.0426	11.9991	11.0882	20.4979	20.8822	18.5526	19.6955
NCU00682	serine/threonine-protein kinase PRKX	29.577	32.7089	31.5148	31.5038	71.7765	70.8139	106.184	105.625	25.3476	26.5043	34.0163	32.8849	76.5309	81.2361	65.2669	64.9517
NCU00684	endonuclease/Exonuclease/phosphatase	13.3462	13.8429	19.4937	33.0766	12.8182	11.1	13.244	10.5751	13.7216	16.2901	77.1359	68.2598	22.0225	23.2785	12.1264	17.6247
NCU00685	casein kinase I isoform delta	183.959	188.791	215.761	218.683	280.819	284.191	345.749	331.183	168.79	177.645	216.15	212.907	351.577	363.517	328.973	332.765
NCU00687	hypothetical protein	55.1372	51.9445	53.1243	54.5499	82.9713	81.8452	116.217	111.349	46.01	50.3085	47.4188	47.2953	87.2777	91.2034	88.7303	98.4928
NCU00688	hypothetical protein	2.2129	2.49724	3.39974	2.8659	2.49229	2.58312	2.80965	2.26635	2.9252	3.52119	2.53981	2.08872	4.30356	5.36481	3.61236	2.90461
NCU00689	hypothetical protein	22.7196	20.2172	25.7494	22.9145	42.2086	44.5894	47.329	48.0705	23.0342	26.1649	20.5676	21.8296	58.4029	56.5369	59.2623	62.8859
NCU00690	ribonuclease P complex subunit Pop1	9.43451	7.74166	8.72474	8.84676	6.61208	5.89711	6.57247	6.10401	9.72615	9.61205	4.70181	4.53404	7.49335	8.58928	7.66726	7.73507
NCU00691	hypothetical protein	5.58039	5.19115	6.09238	5.87534	10.3219	8.6729	13.3394	11.5965	4.25685	4.30715	3.46816	3.37612	17.2638	18.3604	18.4154	17.1335
NCU00692	chaperone dnaK	41.5018	34.2252	45.6338	41.5315	22.593	23.6908	16.7253	18.9416	46.7325	42.6863	40.3316	43.381	22.8432	21.6586	13.4739	16.0139
NCU00693	exosome complex exonuclease RRP40	22.1027	20.3898	22.8825	21.4531	24.5557	22.1634	19.7368	20.0016	23.1757	25.1346	18.9535	20.8262	22.2765	26.9498	22.2081	26.3216
NCU00694	hypothetical protein	23.8914	24.1139	30.0686	35.9985	44.6547	42.2744	59.2834	50.5284	23.8222	26.182	38.4837	40.3051	61.6357	65.7763	44.6662	54.0452
NCU00695	hypothetical protein	0	0	0	0	0	0	0	0	0	0	0	0	0	0	0	0
NCU00696	SH3 domain-containing protein	12.1439	12.6751	22.7217	40.6358	25.3276	23.9817	30.2821	29.1942	10.8797	12.1979	53.689	53.6616	42.0996	42.2239	30.9342	37.7159
NCU00697	hypothetical protein	0.230269	0.530631	0.918436	1.66018	0.907692	0.822505	0.886328	0.87133	0.689948	0.471092	2.75235	2.04926	1.07476	1.17042	1.27662	1.75819
NCU00698	hypothetical protein	0.905307	0.681761	0.509768	0.691099	3.41867	1.77909	1.76793	2.07709	0.732106	0.937898	0.33005	0.215421	4.91462	4.75337	4.82714	4.55709
NCU00699	hypothetical protein	4.20252	5.53677	29.4947	51.0677	22.1056	18.8292	41.4081	41.2114	6.3429	6.69703	60.617	55.8049	25.6928	25.8589	22.7411	25.1041
NCU00700	hypothetical protein	9.86479	10.5359	29.8248	24.5197	38.9288	35.7975	46.1783	45.6091	10.4465	10.8059	14.7902	14.7054	29.728	29.432	32.9504	32.6003
NCU00704	hypothetical protein	0	0.0701028	0	0	0	0.172582	0	0.159388	0	0	0	0.332263	0.174259	0.203654	0.34153	1.30163
NCU00705	hypothetical protein	3.05734	3.13126	6.11536	3.28996	19.9816	10.585	8.56255	9.66952	4.15003	3.65304	0.888845	0.664526	27.6491	24.0312	44.5506	45.2811
NCU00706	60S ribosomal protein L44	1590.08	1673.34	1322.33	1307.16	805.709	721.578	653.478	668.974	1830.33	1721.79	1247.47	1295.76	604.722	629.232	681.905	669.836
NCU00707	hypothetical protein	34.0773	31.1712	24.7372	21.2829	4.46164	5.18214	2.73607	3.24849	35.519	32.6001	17.3865	18.6786	4.52759	5.1646	4.28625	4.78658
NCU00708	hypothetical protein	0.29244	0.419315	0.279938	0.084337	0.632374	0.368674	1.01307	0.27239	0.371109	1.06131	0.207139	0.283915	0.670061	0.957111	2.33467	1.41557
NCU00711	multidrug resistance protein fnx1	15.762	15.4583	12.3465	12.7589	19.7451	17.8085	51.1078	51.7921	16.1569	15.1388	8.36322	9.06918	15.1204	15.3642	21.72	19.3299
NCU00712	3-hydroxy-3-methylglutaryl-coenzyme A reductase	36.8485	31.6511	43.5617	42.1027	43.5176	41.5132	32.8073	31.9431	32.3343	32.2864	35.7179	36.2201	30.8529	30.6903	25.5839	26.7199
NCU00713	isochorismatase family hydrolase	19.3176	20.2645	21.9169	19.2559	68.335	73.3286	32.4946	29.7572	19.6402	21.0287	19.2722	19.0577	27.8162	28.5479	26.8511	27.4308
NCU00714	heat shock protein STI1	112.459	107.95	144.088	135.854	148.576	141.592	143.235	149.728	123.874	118.414	103.111	110.014	156.176	155.356	160.685	161.701
NCU00715	betaine aldehyde dehydrogenase	8.20902	7.70223	11.6512	11.4973	30.0997	28.3283	18.0482	17.4698	10.2908	9.71005	11.1028	11.3769	11.7413	13.7219	15.9439	15.6952
NCU00716	non-anchored cell wall protein 5	5.15105	2.66499	4.49029	1.03374	1.75836	4.08376	7.78003	8.09954	3.34137	5.58323	2.11578	0.730371	39.0036	42.028	305.949	326.041
NCU00717	DUF1212 domain membrane protein	0.54076	0.618992	0.608992	0.513718	0.524485	0.521321	1.03766	1.29625	0.666047	0.52967	0.383027	0.411762	0.826021	1.06947	0.804167	1.03383
NCU00718	hypothetical protein	2.09907	4.17318	2.56092	2.49263	3.83816	3.89156	4.2774	2.15642	1.43633	1.84514	0.437293	1.59834	2.5148	3.85745	6.57165	6.40376
NCU00719	hypothetical protein	1.07394	0.979918	0.841117	0.985457	1.2931	0.960039	4.22766	4.06945	0.825966	1.10463	0.276613	0.37914	1.01908	1.01669	1.29905	1.78908
NCU00720	L-lactate dehydrogenase	33.0272	35.9163	35.1389	34.3196	62.8716	61.4259	135.178	145.234	30.9978	30.3071	32.3866	32.8637	65.0367	58.7593	79.409	79.5395
NCU00721	proline-specific permease	45.3263	50.4661	44.3357	39.7962	37.7783	35.0851	100.367	100.41	39.1354	41.7829	27.5821	28.1558	39.7243	37.5534	60.0334	61.5758
NCU00722	amidohydrolase	6.53599	6.89751	6.27326	6.99682	11.5329	11.338	7.2907	7.69508	7.02245	7.23321	6.29614	5.66861	6.92213	8.01201	7.63559	6.83375
NCU00723	Znf1p	3.57212	3.65848	3.28988	3.55875	8.42658	9.3546	10.2886	10.1518	2.7473	3.05028	2.35766	2.44335	8.5154	8.43007	11.3963	9.57179
NCU00724	hypothetical protein	0.495699	0.357259	0.234325	0.476516	1.43913	1.48129	3.04749	1.96656	0.34947	0.646685	0.455141	0.4456	6.66045	7.1558	16.1837	17.2976
NCU00725	epsin-3	97.5086	100.905	86.4774	88.7318	129.459	128.656	114.509	119.811	101.814	102.65	80.3703	88.4676	142.074	129.896	117.703	128.008
NCU00726	peptidyl-prolyl cis-trans isomerase	1075.11	1051.08	972.829	977.68	1098.64	1150.03	626.794	592.806	1040.18	1069.79	1139.38	1132.73	767.14	739.671	632.027	601.691
NCU00727	hypothetical protein	22.9704	22.3897	29.2367	22.3591	20.8005	20.7719	24.3498	24	30.8407	26.9851	12.6446	14.0221	23.2388	21.4177	22.5999	23.6504
NCU00728	hypothetical protein	4.63598	4.19413	4.7583	3.27559	5.17952	5.47435	5.93325	5.99141	5.06601	4.53605	2.27124	2.25042	3.6588	3.79321	6.09138	6.46505
NCU00729	hypothetical protein	452.091	412.465	522.64	497.953	70.2854	72.1891	29.0786	32.2787	436.103	448.952	650.3	668.053	216.396	194.15	37.6782	24.4021
NCU00730	hypothetical protein	1.00256	1.16288	0.462507	0.905706	0.881543	0.959354	7.96782	6.9193	1.23905	0.838051	0.855573	0.977244	0.384395	0.646901	0.602699	0.897919
NCU00732	trichothecene C-15 hydroxylase	0.221386	0.0755796	0.156979	0.177349	12.4004	9.89247	288.981	299.374	0.156078	0.157537	0	0.0796047	0.500995	0.512317	0.981897	1.99867
NCU00733	hypothetical protein	0.504294	0.675405	0.309446	0.391552	1.57282	1.61384	2.96761	2.75508	0.287159	0.786717	0.274767	0.564915	1.38262	2.42378	5.097	6.30382
NCU00734	Ulp1 protease	15.2162	13.9655	14.0732	13.0109	26.5256	24.6504	44.908	45.6171	13.5843	14.849	14.6763	13.381	25.9893	25.7805	30.84	34.6607
NCU00735	hypothetical protein	29.3498	27.0535	32.5405	28.0176	33.4403	31.6615	34.4274	35.7724	30.7627	30.6537	26.0518	24.9475	31.638	31.6139	36.0859	40.1416
NCU00736	molybdenum cofactor biosynthetic protein	2.50299	2.66116	6.16111	4.6404	2.89954	3.18553	1.78922	2.41465	3.10069	2.74801	4.55888	4.66719	3.06476	2.51786	2.93392	2.47262
NCU00737	presequence translocated-associated motor subunit pam-17	26.7796	29.4732	33.1882	32.2592	26.6357	24.386	22.1535	21.7463	30.7677	30.463	36.4149	36.3534	24.1991	24.3893	29.2188	25.4092
NCU00738	hypothetical protein	15.1903	14.0676	13.9265	12.9777	13.4552	11.2743	10.8497	12.0564	13.4544	13.9913	7.50133	6.96987	15.6142	15.6382	16.1314	18.3207
NCU00739	hypothetical protein	0	0	0	0	0	0	0	0	0	0	0	0	0	0	0	0
NCU00740	hypothetical protein	1.14162	1.02307	1.03327	1.07634	3.13031	2.10348	4.10373	4.03869	0.835804	0.902202	0.622018	0.639428	2.47324	3.00476	4.43651	4.11798
NCU00741	gliotoxin biosynthesis protein GliK	5.21438	5.35122	8.47006	8.33749	12.3327	11.9943	15.4172	16.9648	5.28078	5.06084	6.34805	6.14086	20.6085	18.9395	22.346	21.6092
NCU00742	glycerol-3-phosphate dehydrogenase	3.42208	3.43292	2.26785	2.55581	1.09101	1.10619	1.5705	1.22595	3.02501	2.95963	2.17529	2.12969	2.9934	2.71514	2.36422	2.30571
NCU00744	hypothetical protein	71.2041	71.1939	64.1566	76.1391	78.027	78.5877	96.5009	93.5739	62.947	66.7205	76.568	73.6212	129.075	136.22	113.015	118.944
NCU00745	hypothetical protein	0.360222	0.491908	0.446992	0.403995	4.59794	3.22934	10.1679	7.78231	0.338611	0.384498	0.0708748	0.129526	4.53443	5.29932	8.92029	6.01981
NCU00746	hypothetical protein	0	0	0	0	0.237067	0.0884544	0.708929	1.14368	0	0	0	0	0.133971	0.10438	0.81688	0.909726
NCU00747	hypothetical protein	0.087766	0.314608	0.140023	0.253109	0	0	0	0.102186	0.0928132	0.187362	0.0777071	0.0710062	0.39102	0.45698	0.0729866	0.0758634
NCU00748	hypothetical protein	6.33294	6.57051	6.7621	6.39702	16.271	14.3459	20.9483	22.2739	6.52273	6.91817	4.73101	5.31041	37.7248	39.0344	18.1859	15.0252
NCU00749	hypothetical protein	28.0321	29.5368	31.5438	29.5246	41.2151	42.0734	45.1834	46.8595	23.076	21.5018	19.1002	21.4061	36.0255	36.9282	34.1238	33.6792
NCU00751	hypothetical protein	14.7237	17.9564	20.4186	20.9042	51.8295	46.8331	43.0606	41.1427	17.4389	21.2286	19.6145	17.5566	84.0229	85.6944	80.9253	81.4913
NCU00752	hypothetical protein	26.4889	20.8047	25.6676	22.4957	36.0195	42.6133	47.148	47.1129	20.6225	23.2437	17.266	17.3548	52.2327	47.5053	36.4886	48.0406
NCU00753	hypothetical protein	53.3143	52.5104	58.3963	61.9467	52.5986	57.9379	50.4728	54.6979	52.9706	50.921	58.0601	59.9974	61.5645	57.1206	50.9454	49.3813
NCU00754	multidrug resistant protein	0.742528	0.921351	2.43763	2.01784	9.24404	9.36092	11.1712	11.1557	0.80033	0.990712	1.97228	1.22458	5.79836	6.71274	11.1861	11.1332
NCU00755	hypothetical protein	6.74141	7.76458	5.03822	4.92499	13.9995	15.1623	23.9225	22.8691	6.4304	6.35902	3.74783	3.47901	48.5659	47.6623	55.857	61.9111
NCU00756	hypothetical protein	0.107645	0	0	0	0	0.135706	0	0.12533	0	0	0	0	0.274048	0	1.07421	0
NCU00757	hypothetical protein	3.43484	3.00486	5.1375	3.19873	68.279	57.06	20.9161	25.1199	2.00537	3.01708	1.52059	1.27367	13.8001	14.265	59.6875	44.1023
NCU00758	formate/nitrite transporter	3.59471	3.13865	3.63083	3.37481	3.19806	3.16247	7.52168	6.29303	3.1314	3.47812	2.5187	2.59443	4.93794	6.17486	7.78528	8.29333
NCU00759	hypothetical protein	9.11792	10.3055	11.1822	13.1476	12.096	11.5345	15.0995	13.89	9.74214	10.1916	13.8791	12.6993	21.5969	20.7758	15.7583	20.2431
NCU00760	hypothetical protein	0	0	0	0	0	0	0	0	0	0	0	0	0	0	0	0
NCU00761	triacylglycerol lipase	1.47716	1.68603	1.59005	1.74506	4.58207	3.35426	2.53033	2.81808	1.79737	1.6432	1.8121	1.35347	6.33193	6.28805	7.25207	7.15333
NCU00763	hypothetical protein	16.7408	16.0217	11.1853	9.50734	40.959	37.6312	3.40593	3.52742	13.5446	15.91	6.96398	6.56772	37.1068	40.0437	34.3197	30.1663
NCU00764	hypothetical protein	1.03233	1.19826	0.548998	0.99238	5.85982	4.59842	1.09272	1.68272	1.23726	1.76304	1.09682	1.1136	17.1707	21.5005	17.971	18.0845
NCU00765	amino acid permease 2	0.880542	0.79935	1.43676	1.12542	6.43712	7.01371	14.6452	15.3083	0.846527	0.704914	1.02768	1.26288	5.68077	5.59704	8.65401	7.99181
NCU00766	hypothetical protein	3.71152	3.23106	5.8622	7.76016	11.186	10.6214	29.197	31.3295	3.41471	3.8428	9.66125	9.54881	15.9688	14.8527	31.0503	25.3445
NCU00768	mRNA binding post-transcriptional regulator	90.4839	84.2803	79.679	80.2281	48.0643	49.6697	48.506	51.668	85.5388	88.6032	79.5066	80.5469	36.5027	36.1289	36.3476	37.9778
NCU00770	hypothetical protein	5.8654	5.57033	5.1843	5.07458	3.62019	3.50345	4.42778	5.57283	3.94718	4.79429	3.43249	2.95379	3.36181	3.47162	3.89172	4.01258
NCU00771	UBX domain-containing protein 7	25.5172	25.7037	20.5752	22.4782	21.6362	20.5796	18.8993	18.7615	20.7627	23.1296	21.6275	19.9963	26.2795	25.5937	19.0905	20.9328
NCU00772	serine/threonine-protein kinase 24	15.0783	14.5232	15.6282	15.6046	12.7976	12.9667	14.6442	14.107	14.9219	15.4721	14.5376	12.9632	16.3584	18.2157	12.9174	15.9869
NCU00773	hypothetical protein	3.994	3.10883	6.45706	5.91274	21.3037	19.9728	28.5944	22.352	2.90027	2.81369	4.66785	4.52383	24.7087	26.2623	35.2071	36.6869
NCU00774	hypothetical protein	29.676	30.2205	106.467	114.76	271.277	238.291	301.867	293.011	35.9908	42.2947	116.704	114.757	187.028	197.999	173.832	213.504
NCU00775	isocitrate dehydrogenase subunit 1	110.778	103.625	118.747	117.544	111.828	113.87	82.334	90.5062	107.899	108.652	124.995	130.692	81.6691	77.1839	58.3901	63.1988
NCU00776	tyrosinase	0.11162	0.171477	0.35616	0.295076	0.301709	0.140717	0.295374	0.281577	0.236077	0.496425	0.329423	0.18061	2.6996	2.76753	5.90976	8.36178
NCU00777	methyltransferase	8.44529	6.6331	9.50886	7.35316	5.01627	4.71987	4.22381	3.94566	9.93214	9.9446	4.49595	5.13532	7.09381	7.42619	7.10366	9.61549
NCU00778	sed5 vesicle protein	10.927	9.89196	11.3154	10.0399	12.5663	12.4852	14.5029	12.7559	12.4091	12.0019	11.1042	10.2166	13.157	13.6608	14.2418	13.8063
NCU00779	hypothetical protein	0	0.0526845	0.0410347	0	0.0347612	0.0324253	0	0	0	0.0823613	0	0	0	0	0	0.0444645
NCU00780	D-lactate dehydrogenase	1.87872	1.63018	3.2055	2.89716	9.20425	7.43439	8.43664	7.74703	2.64902	2.31171	1.06273	1.3933	12.5221	11.6066	12.4121	13.8486
NCU00781	hypothetical protein	0	0	0	0.187868	1.0565	0.657003	1.88058	0.455079	0	0	0.461419	0	2.32185	3.68263	3.68381	2.92806
NCU00782	pantothenate transporter liz1	7.47269	8.68527	21.0645	17.9184	35.1492	36.8889	29.3893	28.3986	7.1033	8.33478	16.3547	14.0614	270.724	280.668	68.9161	67.0239
NCU00783	hypothetical protein	3.80456	3.09037	1.88375	1.89172	4.07804	2.48087	4.92347	4.12416	1.5261	2.5206	0.464624	1.0614	1.83698	1.36618	3.70939	4.0824
NCU00784	hypothetical protein	12.3442	14.672	12.0756	13.0792	9.9966	10.2713	11.085	11.3202	12.9369	11.7705	8.63019	8.64273	21.4941	22.575	15.0246	15.319
NCU00786	G-protein coupled receptor	0.667612	1.09031	2.36054	2.39366	13.6561	15.0359	25.7839	23.8652	0.78233	1.1941	3.00341	1.57658	339.769	371.878	106.896	93.6417
NCU00787	hypothetical protein	1.4523	1.24751	4.14822	4.15452	10.2888	10.0994	6.72835	7.17274	1.73399	2.12524	3.85756	5.11681	10.3765	9.72237	8.99961	9.79978
NCU00788	hypothetical protein	1.12822	1.05715	2.1638	1.93836	4.70413	4.07027	7.8479	7.92341	1.16771	1.19144	2.31662	2.1557	7.53211	7.67779	7.3661	7.67719
NCU00789	DUF221 domain-containing protein	34.0816	30.0504	50.11	51.3111	58.4798	56.025	86.3476	84.2476	29.5351	28.164	46.5983	46.0563	69.9991	74.3495	57.5739	66.6261
NCU00790	potassium transporter hak-1	25.1165	22.694	72.2158	76.7322	87.9422	76.028	89.1912	83.035	24.3626	25.3462	59.4628	61.2288	83.6582	91.4833	77.7919	95.8648
NCU00792	branched-chain-amino-acid aminotransferase	84.5215	83.3847	93.2646	98.5639	39.2052	38.9699	12.5788	13.4819	85.3992	88.8919	110.327	112.289	18.3865	20.8621	22.9241	29.9924
NCU00794	ribosome biogenesis protein Rsa4	20.1626	15.6362	22.7552	17.8513	10.8151	10.4642	7.76833	8.4036	21.3387	20.2988	17.0043	17.9245	13.9213	13.2818	9.3688	9.81945
NCU00795	membrane bound cation transporter	2.38361	1.6544	3.01714	1.90317	6.36305	5.36427	5.00443	4.88534	2.04155	1.97653	1.18603	1.11563	7.97412	7.47298	8.87906	9.60364
NCU00796	hydantoinase	5.96359	6.86195	7.94247	6.53541	16.456	15.2325	13.6529	13.8144	5.49492	6.58691	4.90361	6.14217	13.9943	13.948	17.0429	19.5973
NCU00797	hypothetical protein	0.325553	0.529555	0.24442	0.138068	0.388222	0.265565	0.497549	0.200669	0.121509	0.367933	0.169553	0.123946	0.46316	0.199422	0.477761	0.662122
NCU00798	hypothetical protein	0.405246	0.781259	1.17898	1.06557	0.322171	0.150261	0.0344081	0.0832637	0.403342	0.865114	1.18193	0.925724	2.42753	2.51786	0.0792952	0.123631
NCU00799	homocysteine S-methyltransferase	13.2142	11.7874	11.1271	11.103	6.1532	7.11175	4.42474	4.0971	14.8373	12.8849	9.76446	9.50945	5.24132	4.83021	3.57499	3.76294
NCU00800	hypothetical protein	2.57109	3.04186	2.85252	2.34376	4.19377	4.54532	1.51432	1.32472	2.57832	2.39738	1.96243	2.22358	3.51735	3.69301	1.79407	1.66042
NCU00801	MFS lactose permease	919.979	1070.76	1034.03	1094.53	1117.67	1157.74	499.844	514.969	682.149	667.924	883.486	890.366	736.791	732.038	395.983	305.476
NCU00802	hypothetical protein	10.9183	10.5862	15.7478	13.6959	27.4985	26.3257	23.0513	22.1446	8.29649	8.62253	10.4296	11.5266	50.9107	47.4119	34.3827	33.4037
NCU00803	MFS transporter	7.7462	8.5495	8.9853	7.49024	18.524	17.6698	19.0734	18.632	8.57716	7.89861	5.32535	4.51224	18.4679	19.3869	15.3693	16.6368
NCU00804	hypothetical protein	1.19136	0.697239	0.271532	0.981652	0.920075	1.07281	5.15889	5.35026	1.07989	2.54331	1.20551	0.550778	3.89963	4.05107	7.64288	7.06144
NCU00805	bZIP transcription factor	35.8046	32.94	41.7818	38.3443	30.7441	31.4109	66.6703	66.3974	35.3847	33.9398	32.1139	32.5666	47.4217	48.1091	52.9059	55.4705
NCU00806	hypothetical protein	0	0.107941	0.168145	0.607885	0.783411	0.465033	0.228188	0.674897	0	0	0	0	0.469551	0.783941	1.48996	0.364398
NCU00807	hypothetical protein	0.204787	0.104869	0.16336	0.147647	0.691927	0.387258	0.295593	0.238434	0	0	0	0.331362	0.912381	1.21861	2.21393	1.59313
NCU00808	C6 zinc finger domain-containing protein	9.06068	10.6707	10.4779	10.493	12.9578	14.3358	16.7063	17.0866	9.21734	9.26023	9.26057	10.2987	26.3441	26.687	25.2512	23.338
NCU00809	MFS monosaccharide transporter	12.9861	15.7834	13.6461	16.0657	25.4517	28.4671	17.2629	16.3494	9.76879	10.1935	7.84958	8.47244	27.7401	28.3477	18.4071	16.561
NCU00811	hypothetical protein	345.948	338.031	330.772	319.412	98.6358	93.1759	43.9382	41.1689	400.428	382.732	463.796	455.206	154.473	153.619	46.8643	50.745
NCU00812	exosome complex exonuclease RRP41	36.6652	37.7399	42.565	39.884	30.6758	30.41	9.32897	9.84314	39.0815	38.3352	44.8027	47.333	30.5495	26.3157	15.3601	18.0837
NCU00813	disulfide isomerase	44.8218	43.3257	47.426	48.0933	32.8597	31.102	17.4054	17.326	46.247	44.3149	43.0538	41.3068	28.6754	29.3135	24.6612	23.5949
NCU00814	hypothetical protein	24.1672	25.6696	23.7912	23.2844	31.9417	29.7036	35.8975	34.4566	24.1094	25.4468	20.7432	22.3259	34.6645	35.2317	38.4826	37.591
NCU00817	hypothetical protein	0	0	0	0	0	0	0	0	0	0	0	0	0	0	0	0
NCU00818	hypothetical protein	5.2653	5.46286	2.57209	1.70642	5.42398	5.03787	23.6912	23.5031	4.0083	5.03433	1.54889	1.47083	20.1726	21.866	44.9845	46.2832
NCU00819	hypothetical protein	3.1486	3.6364	1.81695	4.05715	5.34182	5.23622	8.5093	7.48783	2.12532	1.93067	1.66078	1.84276	21.3189	21.9253	24.8469	28.6057
NCU00821	sugar transporter	108.969	118.736	84.3101	88.2032	23.2555	25.3305	71.2403	70.7444	60.5492	80.2883	41.0102	39.5761	655.972	651.871	304.684	247.562
NCU00822	hypothetical protein	0.103346	0.0846756	0.0659519	0.0894119	1.34085	1.38104	0.745854	0.409107	0.0218578	0.220621	0.0732011	0.0334444	6.70916	6.58021	23.4796	23.7261
NCU00823	26S proteasome regulatory subunit RPN11	82.7094	88.9691	82.8286	89.4002	56.6268	53.1235	52.5566	54.133	68.9271	73.5696	81.8294	80.8339	55.4692	55.6902	51.7582	53.7229
NCU00824	histone deacetylase RPD3	4.98749	5.69363	4.44434	3.87651	3.48539	3.26651	4.74081	4.46142	4.28377	4.64842	3.20958	3.58236	4.50605	4.54229	4.65342	4.77375
NCU00825	hypothetical protein	1.37703	1.53709	4.73946	3.68119	14.3448	11.5668	26.3751	23.869	1.4235	1.84968	4.10969	3.85545	33.4226	36.3675	33.5823	35.2805
NCU00826	hypothetical protein	0.948533	0.994597	0.828715	1.27005	3.17434	3.21727	4.43336	4.33862	0.668721	1.01246	0.639864	0.401973	8.50942	9.10491	6.72362	7.02768
NCU00827	hypothetical protein	21.9009	24.1769	14.9633	15.5008	14.9125	12.7723	9.58015	9.38215	19.8189	19.8614	8.23	9.30571	27.8996	28.2535	18.7968	19.7978
NCU00828	peroxisomal membrane protein	28.0667	34.6987	19.4569	20.8312	13.0164	13.4349	20.5233	21.4315	26.8483	25.7915	16.6003	15.2149	23.7576	22.5512	23.7906	23.891
NCU00829	ferric reductase	30.2387	26.634	15.9444	15.588	3221.19	3366.92	206.516	206.682	25.742	26.2731	11.6195	11.0334	25.7318	25.1015	45.9429	88.006
NCU00830	ctr copper transporter	17.7297	17.1667	6.65964	7.07393	4418.68	4836.1	869.795	856.847	15.3362	14.0556	5.18177	4.94383	18.0495	20.39	190.17	369.927
NCU00831	extracellular serine carboxypeptidase	21.4907	21.9573	26.1378	25.7679	39.7399	35.8794	67.8631	73.1377	21.5369	23.1184	23.5842	22.2409	69.8059	68.1928	68.6696	69.0515
NCU00832	hypothetical protein	25.6835	29.4219	22.6865	27.8195	17.3557	17.144	21.1153	20.2764	23.4612	29.2733	19.2807	19.0883	70.1481	70.1537	25.1618	25.6561
NCU00833	hypothetical protein	3.8383	3.48244	4.97549	4.48938	3.82717	3.8001	6.59411	5.96262	3.96528	3.87988	3.62002	3.38381	4.84606	5.25234	3.98993	4.59798
NCU00834	hypothetical protein	5.65325	5.08181	20.2772	16.9192	19.8155	17.843	14.7643	15.3424	6.90307	8.16143	16.0243	14.0502	21.4592	24.5043	23.5402	23.9758
NCU00835	hypothetical protein	15.143	14.7311	36.3314	40.4088	36.1109	38.3893	27.8405	26.5138	14.3723	16.1636	35.8215	34.4961	74.2453	81.0209	57.7054	68.63
NCU00837	6-phosphogluconate dehydrogenase	10.4849	12.1411	14.5426	12.4627	26.5853	22.1194	17.0428	17.184	13.3603	12.1997	10.5795	10.0111	15.12	14.2278	16.3388	19.3097
NCU00838	3-dehydroshikimate dehydratase	2.49895	3.17186	5.07729	3.91135	17.2619	15.5365	20.8405	21.5106	3.32026	2.98653	6.42961	5.46046	14.4368	13.9806	16.1633	17.4281
NCU00839	hypothetical protein	0.0367184	0	0.117162	0.0529462	0.397	0.324032	0.529999	0.598517	0.07766	0.039193	0.13004	0.0594134	0.18696	0.49162	0.305352	0.76173
NCU00840	hypothetical protein	0	0	0	0	0.0219348	0	0.0234265	0.0755859	0	0	0	0	0.0206596	0.0241446	0.107975	0
NCU00841	hypothetical protein	0	0	0	0	0	0	0	0.065317	0.029663	0.119761	0	0	0.0714113	0	0	0.193967
NCU00842	hypothetical protein	2.14788	1.69986	1.71339	0.985457	1.97923	1.10774	2.39568	1.81875	2.27141	2.29264	0.691533	0.631901	3.3555	2.75959	3.41	3.20684
NCU00843	phosphoribosylglycinamide formyltransferase	65.2458	62.1888	60.3867	53.9031	25.2459	23.5775	16.9241	18.5307	60.5588	60.6015	56.0114	55.2933	16.5993	16.4812	10.9741	11.0598
NCU00844	hypothetical protein	0.244288	0.300233	1.40307	2.30138	8.07783	8.04828	18.8998	18.9048	0.413339	0.538887	1.21123	1.34395	19.7979	19.4307	17.471	16.5548
NCU00845	hypothetical protein	1.85079	1.38698	9.07441	8.78737	28.613	28.3121	28.0503	29.2222	2.31526	2.31281	8.91278	8.76507	34.5632	32.738	30.0318	31.0594
NCU00846	hypothetical protein	2.66161	2.4741	2.16934	2.5447	3.55807	3.06367	2.67256	2.42523	2.38635	2.6557	1.58812	1.61501	2.37531	2.28105	1.63599	1.40039
NCU00847	hypothetical protein	20.6839	21.7006	26.4758	29.4423	20.1314	18.8455	25.2564	25.226	18.897	18.8753	31.6427	28.6563	17.0007	16.7875	22.1689	22.9509
NCU00848	integral membrane protein TmpA	4.27735	4.76242	2.19717	2.28954	1.00727	1.22554	1.14593	1.01866	4.43766	4.56561	1.46321	1.73027	27.4507	27.6945	3.66485	2.46484
NCU00849	hypothetical protein	0.465135	0.329802	0.85625	0.722295	4.73891	4.73621	0.98125	0.874821	0.378372	0.534673	1.39387	1.62104	5.28322	5.80183	2.73741	2.84531
NCU00850	hypothetical protein	0	0.0469621	0	0	1.30139	1.32955	0	0.160161	0.0484904	0.0978874	0.0811964	0	7.06257	6.54857	3.35561	2.21956
NCU00851	hypothetical protein	0.226926	0.116206	0	0	0	0	0.163774	0	0	0.12111	0	0	0	0	0.377426	0
NCU00853	hypothetical protein	6.46641	5.24395	6.33785	6.14192	8.85868	7.81822	11.1176	9.99562	4.87782	6.66663	5.1977	5.1066	10.0574	10.9331	10.6449	13.0866
NCU00854	hypothetical protein	7.15286	6.94178	7.27041	8.23464	14.0719	13.0899	16.4027	15.9845	7.65571	6.49584	5.61804	6.11364	16.1909	16.0473	16.6458	22.4875
NCU00855	hypothetical protein	7.76904	6.52578	5.70698	5.23862	6.64741	6.20071	10.7299	6.898	4.37389	5.8466	6.03736	5.78806	11.6681	15.7151	22.6824	19.0351
NCU00856	hypothetical protein	9.8893	10.734	9.40147	10.6141	16.8377	15.3206	15.2456	14.4817	9.07799	10.0334	6.78807	7.42347	12.9518	14.3479	16.9228	14.0295
NCU00857	hypothetical protein	15.9113	17.2117	14.4228	15.3274	35.6912	32.8127	39.887	41.8898	15.4256	15.0573	7.27109	7.66214	28.9795	30.5674	38.8835	42.3625
NCU00859	hypothetical protein	31.3904	29.1493	12.9149	10.7023	4.68111	4.29168	13.4557	11.1533	26.5816	26.5765	19.3112	17.646	12.849	15.0459	58.7266	80.8866
NCU00860	ZIP family zinc transporter	13.0517	11.389	15.5236	16.269	12.2476	12.8356	10.7615	11.8963	13.1914	11.2337	15.216	15.5105	13.6956	13.0249	10.8689	13.3882
NCU00861	hypothetical protein	0.691157	0.498129	1.38856	0.922793	5.01647	4.51801	2.29084	2.35453	0.757975	0.874354	0.49862	0.662725	3.84503	4.30323	4.6833	4.11559
NCU00862	hypothetical protein	2.27414	2.02967	2.04734	2.57652	13.1063	12.9628	11.7937	9.2105	2.2675	2.11531	0.920458	1.65589	7.98145	8.53036	13.4544	12.4964
NCU00863	transcriptional regulator	4.71472	4.97625	6.74885	7.66709	14.4254	15.1566	22.949	21.1797	4.44572	5.53571	5.17157	4.74681	14.9705	15.7813	19.5821	20.92
NCU00864	TIM-barrel enzyme family protein	15.707	19.3926	39.6349	40.8509	76.9663	73.3202	88.8148	96.7735	19.5361	20.7031	45.9307	40.0115	75.7568	68.2134	81.7754	80.4646
NCU00865	oxalate decarboxylase oxdC	39.8937	45.9655	55.3381	54.6044	305.327	308.39	68.7361	68.0473	46.8674	53.9363	69.4374	69.0676	49.2004	50.3851	56.3025	59.169
NCU00866	DUF1275 domain-containing protein	0.0874612	0.134364	0.0348843	0.0630575	0.0886531	0.0275652	0.189364	0.305493	0.0231227	0.0933556	0.154875	0.0707597	0.139165	0.227697	0.618232	0.4158
NCU00867	hypothetical protein	21.2818	23.4421	26.219	31.3494	40.8258	38.3036	78.6087	86.677	22.3914	24.4168	44.1177	42.0832	48.869	48.2132	48.445	44.1214
NCU00868	hypothetical protein	11.2953	11.4557	11.6626	18.6368	21.8421	20.069	74.6227	68.7295	10.9204	11.4455	22.6138	19.5594	27.6633	29.1197	30.0657	28.0534
NCU00869	hypothetical protein	3.34642	3.98471	8.73811	8.99958	12.8952	11.9118	15.6775	15.1131	3.78377	4.07869	8.8989	9.1995	14.0174	15.0383	24.112	29.6065
NCU00870	hypothetical protein	457.009	446.604	420.281	390.615	541.578	577.47	296.681	289.259	435.186	460.231	370.762	365.063	236.336	240.44	355.913	268.662
NCU00871	hypothetical protein	3.67337	2.60459	9.27385	7.85793	13.8026	12.8751	14.5665	13.9117	2.47591	2.80067	6.79065	7.11951	13.5654	14.5326	9.73505	12.0029
NCU00872	hypothetical protein	13.4889	13.8883	16.3258	21.4109	33.7526	35.3186	98.4349	87.5238	7.79446	13.7105	16.2196	18.2367	42.1291	45.0307	65.2813	59.2566
NCU00873	hypothetical protein	48.7793	59.2664	89.3586	87.8585	176.061	171.319	237.353	225.421	55.3544	63.911	79.1756	78.5633	180.046	182.519	200.132	191.615
NCU00874	hypothetical protein	9.50281	10.5235	14.3278	14.2965	27.6643	27.6691	58.4543	54.1902	9.90152	9.46807	12.321	12.1749	42.6371	47.1268	46.2289	45.9149
NCU00875	hypothetical protein	4.41744	4.62051	8.69712	8.53817	29.9145	26.6305	38.4946	36.9327	4.34845	4.18846	5.28423	6.46342	48.0656	50.4409	46.7403	42.8956
NCU00876	ferric reductase transmembrane component	6.45722	6.9781	9.48669	10.2488	31.664	33.2843	29.8165	26.7912	5.97704	7.22296	6.63574	7.29126	28.4631	29.9702	21.8915	22.9417
NCU00877	hypothetical protein	12.9653	13.5855	7.23633	7.83598	52.5099	52.4337	96.3505	94.907	9.77408	10.5506	4.39472	5.88516	44.2282	48.3152	56.0805	55.4799
NCU00878	hypothetical protein	4.05965	3.93897	5.11329	5.08359	106.46	91.4943	529.64	523.87	5.61118	5.77766	13.873	9.91089	223.479	237.284	297.564	286.391
NCU00879	WD domain-containing protein	40.8131	44.2653	38.5827	42.3724	48.4652	50.2489	49.6643	53.9296	35.8742	39.798	36.5765	39.4667	53.3083	55.1795	49.7025	51.0397
NCU00880	phospholipase A-2-activating protein	25.797	26.811	27.8003	31.9031	31.8371	29.3191	39.3525	40.9122	22.0784	25.3786	29.6087	33.0533	28.8103	31.351	33.8983	33.4976
NCU00881	hypothetical protein	189.207	186.709	172.055	159.567	320.999	324.241	478.398	444.375	163.553	181.629	136.869	135.712	507.675	528.425	404.464	443.059
NCU00882	hypothetical protein	2.46825	2.15669	2.69869	2.24	3.24254	3.82976	4.28522	3.77812	2.35465	2.46878	1.25315	1.95502	3.33966	3.18404	5.45449	5.22189
NCU00883	hypothetical protein	27.4378	23.2065	27.0901	27.8084	10.2584	8.86025	11.3618	11.2596	26.9941	26.4663	24.791	25.3825	7.72963	11.041	12.2503	11.664
NCU00884	NAD dependent epimerase/dehydratase	28.1385	30.3293	50.6823	49.6127	64.8072	67.0087	67.5338	71.0815	38.0476	40.9096	65.3251	62.7064	65.2142	63.1372	72.0078	64.0771
NCU00885	hypothetical protein	0.554154	0.257978	0.321493	0.65378	0.714899	0.857389	1.89061	1.75964	0.266374	0.430182	0.356831	0.529849	1.73144	1.57384	2.38797	1.437
NCU00886	hypothetical protein	35.2325	36.2476	31.5026	30.8697	9.51105	8.95805	3.32021	3.50019	36.4879	38.9196	29.6015	27.7859	41.4566	38.8615	12.7274	9.72492
NCU00887	hypothetical protein	1.46494	1.15653	1.75289	2.15638	2.43359	2.61634	1.40968	1.49242	2.35605	1.6614	1.56726	1.08643	1.78707	2.04312	2.89335	2.53254
NCU00889	RAB family GTPase	32.6471	31.1977	28.0135	29.0347	31.5608	31.3668	41.685	42.1287	30.296	31.4897	25.0818	24.6156	36.3544	37.8866	37.2142	38.681
NCU00891	xylitol dehydrogenase	156.646	161.928	76.0291	68.599	35.4628	32.543	14.234	16.0954	107.886	108.624	48.0975	47.9514	31.0531	25.4657	25.6389	23.5482
NCU00892	tetrahydrofolylpolyglutamate synthase	13.3798	13.5439	12.4866	9.83364	4.88196	5.73163	5.70839	5.32968	14.753	12.7304	7.60961	9.03609	8.4035	8.63203	5.97339	5.49105
NCU00893	folC protein	1.12262	0.934183	1.37127	1.23937	1.25645	0.773976	1.18999	0.714803	1.53963	1.16083	0.962897	0.908247	0.960123	0.782849	1.0211	1.30394
NCU00894	hypothetical protein	72.7267	67.0194	84.5568	82.0948	42.6082	43.8228	20.7801	23.1801	77.0054	79.0058	88.903	95.1201	34.5638	32.1708	14.7758	15.1219
NCU00895	RAB GTPase Ypt5	75.9577	80.0928	105.975	119.949	113.287	109.88	122.121	124.589	72.8137	73.4724	125.207	123.805	126.228	128.345	129.107	143.736
NCU00896	synaptojanin-1	29.7413	29.8488	34.8424	39.9361	36.2806	35.2681	32.5681	35.9738	35.1329	35.1765	51.4504	53.777	45.4595	43.848	35.034	47.4623
NCU00897	Sin3 complex subunit	7.98889	8.50139	9.79507	12.0157	13.4272	13.1891	23.7765	19.016	7.56141	7.50585	10.9479	10.23	15.3977	16.8114	13.6985	18.588
NCU00898	hypothetical protein	14.1338	15.5864	15.4961	16.2094	23.322	21.4026	31.147	29.3528	13.5562	14.7706	15.5987	16.0885	27.5937	28.6299	27.9083	31.196
NCU00899	hypothetical protein	22.224	22.6609	26.4263	34.1482	26.5587	24.4033	38.7983	35.247	19.4728	21.6033	46.8167	47.8545	35.7597	40.9353	38.1042	50.6196
NCU00900	hypothetical protein	22.0059	23.4389	32.4602	38.3602	20.2684	19.6219	17.5919	16.9323	20.9308	23.0801	50.1982	48.7622	27.8495	28.4525	20.7426	28.379
NCU00901	UVS6	5.18825	5.66736	4.36714	4.76077	6.38587	6.39208	8.80176	7.84503	4.6939	4.56697	2.68458	2.82105	6.2612	6.87884	8.19488	7.89179
NCU00902	zinc finger white collar protein WC2	30.1817	29.8419	23.6642	27.1518	53.7198	55.7579	62.1704	59.2342	24.6505	27.3618	22.746	24.2002	44.8796	47.7397	47.2104	54.0405
NCU00903	hypothetical protein	255.191	282.076	297.305	301.019	472.24	446.589	471.751	520.749	277.765	290.527	329.393	329.19	434.134	376.658	540.684	532.442
NCU00904	D-lactate dehydrogenase	78.5178	76.9495	92.229	88.3584	53.0022	51.3533	36.029	44.0492	73.194	73.9139	83.1451	90.4635	50.9396	42.9378	30.2282	30.6702
NCU00905	N-acylethanolamine amidohydrolase	47.3474	42.7461	48.9969	45.8296	28.2979	24.5008	10.6502	11.8163	49.9525	52.5592	43.3877	47.7107	33.1742	32.1428	16.3934	23.8506
NCU00906	hypothetical protein	16.7071	14.8318	14.2542	13.6617	8.35958	8.41669	13.274	12.5743	15.2972	16.5929	6.14293	6.91061	24.1206	23.3208	16.6561	15.9831
NCU00907	hypothetical protein	0.0946948	0.193969	0.453233	0.682728	0.255961	0.23876	0	0.220506	0.400562	0.404307	0.167684	0.919344	0.84378	1.54961	0.629989	1.47335
NCU00912	hypothetical protein	18.8916	18.5356	19.5478	16.886	13.5247	13.5431	9.58307	10.2315	11.5242	13.0369	7.98619	7.67337	14.1921	16.1542	26.4629	26.9037
NCU00913	GPI-anchored wall transfer protein 1	36.3875	33.2311	38.5886	40.7725	22.1256	21.2184	14.9793	14.6445	27.2452	27.3246	28.6988	29.7047	17.495	19.8354	17.4514	16.947
NCU00914	serine/threonine protein kinase	22.3838	21.0175	28.0397	28.37	24.3021	24.2059	33.1278	30.0436	18.5053	20.6482	24.0309	22.5477	29.2797	30.7806	21.7544	24.3974
NCU00915	aspartyl-tRNA synthetase	69.241	66.988	57.2629	59.3149	79.5135	78.0505	42.2628	46.7547	70.9748	73.448	75.7511	69.2401	46.3523	42.5299	39.5443	44.0792
NCU00916	membrane bound cation transporter	30.8303	33.0709	32.5875	36.2676	24.1276	25.1889	24.9648	22.1684	23.3928	26.1601	32.5766	32.7102	39.9851	42.9202	33.8694	35.1829
NCU00917	hypothetical protein	11.2005	10.9618	11.2194	9.61669	17.8997	14.5271	17.4673	18.6609	11.5745	11.4817	6.92868	5.96134	23.1064	22.3034	24.5775	22.873
NCU00918	hypothetical protein	43.7282	42.6738	60.0059	61.072	127.742	126.371	92.1596	93.7434	40.8464	42.9889	61.4292	57.2163	100.828	98.9976	100.735	107.527
NCU00919	ATP-dependent RNA helicase rok-1	16.9171	13.4182	16.9005	11.3503	7.15836	7.40056	3.67816	2.90477	26.2141	21.8594	7.06385	8.69985	9.95196	10.0826	4.39358	5.92755
NCU00920	isoleucyl-tRNA synthetase	10.2992	10.3104	15.0422	14.3822	7.40697	7.05561	6.58666	7.08398	12.8562	13.5341	10.3628	10.465	9.53337	9.62144	8.38143	8.39062
NCU00921	hypothetical protein	6.62408	7.43605	10.2159	8.54027	15.974	12.8702	14.3607	13.7916	7.5407	8.69256	4.20892	4.95984	18.4181	20.2304	21.5592	21.2638
NCU00922	hypothetical protein	0.106732	0	0	0	0.865495	0.134556	0.462177	0.372805	0	0.455702	0.566998	0	1.49449	0.158781	0.532555	0.922576
NCU00923	hypothetical protein	31.7402	32.1757	31.9344	30.2096	23.4194	19.0819	9.90579	11.1864	40.1375	41.0825	33.4529	32.6657	16.2098	17.0441	12.7458	15.687
NCU00924	glycosylphosphatidylinositol transamidase 2	24.0494	23.7865	28.8087	30.8217	27.3665	24.0065	19.011	18.9168	22.0726	24.8116	21.2575	24.6302	26.2362	26.2646	25.0162	24.0555
NCU00925	pescadillo	39.0026	29.8161	47.0136	37.0944	10.2998	9.65037	9.19133	7.59145	42.2843	38.3592	31.0688	33.8703	10.434	12.0681	7.26719	7.11446
NCU00926	hypothetical protein	6.63224	5.5181	5.71602	5.65915	5.98798	5.27528	7.00709	6.16161	6.34843	6.04287	4.52819	4.73514	5.93578	6.46917	6.09537	5.72097
NCU00927	kinesin	14.0745	13.9857	14.3148	13.7231	11.6168	11.3643	19.2028	17.9963	13.3866	13.4223	11.1114	10.4786	13.053	14.0085	14.8813	14.6713
NCU00928	UPF0183 domain-containing protein	6.48684	6.71934	4.43201	5.83808	8.36758	9.23966	8.85131	9.34185	4.45346	4.73167	2.30258	2.0323	7.74945	7.64981	10.8627	10.831
NCU00929	hypothetical protein	3.60188	3.99513	2.81508	3.50104	3.54749	3.36425	4.28339	3.66733	3.43891	3.38544	3.30526	3.18542	4.75201	5.33667	4.23228	6.06294
NCU00930	mitochondrial import inner membrane translocase subunit tim-10	48.1536	49.2788	50.0002	45.5755	32.9263	29.2718	44.8512	42.6149	55.4789	45.9049	44.3563	42.4438	28.5855	25.6937	39.3789	36.3832
NCU00931	lysyl-tRNA synthetase	42.3546	34.4759	36.8255	27.2908	9.96945	9.64879	6.92333	7.13694	47.4639	48.499	14.9327	18.0439	7.5163	6.77491	3.62879	4.22085
NCU00932	hypothetical protein	0.017664	0.0904552	0.0845442	0.127353	0.238729	0.489911	1.14734	0.987175	0.0186798	0.0565633	0.031279	0.0285818	0.112425	0.183946	0.411304	0.335906
NCU00934	hypothetical protein	0.932034	1.24828	1.3726	1.03381	1.06586	0.542308	0.724399	0.751269	1.28891	1.76012	0.888692	0.812058	1.82526	1.49321	3.45807	2.97465
NCU00935	hypothetical protein	155.613	130.99	184	164.253	135.894	134.632	240.585	240.551	143.833	157.455	142.858	160.245	152.528	145.195	236.303	259.313
NCU00936	succinate semialdehyde dehydrogenase	22.4782	24.8913	23.7119	26.6958	20.7347	21.8287	16.2626	16.8965	21.1188	24.0324	23.3468	24.0189	32.2045	30.9435	23.094	24.1955
NCU00938	hypothetical protein	116.988	119.122	117.658	126.568	204.257	189.501	286.124	259.656	91.4703	106.558	90.2723	87.1524	227.958	252.537	201.754	207.281
NCU00939	hypothetical protein	19.2157	21.768	11.0026	13.5785	11.9931	11.3408	19.7967	19.5544	13.6955	13.0313	11.2801	9.98474	13.1644	14.5445	10.3553	10.6773
NCU00940	hypothetical protein	1.33983	1.71528	0.748156	0.676191	1.90133	0.591186	0.483483	0.155996	2.26701	1.28711	0.237255	0.108398	1.19386	1.79389	3.67689	4.28507
NCU00941	hypothetical protein	1.52352	1.59007	1.26162	1.19257	1.49035	1.44508	1.84303	2.03568	1.5114	1.50229	0.976352	0.798248	4.0449	5.16972	4.6576	5.02931
NCU00944	l-allo-threonine aldolase	143.034	151.453	104.949	99.1008	69.0283	62.7775	25.7022	26.8683	173.655	159.747	92.5702	95.1219	60.4277	57.621	50.4343	48.771
NCU00945	fungal specific transcription factor	29.1547	28.2042	19.3501	18.3124	21.04	18.2625	19.594	18.0831	30.2787	28.4214	15.9894	14.5516	18.8731	19.0375	19.7883	18.4043
NCU00946	hypothetical protein	0.0807334	0.206713	0.257607	0	0.163667	0.203559	0.466127	0.469989	0.0853763	0.215436	0	0.0653166	0.667993	1.08093	1.00707	0.418707
NCU00947	hypothetical protein	0.651435	0.533748	3.014	4.60276	86.0167	89.0239	647.39	593.272	1.03335	0.625804	2.42245	1.79193	595.14	673.824	704.474	631.561
NCU00948	hypothetical protein	4.47193	5.0474	5.09614	3.94795	5.55045	5.52263	9.48467	8.1819	5.11515	4.6759	5.9795	2.95345	7.78357	8.14617	8.65208	7.09982
NCU00949	hypothetical protein	0.194432	0.138174	0.120281	0.120155	0.160883	0.180086	0.286373	0.314155	0.205613	0.131298	0.337269	0.224719	0.368722	0.484048	0.547767	0.672254
NCU00950	tRNA dihydrouridine synthase	11.2079	10.7012	13.931	14.9712	8.6557	9.17694	6.93326	6.78411	14.5406	12.4742	8.12574	8.97415	13.4054	13.0638	7.00068	8.44659
NCU00951	inorganic pyrophosphatase	159.355	158.487	204.691	200.014	204.305	198.9	143.882	154.559	164.962	161.66	251.614	252.378	123.172	116.309	132.225	128.76
NCU00952	mitochondrial ribosomal protein L44	41.8979	41.8741	35.0114	30.6548	20.4786	19.6789	16.3092	14.2201	38.9201	37.6107	22.2056	24.0424	13.8841	16.5176	12.8724	12.0814
NCU00953	hypothetical protein	38.5708	35.6868	26.0795	25.9252	31.1785	28.5748	15.2493	19.1217	41.1546	39.653	21.8711	25.4243	40.4667	33.2622	35.526	37.4576
NCU00954	protein phosphatase methylesterase 1	24.9665	24.6101	38.3365	36.4684	22.5355	21.6574	21.1278	19.7288	25.8304	27.5149	25.6642	25.8721	48.0955	52.5882	32.7699	34.7783
NCU00955	monooxygenase	19.0218	18.1134	92.7955	93.1103	143.016	120.374	244.836	236.578	26.5935	33.32	91.3063	87.9213	169.379	172.298	218.034	233.498
NCU00956	hypothetical protein	19.1734	16.0587	24.9032	22.5077	15.7838	13.7819	14.6204	12.6134	19.6354	20.6911	20.3561	20.0597	14.6151	16.4518	19.635	19.8975
NCU00957	anchored cell wall protein 2	143.473	150.207	192.566	178.832	51.4432	49.0468	37.1319	34.7632	146.839	148.7	185.925	176.937	81.4429	83.9396	70.7948	66.1348
NCU00958	5-azacytidine resistance protein azr1	35.6273	34.8048	38.1575	40.3245	22.0943	22.3107	10.0522	10.3115	38.0042	36.6874	38.3692	40.6572	27.8583	26.3506	15.8393	18.0725
NCU00959	succinate dehydrogenase iron-sulfur protein	96.648	94.1003	97.4542	96.0517	59.4828	56.2954	90.8667	88.9112	92.6751	90.8611	104.202	104.981	69.1078	66.6626	76.7307	85.4422
NCU00960	hypothetical protein	0.42385	0.744168	0.193205	0.523862	1.55484	1.22135	1.04879	1.48047	0.256129	0.710938	0.214442	0.489875	1.07907	1.17101	1.20849	0.732738
NCU00961	hypothetical protein	2.96339	2.56081	4.87559	3.07127	9.51196	9.33975	13.0995	9.7039	3.62347	2.76772	5.73947	4.49532	6.71922	6.75054	13.246	12.6474
NCU00962	hypothetical protein	3.55437	3.69829	3.18161	3.31099	4.01304	3.48958	5.63893	4.97334	3.97166	3.31715	3.23055	3.45075	3.58754	3.86516	5.03276	5.61177
NCU00963	methylenetetrahydrofolate dehydrogenase	74.3084	69.4265	69.1113	54.3305	36.6971	36.1871	18.2193	19.1148	83.3934	78.8911	49.1212	51.6368	11.8237	11.1045	11.4733	12.7592
NCU00964	hypothetical protein	14.5231	14.8742	15.1909	15.0024	12.5431	12.5882	17.9387	17.4075	14.0667	14.3504	13.3875	13.0409	10.3386	10.0268	11.0766	12.068
NCU00965	hypothetical protein	98.2485	111.808	91.9558	89.6605	84.4429	71.7145	48.4579	50.3305	97.5361	96.0076	83.8453	86.9344	48.1721	47.4819	53.8355	49.8729
NCU00966	DUF850 domain-containing protein	31.8315	35.9852	35.9192	34.1805	46.2934	38.6029	33.7412	37.8499	31.4483	32.75	30.0186	30.1199	41.8517	38.0423	45.9108	42.4339
NCU00967	hypothetical protein	23.2027	22.1774	28.0467	26.9848	79.3028	85.2663	129.991	130.25	22.0437	21.3547	29.2604	30.9034	124.446	119.594	128.308	137.203
NCU00968	SIL1	13.1753	13.1769	12.5497	11.2486	7.13138	7.82244	6.37047	6.08669	12.3657	11.8381	8.76697	8.64342	7.17286	6.90493	7.6114	6.6163
NCU00969	NADH:ubiquinone oxidoreductase 17.8kD subunit	371.995	360.842	364.487	369.841	279.583	278.135	228.478	226.053	340.409	338.854	380.124	391.467	228.873	212.224	210.868	210.332
NCU00970	hypothetical protein	3.94973	4.31236	5.2314	3.22377	15.8128	14.2334	16.9957	16.0086	3.5858	4.17614	2.11143	3.37637	20.5378	17.2949	20.3894	23.8985
NCU00971	ribosomal protein S12	990.409	1044.72	1023.4	977.154	478.892	447.047	417.953	443.557	1165.29	1112.44	1149.75	1104.34	356.718	334.207	376.575	353.144
NCU00973	hypothetical protein	2.13083	1.83637	2.15582	1.72363	8.04243	7.10887	4.80104	5.05261	2.88541	3.46712	1.19639	1.21936	6.02021	6.99707	12.0151	10.7366
NCU00974	glutaredoxin	24.0788	25.3169	26.3889	23.7714	21.4643	22.9283	27.5986	27.1189	24.438	24.2563	21.6107	21.4051	23.6634	24.1983	26.6886	29.3854
NCU00975	hypothetical protein	5.38558	4.74014	6.14883	4.68373	5.8684	6.06813	6.99627	7.64209	3.71974	4.40123	3.42725	3.05001	7.81953	8.38747	8.59346	8.37937
NCU00976	hypothetical protein	0.391942	0.535225	0.208437	0.376775	0.882852	0.955289	1.54634	1.12563	0.221057	0.502028	0.508965	0.549636	0.898049	1.04954	1.99911	1.7617
NCU00977	aconitate hydratase	44.3816	37.8836	38.4831	35.6105	21.2027	22.0905	16.8353	19.6047	42.0408	42.1707	31.0288	37.1248	20.5277	19.0213	22.2677	19.2642
NCU00978	checkpoint protein kinase	16.5189	15.2604	18.6871	18.0204	16.3465	15.5903	22.6681	22.054	15.0128	15.4858	12.1776	11.9084	18.6213	21.2539	17.8257	19.0324
NCU00979	60S acidic ribosomal protein P2	3236.48	3545.35	3310.67	3168.96	1040.25	894.488	497.486	579.119	3898.5	3563.68	3502.28	3430.7	687.745	622.825	670.514	630.415
NCU00980	hypothetical protein	35.9026	34.8271	37.7088	36.8912	29.7684	30.9719	41.8442	43.9713	37.358	37.1466	28.7125	29.7731	38.9293	39.8501	39.7902	43.1746
NCU00981	ribosome biogenesis protein nsa-2	64.8227	62.7631	61.094	63.8721	43.074	43.2062	42.4079	43.397	69.6613	65.8279	58.1374	61.5249	45.9562	41.5649	42.0274	48.5607
NCU00983	integral membrane protein	182.159	165.872	157.243	164.405	124.53	131.557	159.214	146.455	159.884	166.384	140.936	145.265	192.761	200.176	145.004	203.523
NCU00984	von Willebrand domain-containing protein	8.08574	7.97533	13.666	17.2736	49.4351	42.0921	61.4348	58.9817	4.64763	6.4787	12.4669	12.2894	89.1572	94.4532	83.3864	120.088
NCU00986	hypothetical protein	0	0.0668915	0.260501	0.188355	0.8827	0.576368	1.17841	0.380216	0.103603	0	0.173481	0.0528404	0.997659	0.923044	1.79237	1.35492
NCU00987	pisatin demethylase	5.8167	6.35449	12.5886	11.4506	19.5279	19.7247	13.4578	14.3103	10.5373	11.0857	11.6734	10.6941	9.74358	9.93243	15.5912	15.5645
NCU00988	MFS quinate transporter	93.0431	107.828	222.063	226.671	193.254	185.619	236.105	253.098	102.086	112.181	173.285	185.55	324.247	312.1	291.039	318.459
NCU00989	hypothetical protein	0.604532	0.515957	0.48224	0.290569	0.953198	0.381062	1.74518	0.821165	0.639297	0.752819	0.713662	0.16303	1.66731	2.54812	5.02731	6.27056
NCU00990	hypothetical protein	4.5289	4.11723	4.384	4.18243	16.987	12.0285	22.2554	18.1592	5.27367	4.80696	4.23511	4.48745	37.1161	42.4308	55.7744	62.8992
NCU00992	hypothetical protein	21.2397	22.4237	54.4951	67.3169	113.069	102.932	210.66	185.844	26.3223	34.3494	58.0326	60.566	422.426	443.038	295.194	313.576
NCU00993	hypothetical protein	0.960163	1.03513	1.34374	1.14161	4.5532	2.5271	1.3616	1.27482	1.19352	1.4564	0.865033	1.14477	6.7115	5.43792	5.96756	5.67859
NCU00994	endothiapepsin	0.891114	0.814373	0.612424	0.395368	1.55638	1.20983	1.50392	1.69196	0.550918	0.819469	0.33987	0.377111	1.71022	1.50923	2.759	2.63075
NCU00995	hypothetical protein	78.1976	84.7232	97.1644	102.286	186.192	169.125	156.572	132.912	76.7958	91.9305	107.844	103.483	468.674	546.95	453.194	524.548
NCU00998	RNA polymerase II mediator complex subunit Nut1	10.2774	8.56632	10.9638	11.8708	9.98747	9.37164	16.2154	15.1848	10.4136	9.52734	9.48026	10.4237	10.9374	12.3776	12.9916	14.6568
NCU00999	hypothetical protein	81.5532	87.2476	42.9318	43.7791	29.1441	29.0725	42.104	42.0351	100.908	91.1247	49.8143	45.4693	29.9771	35.6245	45.7213	44.2496
NCU01000	X-Pro dipeptidyl-peptidase	15.724	14.9168	15.604	14.0795	35.9479	30.424	58.6849	58.8765	17.1117	17.2717	8.87644	9.934	26.6042	28.3958	48.8556	51.3175
NCU01001	hypothetical protein	51.7479	51.8227	48.8992	44.1084	17.321	13.9469	11.4309	10.9098	57.6646	55.8807	33.7205	31.4975	15.8523	14.6592	12.7694	13.1682
NCU01002	coatomer subunit epsilon	138.113	147.389	131.533	140.056	110.81	108.762	32.7159	39.3325	159.55	157.232	146.948	142.71	113.26	99.2256	61.8702	66.9261
NCU01003	hypothetical protein	0	0	0	0	0	0	0	0	0	0	0	0	0	0	0	0
NCU01004	phosphatidylserine decarboxylase proenzyme	44.9781	43.8776	50.7078	50.9881	62.5138	59.1075	63.6224	63.6993	42.7347	43.3176	49.1502	47.4284	76.9465	78.127	65.183	80.431
NCU01005	hypothetical protein	9.19196	10.3173	8.82459	7.39779	8.73941	7.34366	9.71944	9.5822	7.96861	8.44241	5.01557	4.28041	9.52386	11.6472	11.6883	8.45351
NCU01006	complex I intermediate-associated protein CIA84	35.107	35.3481	46.0609	43.6327	22.6743	21.0551	21.392	23.0464	37.6332	37.0957	36.6831	39.4231	25.6466	27.4188	21.941	22.4129
NCU01007	mito ribosomal protein S18	76.8927	70.7962	88.6064	86.796	34.9695	41.9686	34.5739	38.1928	77.3362	73.2635	88.6166	93.106	33.1087	33.701	31.3757	33.7821
NCU01008	U3 small nucleolar ribonucleoprotein IMP3	41.5717	41.8839	50.836	48.4824	30.1722	31.7267	41.3543	44.7787	47.2176	41.9182	42.0482	45.5923	31.7335	32.2054	37.4686	34.6181
NCU01009	hypothetical protein	0.424829	0.580134	0.423612	0.625346	1.37559	1.65136	2.8744	2.5968	0.430541	0.642402	0.517192	0.415309	1.74626	2.04083	2.36999	2.86122
NCU01010	hypothetical protein	1.13614	1.10949	2.10769	1.06677	2.92816	3.79729	7.16988	6.52174	1.08971	0.987088	0.795384	0.983312	3.49785	3.49829	4.13084	3.88256
NCU01011	hypothetical protein	0	0	0.155762	0	0.527795	0.369246	7.04611	10.4578	0	0.208422	1.21018	1.2638	1.73989	1.59766	4.22191	4.21953
NCU01012	hypothetical protein	0.140226	0.223404	0.198862	0.292067	0.379033	0.176781	0.427299	0.616781	0.0659069	0.282723	0.11036	0.151265	0.456163	0.324503	0.725592	0.592579
NCU01013	delta-aminolevulinic acid dehydratase	36.9303	35.5747	41.3616	39.722	24.3604	23.7282	25.1088	23.5259	38.152	35.8966	32.091	34.9577	28.8893	29.7893	28.9787	29.6374
NCU01014	acyltransferase	0.0183325	0	0	0	0	0.0231115	0.502766	0.213445	0.0193867	0	0	0.0296635	0	0.0272725	0.243926	0.221848
NCU01015	hypothetical protein	11.1705	10.2913	8.97182	8.16398	6.72124	6.62324	6.09237	4.89944	12.0691	10.8616	4.24512	5.69478	7.51543	8.08128	5.85361	6.15046
NCU01016	hypothetical protein	17.2844	16.6948	17.7113	15.5264	16.689	16.0326	13.818	15.2772	17.7768	16.4243	14.2148	14.467	24.2825	24.0408	24.7159	28.4838
NCU01017	hypothetical protein	3.27027	2.72133	2.88822	2.90513	1.81526	2.35587	1.72798	2.6517	3.0878	3.73999	1.96478	2.50404	3.12212	3.04065	2.96239	2.22103
NCU01019	hypothetical protein	21.7445	18.2172	21.9974	21.3005	22.3415	23.8229	41.7224	38.3961	19.7622	20.9973	18.0381	17.9394	27.5593	31.3204	32.2652	35.3287
NCU01021	eukaryotic translation initiation factor 3 subunit EifCf	124.184	111.361	134.706	129.653	84.7258	84.2964	46.6776	47.9318	126.288	118.318	130.131	137.75	91.8825	84.5591	63.3615	66.336
NCU01022	DUF1253 domain-containing protein	11.8743	9.73815	19.4603	13.8164	4.27024	3.96476	4.53944	3.83274	16.6756	13.7883	10.6695	11.7232	5.53725	5.31259	5.05958	5.61469
NCU01023	50S ribosomal protein L17	87.2778	78.7121	64.8227	63.5858	28.0083	31.0892	21.2644	21.1595	82.74	76.2985	62.1268	68.0272	37.3166	34.4397	27.8792	31.0754
NCU01024	hypothetical protein	27.1213	30.3705	36.3948	35.7766	21.6445	21.5901	13.8186	13.2671	31.5233	31.652	41.5359	38.026	27.37	28.7156	15.11	17.6256
NCU01025	hypothetical protein	0	0	0	0	0	0	0	0	0	0	0	0	0	0	0	0
NCU01026	hypothetical protein	20.6334	21.6956	13.5456	15.0287	22.9875	23.523	30.5561	29.2124	18.2405	17.3271	9.29039	9.17388	21.5433	21.8624	29.6263	30.0625
NCU01027	hypothetical protein	2.91363	2.88782	4.04866	5.21777	8.12962	4.14713	4.34124	7.00354	2.53453	2.65854	2.24684	2.05309	9.4516	9.08845	16.492	17.2232
NCU01032	hypothetical protein	25.2591	22.781	21.5781	20.1671	15.5382	15.6396	16.4048	15.3332	18.0213	17.7962	12.0566	12.8495	22.4133	23.079	23.5464	21.6058
NCU01033	hypothetical protein	1.70509	2.16966	0.886168	0.596039	1.13476	1.69361	1.95773	1.87996	2.03537	2.21985	0.457476	0.292619	37.4898	38.7983	41.6794	41.6921
NCU01034	hypothetical protein	0.576355	0.885434	0.715187	0.831076	3.07251	2.3009	3.74363	3.42981	1.52375	0.820263	0.793798	0.621726	3.13843	2.61989	4.52671	5.53545
NCU01036	DUF907 domain-containing protein	35.8381	33.66	41.8945	46.7156	45.7693	45.7126	50.0076	48.5204	27.8664	31.7113	39.7405	39.6392	60.5924	63.8796	46.6351	64.3191
NCU01038	hypothetical protein	0.304704	0.228852	0.615764	0.46866	2.80029	2.17676	1.23148	1.1116	0.171854	0.281874	0.0719417	0.32869	1.49975	1.14835	1.419	1.26423
NCU01039	hypothetical protein	43.8505	44.3734	58.0056	64.6775	21.0545	20.0854	14.9306	14.4468	41.2586	42.9955	54.8494	55.1205	104.756	108.583	53.9643	46.2729
NCU01041	mitochondrial metalloendopeptidase OMA1	15.1939	17.2413	18.4078	20.6862	9.3937	7.95631	9.75162	10.8925	15.906	15.8915	15.7787	16.0826	19.3408	18.9016	20.5079	17.5913
NCU01042	hypothetical protein	0.742929	0.507261	0.225768	0.663166	0.573755	0.445999	0.204258	0.370711	0.636005	0.717474	0.0626459	0.171731	8.01591	6.63135	6.82547	4.40348
NCU01043	hypothetical protein	0	0	0	0	0	0	0	0	0	0	0	0	0.0646445	0.0755491	0.253393	0
NCU01044	spray	22.461	20.6543	22.4028	26.0372	19.1577	17.922	16.3951	16.7426	17.8281	20.706	19.6056	21.0306	28.3175	30.2603	22.026	21.4954
NCU01045	ribonuclease T1	38.9965	39.9837	61.2478	66.2902	141.188	151.966	154.73	144.081	39.0855	46.4808	66.5989	67.0257	30.7767	29.6513	92.965	92.7341
NCU01047	hypothetical protein	12.5128	10.5792	11.3718	12.1416	11.4461	11.2324	11.8712	10.7156	11.4205	10.8584	10.5239	9.72732	8.06369	8.57912	9.46123	10.6128
NCU01048	hypothetical protein	0.407977	0.324988	0.0723216	0.228777	9.95552	10.2866	1.93022	2.13753	0.143813	0.41128	0.280948	0.476768	1.12521	0.876678	3.65664	3.99668
NCU01049	hypothetical protein	23.2993	20.0987	31.7687	33.7696	130.663	137.175	82.6547	62.1691	24.0295	24.4849	37.047	35.8734	19.813	22.7979	36.0349	33.1367
NCU01051	hypothetical protein	5.57388	6.66735	8.01018	10.5528	110.237	99.8248	63.0736	58.5556	6.07441	7.76617	12.2058	9.15669	18.5233	18.2931	61.3553	60.6107
NCU01052	hypothetical protein	22.0132	25.2804	22.4539	23.6243	34.3354	31.1182	28.18	28.6551	22.3632	23.6123	20.5766	22.4225	15.8481	16.4277	30.6705	27.4499
NCU01053	hypothetical protein	8.71271	8.54023	9.64557	8.64816	25.3935	24.9193	28.4093	29.2383	8.39703	7.92166	6.66707	5.76021	20.9218	22.5301	30.9892	30.5208
NCU01054	hypothetical protein	1.54127	1.21773	1.26462	1.14297	17.1999	13.4904	4.64008	5.2297	2.00246	1.83316	0.311915	0.356273	7.67958	6.22356	8.4228	7.07996
NCU01055	chromate ion transporter	12.5365	13.6943	9.32079	10.4551	14.7576	15.9141	30.9452	30.4678	11.4922	10.6345	8.95977	7.54006	13.3685	13.7094	11.9436	11.0016
NCU01056	hypothetical protein	1.28771	2.50902	14.1305	19.1569	118.938	113.756	66.5051	69.369	3.45423	3.01718	25.2496	22.869	128.694	121.995	129.914	137.424
NCU01057	taurine catabolism dioxygenase TauD	207.293	192.713	88.8404	78.8671	60.4848	103.778	171.728	172.644	184.996	191.756	70.0968	69.4673	21.6783	21.9767	16.0397	15.0287
NCU01058	hypothetical protein	4.45239	4.12402	4.89598	4.04136	2.44533	2.05737	1.66427	1.7142	4.91479	4.86606	2.07314	2.35361	1.0161	1.02917	0.914594	0.67465
NCU01060	hypothetical protein	11.053	12.5909	8.7571	11.1674	12.855	11.2328	14.3261	13.5694	13.5175	10.6342	13.5809	10.889	8.70983	12.0247	14.0064	12.9987
NCU01061	dienelactone hydrolase	7.66922	6.01709	14.5368	14.7618	18.8281	18.583	9.90194	8.88831	5.24563	5.21957	9.71816	10.9294	3.13472	3.87284	5.67562	5.96015
NCU01063	hypothetical protein	3.43484	3.97068	7.10772	8.97403	25.601	25.467	22.4823	21.1838	5.53847	5.15464	34.2659	28.2295	16.2771	16.1391	18.7223	18.0493
NCU01064	hypothetical protein	3.45578	5.42698	0.735122	1.07967	1.40115	1.52483	19.038	16.6978	5.6036	2.76651	2.34578	2.88907	35.3385	40.8712	93.879	69.4008
NCU01065	ammonium transporter MEP2	31.9743	26.116	31.096	27.7689	99.8114	97.1329	37.407	36.2974	30.5215	32.6368	22.5181	24.0236	76.6562	71.5607	84.2684	81.0868
NCU01066	l-amino acid oxidase	20.2163	20.4963	13.0487	14.6146	4.22322	3.95655	2.76508	2.61004	13.1176	14.2843	11.4276	11.3875	3.68369	3.92106	7.97664	11.9786
NCU01067	hypothetical protein	25.7631	28.84	18.3557	21.6156	23.2572	25.0896	22.6951	23.5403	20.69	20.651	19.2161	23.3267	26.9466	30.1664	22.5281	28.5169
NCU01068	BAR domain-containing protein	130.955	144.936	86.4648	119.529	230.128	230.627	117.182	131.626	79.7131	88.3131	109.444	104.12	98.5478	89.3314	83.7973	104.162
NCU01069	amphiphysin-like lipid raft protein	40.6512	46.8974	41.0875	55.7584	68.8833	66.4383	80.819	73.8636	40.2411	41.7472	65.781	63.3788	62.5021	67.0608	69.244	85.1501
NCU01070	hypothetical protein	13.4994	13.6327	11.0092	15.4963	11.0078	8.27155	5.66051	5.22448	10.9261	12.115	12.0858	11.7758	29.9517	28.3287	31.9224	30.7035
NCU01071	hypothetical protein	0.0323764	0.0331592	0.361577	0.186741	0.218784	0.204082	0.140198	0.0753916	0.0684766	0.0345584	0	0	0.123639	0.433485	0.592336	0.447769
NCU01072	class II aldolase/adducin domain-containing protein	10.3548	11.9754	25.2907	22.103	154.057	141.101	87.3681	95.534	11.873	12.2945	19.4176	20.8024	91.1556	81.8248	134.391	147.934
NCU01073	hypothetical protein	2.09195	2.16439	1.49849	1.96996	2.10604	1.48011	0.677859	0.969293	2.18968	2.23294	0.680398	0.794428	2.69009	2.95333	3.8699	3.98553
NCU01074	hypothetical protein	7.81861	7.69807	14.4029	15.4873	44.2829	39.3256	29.8426	29.5854	6.71262	7.37763	9.77717	9.58618	20.5207	23.113	39.9169	40.2361
NCU01075	hypothetical protein	0.758805	0.937941	1.71155	1.99967	5.97635	6.99317	5.66519	4.87435	1.10682	1.14509	1.66801	1.48184	4.663	4.71	12.8381	9.40874
NCU01076	hypothetical protein	304.5	315.815	542.088	475.982	1492.12	1630.95	908.557	889.044	386.958	422.955	444.36	424.668	781.164	781.984	1644.8	1237.54
NCU01077	hypothetical protein	6.52066	6.45986	19.6882	13.7083	164.723	161.529	85.9835	90.4299	6.41231	7.61059	9.0107	8.62812	76.914	80.5505	171.952	154.13
NCU01078	D-mandelate dehydrogenase	2.79573	2.86332	6.62532	6.90746	17.9863	17.2517	18.9027	17.9885	2.81819	3.29827	4.80587	3.91527	19.3756	19.6523	25.2889	22.6678
NCU01079	hypothetical protein	0.160438	0.410794	1.15185	1.2724	2.81883	2.42714	1.85263	1.96138	0.508995	0.770629	0	0.519205	2.65495	4.29619	4.93659	5.40853
NCU01081	hypothetical protein	9.69544	8.98965	9.4043	9.59119	8.94603	8.5885	8.83376	9.54451	6.33575	6.56688	5.33307	5.86346	11.2961	11.4765	10.9022	10.9699
NCU01082	hypothetical protein	7.75041	4.69491	6.48415	6.88261	6.67443	6.01739	7.67404	7.20803	5.4974	6.73421	4.3516	4.62633	7.15868	8.71777	7.70289	6.49507
NCU01083	S-adenosylmethionine decarboxylase	34.6637	29.8793	34.4497	29.4523	24.7784	23.1353	19.3193	19.033	37.1547	35.121	27.1882	27.0715	20.2986	21.519	17.3626	19.5835
NCU01084	cytosolic Fe-S cluster assembling factor cfd-1	22.113	25.734	23.3428	19.0596	16.3192	14.6985	10.8894	10.7921	25.2308	26.2431	14.4631	12.4089	14.6033	14.3768	20.1867	18.7548
NCU01085	hypothetical protein	8.90889	8.21651	7.12483	7.97972	5.7284	6.50383	6.24919	6.20505	8.1955	8.40554	5.81527	5.82864	6.97204	7.87765	6.1991	6.67917
NCU01086	benzoate 4-monooxygenase	9.91661	8.96007	9.85017	8.31834	7.57103	5.67986	3.47522	3.71911	9.88188	9.13459	6.88053	5.74721	7.22191	6.52516	8.48459	7.5827
NCU01087	hypothetical protein	0	0	0	0	0.179173	0.417831	0.287036	0.231532	0	0	0	0	0.210945	0.0986115	0.826861	0.916749
NCU01088	hypothetical protein	2.66563	3.51601	3.35068	2.9119	67.1667	64.6644	202.728	195.314	1.87928	2.19862	10.0126	7.156	18.9709	20.4285	89.7111	105.326
NCU01089	flavin-containing amine oxidasedehydrogenase	6.45269	6.36984	8.80634	7.43611	25.8998	24.4371	51.4509	51.2927	6.68675	6.76309	5.50665	5.99623	22.151	22.3022	42.7994	41.9328
NCU01090	hypothetical protein	0	0	0	0	0.0259078	0.0241668	0	0.0446383	0	0	0	0	0.0488031	0	0.031883	0.0331397
NCU01091	hypothetical protein	0	0	0	0	0	0	0	0.0418364	0	0	0	0	0.0228699	0.0267278	0.0298818	0.0931788
NCU01092	3-oxoacyl-(acyl-carrier-protein) reductase	1.47934	1.71986	5.67717	5.18873	22.7492	20.2628	36.4156	36.9152	1.94495	3.37147	9.41637	8.60438	19.798	21.4723	22.3436	23.5008
NCU01093	Ser/Thr protein phosphatase	0.0275992	0.0282664	0	0.159187	0.0746007	0.243557	0.597555	0.803342	0	0.0589183	0	0.178631	0.316187	0.164232	0.183613	0.238562
NCU01094	isoamyl alcohol oxidase	3.77131	3.23371	3.97389	4.17339	16.6421	14.8603	21.5464	20.8722	2.68971	3.16421	3.44779	3.60461	9.19932	8.76791	12.5741	14.5859
NCU01095	MFS drug transporter	2.29242	2.1344	0.565229	0.51086	0.25349	0.289001	1.77478	1.79555	1.05786	1.66835	0.590454	0.640701	0.344866	0.341034	0.311954	0.32425
NCU01096	hypothetical protein	0.753512	0.661483	0.686952	0.931311	1.30934	1.08565	2.79676	3.13326	0.113835	0.229798	0.190615	0.174178	1.37024	0.800692	3.0436	2.97747
NCU01097	hypothetical protein	16.4113	16.036	12.4465	13.9119	22.3129	23.6373	36.3053	37.0959	13.7039	16.0712	12.9245	14.9924	11.7805	12.2072	21.3167	22.4024
NCU01098	hypothetical protein	8.96401	10.2168	2.88618	2.87474	3.65243	3.28598	7.23677	7.00658	8.13646	8.12582	2.13126	2.46123	8.57203	9.05137	8.00716	8.75677
NCU01099	GTP-binding protein GTR1	0.477227	0.438204	0.236289	0.498308	0.822898	0.684616	1.02138	1.20707	0.330647	0.175652	0.174841	0.0532547	1.44538	1.64023	1.28639	1.65003
NCU01100	hypothetical protein	17.9236	19.3784	21.123	21.9957	18.8583	18.3554	17.6144	17.6806	15.8728	16.4596	18.9082	19.5244	18.5088	18.838	20.5894	20.2007
NCU01101	mitochondrial import protein 1	56.869	59.0722	48.255	47.3449	42.7575	40.863	36.1867	37.1739	51.1082	55.5568	33.9112	38.786	39.5717	40.8089	43.3111	43.8998
NCU01102	mitochondrial export translocase Oxa1	38.3563	36.406	44.2958	45.4725	28.0303	30.1783	26.4947	27.3545	39.2524	39.4417	45.6622	46.8393	26.8949	27.4168	26.6553	25.533
NCU01103	carbonic anhydrase	0.315847	0.404355	0.566897	0.398508	0.106717	0.248865	2.56443	2.75806	0.918531	0.547842	0.629208	0.95825	1.55795	1.35088	2.95493	2.0476
NCU01104	ATP-dependent RNA helicase MSS116	6.21268	6.16089	8.69812	9.38499	5.15973	4.75972	4.22956	4.92069	6.70404	6.36071	7.50882	8.11505	7.4062	7.88009	4.14725	4.65168
NCU01105	hypothetical protein	0.552996	0.441324	0.630185	0.787038	0.892968	0.778638	1.21285	1.16228	0.562013	0.758911	0.495975	0.51131	1.03303	1.22866	1.26615	1.06774
NCU01106	L-amino acid oxidase	0.81989	0.657775	1.02465	1.06402	4.52467	3.42818	6.92312	7.58904	1.04045	1.00642	1.57283	1.68042	9.79304	10.2659	11.0683	11.2683
NCU01107	short-chain dehydrogenase	12.6221	12.0201	22.0364	22.6708	181.661	190.112	707.541	760.319	18.3535	22.3659	41.1728	34.4424	165.568	151.372	426.355	431.915
NCU01108	hypothetical protein	1.77462	1.94971	0.720683	0.790938	7.54407	4.2304	16.4402	14.1628	2.04728	2.20418	1.31412	0.41767	12.5681	14.4001	16.8507	18.5747
NCU01109	hypothetical protein	0.252731	0.474542	0.268807	0.364426	1.19548	0.424818	13.6798	10.3479	0.0445441	0.269763	0.0745884	0.0681565	2.52005	3.32113	10.1583	11.0684
NCU01111	erythromycin esterase	0.238631	0.135778	0.296112	0.114698	1.36171	1.60447	4.40122	4.01321	0.140197	0.226412	0.0469514	0.0858054	1.72131	2.68223	3.66024	3.667
NCU01112	lipid binding protein	0.362764	0.543012	0.979439	0.724276	5.95874	6.71924	14.9433	16.9271	0.472155	0.446783	0.642375	0.722439	5.93201	6.30997	9.97851	9.50348
NCU01113	hypothetical protein	0.253409	0.181675	0.323434	0.328863	0.547972	0.511149	1.35336	1.20968	0.187587	0.0811461	0.0448731	0.164014	0.516115	0.640875	1.22227	1.35806
NCU01114	DUF858 domain-containing protein	8.62808	7.30675	5.91706	4.3823	5.56937	5.45487	6.43141	6.29728	8.14374	7.86248	4.37829	5.12595	2.98343	4.36794	3.94098	4.31894
NCU01115	tRNA-splicing endonuclease subunit SEN2	19.5409	12.9992	19.7563	15.1809	9.2559	9.90074	10.6664	10.0078	21.0734	23.5806	10.3479	10.7814	9.13106	9.8434	8.92225	10.1292
NCU01118	hypothetical protein	18.5856	18.5157	19.1356	19.9674	32.8455	29.9771	36.3158	34.8915	15.7347	16.8335	14.6753	14.6546	18.9177	17.9472	28.9635	29.0774
NCU01119	lanosterol synthase	22.9985	26.6486	24.765	28.4051	22.0325	21.8507	26.1833	26.5502	25.6019	27.7879	31.1109	31.5819	19.0681	20.1928	20.2139	19.8314
NCU01120	meiosis-specific topoisomerase Spo11	0.676094	0.798969	0.622299	0.37496	2.6358	3.04876	7.43173	6.66072	0.962466	0.693902	0.41442	0.294532	4.63411	6.15083	9.03913	7.23762
NCU01121	hypothetical protein	43.0096	46.0611	41.957	36.4331	18.986	18.8013	15.9046	19.4568	46.9616	45.4818	36.9013	35.1736	19.0263	17.1845	21.8146	24.1131
NCU01122	hypothetical protein	6.42031	6.48098	7.60299	7.30177	9.56973	8.667	12.0248	12.081	6.39898	6.853	4.94248	5.45861	10.93	12.425	12.4029	12.7199
NCU01123	hypothetical protein	0	0	0	0	0	0	0	0	0	0	0	0	0	0	0	0
NCU01124	hypothetical protein	4.75991	5.1549	6.54033	11.0671	11.204	10.1927	14.1027	12.5689	5.25041	5.42104	16.7769	14.8879	15.568	19.3799	15.3032	16.6938
NCU01127	DUF636 domain-containing protein	1.33387	1.42551	3.05332	3.59587	6.89739	6.87256	14.4818	16.6106	1.50257	1.73328	6.77787	6.09956	9.70768	10.6982	12.684	11.9809
NCU01132	MFS monosaccharide transporter	14.4779	16.0132	12.9249	11.6817	12.9731	13.6175	21.3562	19.6308	8.44717	11.1663	7.55453	6.79293	47.5178	46.1822	50.9903	42.4079
NCU01134	hypothetical protein	0.0403021	0.0619148	0.0321493	0.0581138	0.0817027	0.0254041	0.261777	0.140771	0.0213099	0.0430182	0.0356831	0.0652121	0.718226	0.479646	0.502731	0.661893
NCU01135	hypothetical protein	7.41958	7.30905	10.0071	8.42146	42.5065	37.8657	67.3324	62.9855	5.5302	6.7428	3.98374	4.05004	54.5626	56.8956	73.348	77.7845
NCU01136	hypothetical protein	24.5786	22.6396	29.6118	26.5949	35.9292	34.6687	22.6019	20.8164	21.6051	22.0981	22.4514	23.4146	43.6082	47.0819	32.2305	35.9251
NCU01138	CipA protein	13.4742	15.5072	9.83983	13.3801	22.7911	21.6449	55.6998	52.401	7.99122	11.9803	5.70667	6.42831	33.2071	33.3118	43.0187	31.5065
NCU01140	NAD(P) transhydrogenase	34.6163	37.075	44.5101	46.2312	100.705	97.9511	155.858	146.447	27.3452	30.1623	29.3553	29.5446	82.7982	89.771	91.1601	81.6021
NCU01141	CDP-diacylglycerol-glycerol-3-phosphate 3-phosphatidyltransferase	10.1616	10.0815	11.1663	9.79537	5.13424	5.40262	7.50929	8.12711	10.2512	9.76779	8.98042	8.78135	6.59854	6.90427	6.34951	5.66157
NCU01142	NADH:ubiquinone oxidoreductase 13.4kD subunit	120.255	118.245	110.176	112.111	130.879	126.637	126.432	122.639	116.259	116.964	111.884	111.998	108.164	104.919	116.574	103.192
NCU01143	DEAD/DEAH box helicase	15.1493	14.1605	18.8984	18.2433	13.7977	13.5515	14.5439	15.241	14.7538	14.7747	16.0541	16.7726	18.3871	19.6252	14.0241	16.0386
NCU01144	hypothetical protein	15.5737	13.4637	15.4932	13.9251	29.8219	25.0066	30.4223	30.1509	14.8718	14.8765	7.96118	7.76935	37.5882	35.3678	33.2901	32.3949
NCU01145	hypothetical protein	82.7506	86.0321	106.848	100.868	53.6533	55.3143	30.3409	28.2534	76.9295	78.7279	84.2919	88.4325	71.1949	75.4857	32.0403	28.4733
NCU01146	signal sequence receptor alpha chain	181.43	185.229	184.011	185.129	126.661	129.786	92.1804	86.9536	175.494	189.533	178.898	180.515	80.6464	79.6972	77.3122	74.6332
NCU01147	tyrosine decarboxylase	15.077	14.3422	8.19366	8.28655	9.68613	7.59875	4.9579	4.32604	13.3245	12.9379	7.19354	6.33275	3.55251	2.75147	4.61423	5.45271
NCU01148	methyltransferase	44.0147	42.8438	40.1028	37.4585	21.6765	17.8333	7.40062	7.19407	56.5558	53.015	45.8144	42.7997	6.2253	6.45401	5.99115	5.8182
NCU01149	cupin domain-containing protein	1.73621	1.94754	1.84665	2.38432	2.45823	2.2583	5.21104	4.49215	2.15664	2.23563	1.90323	1.7837	3.05201	4.38681	4.3086	5.05014
NCU01150	UBA domain-containing protein 3	12.1007	11.4419	13.8784	14.1363	10.6709	10.6818	15.5457	15.6088	11.9337	10.9064	13.5368	12.9788	16.7615	17.6469	15.6164	14.4525
NCU01151	calpain-B	0.0478511	0.0882145	0.152685	0.124198	1.94013	1.82182	10.5261	8.84723	0.0404824	0.132798	0.101681	0.20131	5.65256	6.50641	12.0175	12.5078
NCU01153	hypothetical protein	0.614362	0.419477	0.326721	0.44294	1.10708	0.387258	0.738982	1.54982	0.108282	0.437177	0	0.497044	0.912381	0.152327	1.19211	0.354029
NCU01154	submerged protoperithecia-1	21.2582	19.3061	18.1323	23.2331	19.7302	22.4633	43.3157	38.2879	17.3589	17.1981	18.4442	19.9929	27.6208	29.926	17.8501	19.3386
NCU01156	hypothetical protein	4.81633	4.62093	5.56431	4.17094	102.69	91.9852	307.264	265.896	4.06879	5.39205	2.27921	2.57534	29.2625	31.4191	151.947	205.86
NCU01157	glutamate-cysteine ligase catalytic subunit	27.2462	21.7582	26.3136	27.4375	11.9672	12.51	25.4308	24.735	25.0387	24.9087	29.2864	27.1472	11.0689	10.6532	13.177	13.6178
NCU01158	hypothetical protein	13.7756	14.2255	3.42552	4.79472	2.49094	1.8804	2.94831	2.56623	10.087	11.5807	4.71049	4.53488	7.5221	7.88644	5.246	4.50018
NCU01159	hypothetical protein	0	0	0.146667	0.265118	0	0	0.265386	0	0	0	0.162788	0.14875	0	0.273521	0	0.317851
NCU01160	ATP-dependent RNA helicase dbp-5	51.7548	50.9521	44.986	42.7602	34.5668	33.5586	33.5404	33.9039	51.3378	51.2897	43.136	46.7717	32.9657	32.4601	35.2677	35.1554
NCU01161	actin polymerization protein Bzz1	41.6944	44.9736	37.5365	33.3988	38.8621	37.6791	40.2739	38.8273	42.649	42.3974	29.1054	30.026	40.5423	41.164	43.914	43.3068
NCU01163	GAF domain nucleotide-binding protein	23.893	24.5154	20.6276	19.2103	17.6511	15.8592	30.8307	28.7849	28.7776	24.1978	22.1215	23.1823	17.0697	17.6748	29.7135	28.3172
NCU01164	transcription elongation complex subunit	47.5143	43.2286	54.0345	54.2944	41.0469	41.4579	55.4474	54.0788	39.7697	41.6663	43.6292	42.9741	58.3688	58.596	57.3488	58.2942
NCU01165	LEM3/CDC50 family protein	77.1912	74.1765	88.7064	95.7139	107.959	101.729	137.111	135.294	78.5377	80.7363	107.471	108.194	119.101	116.365	125.443	162.001
NCU01166	camp-dependent protein kinase regulatory chain	21.8632	23.1618	27.2269	26.9483	28.2417	25.3209	25.3908	24.4827	23.436	25.4894	33.0302	32.0744	38.8136	39.8928	33.0483	36.0221
NCU01167	hypothetical protein	2.98851	2.76015	6.42817	4.54014	2.52436	2.85931	3.00415	2.85817	3.89403	3.84498	5.19748	5.4401	2.64933	3.13593	2.35212	3.09063
NCU01169	NADH:ubiquinone oxidoreductase 24	187.013	200.475	214.927	233.697	135.668	127.319	110.282	131.175	201.766	202.163	248.032	255.139	119.254	107.812	103.315	97.5169
NCU01170	hypothetical protein	34.2736	35.8543	42.7091	49.5057	52.8106	53.0198	70.3701	70.5258	31.2754	34.7809	45.5573	47.6878	70.059	71.129	62.1576	66.5115
NCU01171	DNA replication licensing factor mcm5	16.1071	13.5946	21.7115	20.3074	10.5826	13.2499	8.56231	9.97801	16.1182	16.9244	15.0519	16.3964	17.5539	17.9402	9.26255	7.48012
NCU01172	GARP complex component	15.3313	14.0369	14.1136	15.9647	12.1523	11.3929	16.8592	15.5132	13.927	14.1929	9.93937	11.1104	12.2898	13.1198	14.6831	14.7437
NCU01173	hypothetical protein	0.605986	0.465478	0.821781	0.305831	1.63798	1.29873	1.53071	0.740827	0.672877	0.905556	0.214614	0.294161	1.00279	0.585975	1.36064	1.88569
NCU01174	anaphase-promoting complex subunit CDC23	9.29258	8.50835	10.4076	10.8111	10.8726	10.8595	13.9186	11.5202	8.22966	8.78559	9.01251	8.28848	11.8288	13.3683	10.3765	9.80154
NCU01175	farnesyl-pyrophosphate synthetase	131.418	144.754	128.764	127.075	161.488	162.32	109.25	119.597	149.293	147.651	135.683	132.501	106.928	100.383	112.533	121.536
NCU01176	hypothetical protein	6.53202	6.34889	10.4349	11.0441	7.96255	7.26601	9.09564	8.53972	5.6706	6.48919	8.99637	7.7923	18.9121	20.8829	14.4713	15.8978
NCU01177	NAD dependent epimerase/dehydratase	34.0773	30.3641	36.7321	32.9531	25.2155	24.2191	16.7546	15.1762	34.4604	38.1244	31.7557	34.9449	29.3073	29.2449	23.8046	22.681
NCU01178	6-phosphofructo-2-kinase/fructose-2,6-bisphosphatase	26.5655	27.0506	24.7531	22.5129	30.0011	27.9499	46.2597	46.1353	28.1227	30.6493	27.3009	24.9467	39.1619	40.4751	46.8062	44.7194
NCU01179	outer membrane translocase 40 kDa subunit	69.014	60.7992	69.675	65.5253	30.6845	30.7038	35.449	32.3988	68.2673	68.0153	71.4265	70.8852	33.4935	36.966	31.817	32.2767
NCU01180	ubiquitin C-terminal hydrolase	9.06919	9.12278	10.7268	10.7301	14.1837	13.8807	31.4058	29.5118	9.75112	9.1408	11.9596	11.959	17.7865	17.7635	18.1949	18.947
NCU01181	acyl-CoA dehydrogenase family member 11	31.9753	40.146	39.0523	50.7663	46.2118	41.8018	116.908	134.383	36.2263	39.2024	57.5936	57.3089	73.7697	67.5194	68.5671	61.9958
NCU01182	hypothetical protein	6.23438	7.92942	9.20623	7.94437	10.9731	10.8206	12.1379	10.8374	7.17554	6.71644	6.98326	6.94412	18.1235	19.0238	14.2756	13.0837
NCU01183	GTP-binding protein 1	40.2512	38.358	39.9025	33.4228	31.6357	32.6533	36.4681	35.0743	44.9876	45.897	36.8094	38.7403	28.3391	25.625	36.9008	32.3293
NCU01184	pre-mRNA splicing factor cwc2	14.2915	13.7985	16.0082	14.5971	11.3677	10.8478	13.7309	13.8144	14.0429	14.5555	11.6518	12.6946	14.9706	14.8826	15.3266	16.1623
NCU01185	urease accessory protein UreF	1.49667	1.87696	2.68019	2.42239	1.4861	1.30923	0.925848	0.604565	2.64867	2.02137	3.02888	2.76769	1.59411	1.2723	1.11763	0.739254
NCU01186	hypothetical protein	15.3571	16.0792	17.2447	15.5267	14.2195	13.7648	22.9379	22.3943	12.9227	13.1751	10.2372	10.7731	19.9671	20.8897	18.137	17.6914
NCU01187	cpc-3 protein	7.00359	6.56946	6.63369	7.09623	8.08086	8.11182	9.79015	10.6099	6.35842	6.00334	5.31168	5.05949	8.63383	9.89103	8.75303	9.82727
NCU01188	ubiquitin conjugating enzyme	15.6273	13.6277	16.3348	15.2417	18.5153	19.9101	20.1335	20.439	15.2328	13.6054	8.84492	8.28343	25.7758	24.7281	28.3355	27.1593
NCU01189	hypothetical protein	10.5046	10.1273	7.92308	8.22748	12.4596	11.9887	19.1025	18.9558	9.16262	9.84978	7.25034	6.35442	15.9272	17.173	16.622	17.4751
NCU01190	DUF410 domain-containing protein	78.7613	78.825	67.6425	71.8211	68.9651	71.8546	58.668	56.9584	81.4841	85.5613	67.4951	70.2189	78.1446	68.6517	72.0665	74.6002
NCU01191	hypothetical protein	7.3104	7.98629	6.79327	6.87956	7.21069	6.33809	6.14604	5.76393	6.1304	5.77702	5.22347	3.44489	5.61604	6.06732	5.63141	5.72034
NCU01192	DNA polymerase delta catalytic subunit	11.0916	11.748	11.5372	13.3328	7.31992	7.45676	9.70376	9.00027	10.8012	10.8277	10.05	10.297	11.224	12.4644	8.61001	6.65599
NCU01193	hypothetical protein	5.01714	5.24662	17.2607	18.8967	19.0063	18.2237	26.6586	27.9687	6.60616	7.41684	31.9967	32.6313	49.1039	50.7763	37.0423	48.7149
NCU01195	Glu/Leu/Phe/Val dehydrogenase	1580.69	1524.89	1623.44	1472.56	948.989	851.488	10.0429	11.5249	1732.11	1573.01	1106.79	1202.18	292.339	254.632	48.7938	34.1317
NCU01196	hypothetical protein	25.169	24.6705	25.6394	22.7449	32.1218	24.8571	4.83477	5.10301	30.5606	28.8558	19.4344	18.1622	16.7677	16.8396	9.77885	8.04929
NCU01197	cell wall biogenesis protein phosphatase Ssd1	80.7437	75.5661	95.5357	100.423	113.049	112.587	111.649	117.04	72.8752	77.9274	103.758	101.472	119.825	116.399	103.511	114.064
NCU01198	hypothetical protein	19.9343	20.7239	16.0991	17.0223	10.8195	10.5826	12.1675	10.9875	17.2869	19.5423	9.29421	11.3523	13.2274	14.4596	9.99349	11.2428
NCU01199	SNARE domain-containing protein	17.0332	21.0419	25.4474	25.6161	21.7151	20.4035	19.8969	21.297	18.5079	20.3366	26.8452	25.4301	35.3172	30.9561	27.843	29.1428
NCU01200	peptidyl-prolyl cis-trans isomerase B	470.47	535.972	534.472	544.624	470.73	465.967	284.016	300.936	540.131	532.664	566.185	531.849	427.374	413.687	386.328	374.931
NCU01201	trm-112	38.1342	42.9298	47.2162	38.0079	37.837	33.7214	41.8735	43.6278	47.502	41.3285	41.4968	39.6219	32.8082	32.3678	45.3963	40.7818
NCU01202	hypothetical protein	64.792	70.6714	83.3542	80.8222	71.3957	68.2455	89.4555	86.528	70.1151	66.9887	79.351	78.3824	94.4165	93.4505	104.865	102.069
NCU01203	hypothetical protein	16.1238	14.1926	17.6039	13.3392	10.7451	8.75842	10.5642	11.4195	20.4299	18.5588	9.60496	10.9408	13.147	12.8224	19.0934	17.4696
NCU01204	tropomyosin	215.014	235.863	272.175	255.335	362.183	334.445	385.382	389.676	249.504	248.727	302.421	276.794	284.115	300.086	397.515	383.551
NCU01205	hypothetical protein	17.0432	17.63	13.036	13.7776	11.8116	9.8946	12.3413	12.5373	14.5751	15.0958	7.58691	7.66889	13.0797	14.6091	12.1079	10.7498
NCU01206	histone-lysine N-methyltransferase	9.78524	8.63829	8.71927	9.54171	8.00716	8.0137	13.5105	12.6464	9.24574	9.72741	6.31416	5.63653	10.7975	12.1088	11.9182	13.4667
NCU01207	vacuolar membrane ATPase 1	113.82	113.907	141.576	142.352	173.777	177.575	199.282	191.472	107.026	118.917	158.101	161.405	159.932	163.814	165.564	179.918
NCU01208	hypothetical protein	21.5153	23.1003	22.1098	26.7382	20.548	19.3985	28.16	24.1815	18.2642	22.1558	29.63	27.7281	25.4724	28.4227	21.727	23.8732
NCU01209	hypothetical protein	4.66549	3.73846	5.9393	5.05428	12.2515	11.5806	8.54864	8.19026	4.55034	5.34116	3.46729	4.4982	6.98508	7.19239	10.172	11.4088
NCU01210	para-aminobenzoic acid synthetase	0.345052	0.481902	1.55142	2.08066	11.3829	9.15481	10.4365	10.1714	0.879067	0.770096	1.47198	1.37043	7.60663	6.08984	8.58233	9.84249
NCU01211	hypothetical protein	13.5452	13.6739	19.5612	25.2597	39.5394	35.1126	16.3395	16.0837	14.6558	15.0001	21.3675	22.4247	21.9566	20.1951	17.2876	19.6471
NCU01212	hypothetical protein	0.701422	0.670488	0	0	104.214	123.562	17.549	14.9177	0.247253	0.549042	0.0828042	0.0756638	0	0	1.01106	3.71862
NCU01213	superoxide dismutase	37.5506	37.7965	32.3776	31.9658	808.764	846.47	134.15	131.145	39.9287	38.5084	33.4872	33.465	34.0601	37.9018	49.4046	80.1116
NCU01214	hypothetical protein	1.03772	1.23704	1.24848	1.3001	37.5222	36.2446	8.05407	9.05173	0.917497	1.48898	0.783229	0.908375	2.90175	3.01162	4.92319	6.44067
NCU01215	thioesterase	13.3774	13.6632	14.2283	12.1982	19.022	15.9855	23.494	22.9463	14.0108	15.7283	10.1382	10.5408	18.8972	19.1093	21.5779	21.6353
NCU01216	ubiquitin ligase complex F-box protein GRR1	28.556	28.6893	37.4697	40.0559	52.4688	49.1633	94.395	89.6218	23.9531	25.0375	35.964	34.0572	67.7293	71.0915	72.1626	73.6804
NCU01218	hypothetical protein	45.6726	52.1068	54.8965	51.3978	35.8734	27.9206	10.6673	11.1223	54.481	54.0011	59.4157	56.8299	37.3572	34.2907	31.895	26.1273
NCU01219	glutaredoxin	138.514	157.651	114.28	122.226	134.298	119.43	181.613	185.859	143.173	141.998	111.857	103.64	138.152	136.663	184.853	148.063
NCU01220	BAG domain-containing protein	14.964	15.1886	12.6849	11.9752	13.7714	12.6168	14.9013	15.2949	14.2968	14.5632	8.38652	7.57045	15.1265	15.2157	13.9241	13.6459
NCU01221	60S ribosomal protein L16	1576.81	1420.02	1034.83	1025.26	492.631	496.84	265.3	269.786	1439.11	1386.04	1158.57	1209.6	404.174	389.859	272.991	268.823
NCU01223	hypothetical protein	4.45889	3.28482	6.48977	4.73754	15.647	12.3273	14.5657	16.9406	5.95619	6.01187	5.12529	5.94909	16.4301	19.2017	23.6794	27.0469
NCU01224	26S protease regulatory subunit 4	123.438	132.327	102.858	105.133	94.0792	96.0753	84.0108	89.0939	110.908	114.502	116.439	118.62	101.385	93.6637	102.897	103.921
NCU01225	ubiquitin conjugating enzyme	32.5402	37.7592	40.0318	40.2012	54.1573	50.3606	70.2132	64.5573	30.5611	33.2231	39.9372	41.8798	57.8947	58.8704	60.4191	62.333
NCU01227	succinyl-CoA ligase alpha-chain	209.077	196.901	167.802	171.714	141.338	152.495	125.599	127.506	196.717	202.864	182.178	186.61	145.151	140.477	115.58	131.569
NCU01229	elongator complex protein 3	24.0351	24.2352	23.405	22.3431	18.2965	18.2497	22.4591	23.6715	21.8937	24.1356	14.5497	15.415	21.1035	22.7385	22.624	22.593
NCU01230	serum paraoxonase/arylesterase	20.6419	22.7601	15.7816	15.7942	16.299	16.7697	28.7191	29.897	16.5508	17.7662	15.5567	12.717	15.7827	15.2196	32.7166	30.2581
NCU01231	carboxylic acid transporter	63.7337	78.1446	133.183	160.151	343.058	376.99	395.642	398.251	30.9924	43.6264	98.0736	94.7283	1020.11	1023.73	708.004	541.418
NCU01233	aldose reductase	6.98921	7.38853	9.02544	9.30479	26.9116	25.6484	16.2812	17.6246	7.08013	7.6449	8.66957	7.4461	50.4518	47.767	44.9443	36.9958
NCU01234	eukaryotic initiation factor 4A-12	43.328	39.7514	43.346	44.916	33.7216	32.3044	39.7022	39.1492	41.2963	39.6532	40.9921	41.7509	39.2981	40.271	48.7449	50.9401
NCU01235	splicing factor 3a subunit 3	46.1599	44.5435	41.6577	40.4511	41.0157	37.4928	38.7648	39.6513	52.1338	49.6686	40.609	35.2344	30.4904	30.4974	29.9198	32.3879
NCU01236	GIY-YIG catalytic domain-containing protein	6.60748	6.33757	7.94809	7.22137	11.6232	8.82577	9.68871	7.54044	6.07244	6.3531	5.52518	4.58205	11.2479	14.0814	17.4875	19.174
NCU01238	PHD transcription factor	8.42907	8.39213	8.49432	7.76395	10.5867	9.70985	17.2716	16.1211	7.99469	7.09502	6.34986	6.11187	13.1094	14.8653	14.4193	14.2128
NCU01240	hypothetical protein	89.4853	89.5099	89.3534	120.366	108.152	107.739	224.507	246.332	83.1981	91.5198	120.868	116.421	76.5929	73.9596	94.4422	103.823
NCU01241	mitochondrial carrier protein	82.9195	78.581	62.9872	57.0508	16.6392	19.0864	10.5046	9.63675	87.698	81.917	42.367	44.5557	11.2079	11.5278	8.40394	8.34406
NCU01242	G2/mitotic-specific cyclin	9.36784	8.87561	10.4673	10.5526	12.0735	11.9363	11.737	11.8667	8.1632	8.06116	5.95682	6.66877	14.5903	15.411	9.98571	9.01208
NCU01243	C6 finger domain-containing protein	23.818	22.8376	27.1866	32.3273	46.5494	46.1428	75.443	67.4959	22.0887	22.1279	24.8147	26.7728	53.1	56.1188	48.8009	55.3528
NCU01245	hypothetical protein	15.6324	15.1709	17.5921	14.1551	16.406	15.4019	17.747	18.3372	20.0812	17.8317	10.575	11.842	15.3031	14.6618	22.3321	20.412
NCU01246	urease accessory protein UreD	9.69211	11.5081	10.4927	9.86736	5.146	5.1023	1.2683	2.2321	12.6711	11.6242	11.2217	10.771	5.76197	4.79298	5.75714	6.95072
NCU01247	hypothetical protein	19.244	18.9597	22.1834	22.8245	11.0871	10.4104	11.6455	11.7078	16.9302	18.4193	16.1585	16.2416	14.4217	15.4836	11.5855	11.4643
NCU01248	hypothetical protein	5.21842	4.90053	4.99039	3.70654	3.70425	3.00633	2.05631	2.57816	4.20849	5.0412	2.02911	2.5557	4.71099	4.39993	3.60566	3.13207
NCU01249	importin alpha subunit	129.015	121.504	123.627	122.821	127.345	130.817	160.935	149.189	112.362	122.249	106.412	112.965	136.457	146.24	119.906	124.394
NCU01250	cystinosin	20.4911	20.2782	28.1054	26.4928	26.2332	24.4158	23.1813	20.4352	16.6179	17.1885	22.4678	20.0407	21.7915	22.6378	21.031	20.1411
NCU01252	MYND domain-containing protein	9.85804	9.34279	7.8497	7.47813	13.1914	13.8808	32.3741	27.8892	7.2656	9.09356	4.89784	5.06362	11.77	14.705	15.2017	16.4292
NCU01253	hypothetical protein	14.4365	13.9588	15.33	18.9813	14.4339	13.9532	18.7316	18.5615	12.4596	13.04	16.5478	16.3767	16.8156	17.4815	13.8902	14.4645
NCU01254	cation efflux family protein family	27.94	28.5373	32.042	38.2606	31.3367	28.5565	24.7975	24.3801	23.6956	26.6743	36.5654	38.136	40.313	37.6315	32.9968	32.1836
NCU01255	mitochondrial dynamin GTPase	31.8008	31.5863	39.8781	41.0628	38.5299	37.8827	60.5373	59.3221	28.9657	30.2162	38.4134	37.3374	42.8709	43.4788	46.8196	51.7658
NCU01256	glutamine amidotransferase	20.9081	21.3981	18.7468	20.5727	24.7944	25.6513	40.2899	39.4366	17.3806	18.8863	20.5926	18.179	27.6568	29.5253	29.6303	33.4455
NCU01257	hypothetical protein	87.4438	72.3308	71.1969	58.5076	23.2897	24.0904	19.0929	20.197	96.1995	92.2378	61.0703	58.174	21.7901	23.2528	20.5919	22.2344
NCU01258	cyanase	74.9857	78.6823	63.2142	63.2285	180.229	171.941	128.681	139.073	88.1695	87.995	70.6767	67.1926	94.6713	90.5769	117.097	101.687
NCU01259	hypothetical protein	29.9509	23.5838	33.139	23.5364	20.5358	17.2599	24.1029	24.8772	37.7363	37.5875	19.0288	19.8719	18.5842	18.9692	25.2199	25.4557
NCU01260	hypothetical protein	1.39724	1.24273	1.08945	1.15886	1.83868	1.62241	2.67642	2.96005	1.33872	1.25592	0.939453	0.824444	2.28007	2.51622	3.81784	4.03189
NCU01261	hypothetical protein	0.184609	0.126048	0.196352	0.266197	2.49499	1.78429	2.84231	2.29269	0.5206	0.262734	0.326901	0.199141	3.9949	2.38017	3.78686	4.89356
NCU01262	hypothetical protein	0	0	0	0	0.701913	0.654745	3.93565	2.56992	0	0.13859	0	0	0	0	0.64785	0.448923
NCU01266	phosphoinositide-specific phospholipase C	1.294	1.4323	1.53874	1.55298	4.96412	5.431	24.5248	23.6659	1.39392	1.33831	0.925096	0.871333	6.37385	6.86316	10.3065	11.8243
NCU01267	palmitoyltransferase PFA3	12.8793	11.8655	17.442	15.8327	15.8021	15.0395	17.4422	15.0092	14.21	14.1147	12.3806	12.3886	16.198	18.5773	18.9334	20.3979
NCU01268	ubiquitin-conjugating enzyme E2 6	41.2896	42.7449	33.8016	31.9291	51.7535	51.7316	56.8987	49.0878	36.9223	43.1649	22.1263	20.8373	53.722	57.7576	65.1034	67.5226
NCU01269	cell cycle regulatory protein	12.1216	11.6231	13.2586	13.1892	13.0057	11.6646	20.8123	19.1297	11.061	12.5204	8.43587	9.07881	19.6074	23.1669	18.6464	18.6493
NCU01270	ribose-phosphate pyrophosphokinase II	2.85794	3.30472	5.12343	3.87731	26.0824	22.5669	58.3737	60.2886	3.50977	4.14941	4.73429	3.90338	33.9935	30.8816	39.7647	45.1836
NCU01271	ornithine decarboxylase	92.6679	81.7826	140.206	124.041	43.4027	43.0678	31.6925	32.6538	122.392	113.013	123.509	125.279	60.7149	57.8024	41.9093	43.2564
NCU01272	mitochondrial presequence protease	18.0995	19.6423	15.2257	16.8841	14.8217	13.6424	18.5914	17.1883	15.3285	15.9864	12.6168	12.5443	11.8851	13.5142	14.3198	14.7254
NCU01273	beta-taxilin	40.708	38.2962	37.7361	34.2779	37.2065	33.0771	43.7375	41.9716	36.0899	41.9268	26.2866	28.4771	39.2859	41.4102	46.8907	44.0355
NCU01274	hypothetical protein	17.1682	14.4061	14.573	11.6036	18.6698	20.7913	18.0833	16.8401	15.7301	16.0328	4.41343	5.66316	21.0776	21.9904	20.9471	22.1624
NCU01275	oxidoreductase	93.9435	95.0063	124.245	124.783	122.384	118.021	47.4706	47.1186	99.638	106.76	142.436	139.618	77.1126	73.762	73.7395	70.7001
NCU01276	N-acetyltransferase 5	17.4996	18.9119	14.4581	15.4023	12.6317	10.2428	12.0555	11.9735	20.2785	19.0732	13.6327	14.6635	7.99181	9.00182	10.6783	12.6217
NCU01277	hypothetical protein	25.8598	27.3033	23.1903	23.2638	26.1862	25.2207	25.0839	23.3104	27.3794	28.6358	22.1477	23.9175	30.7076	28.2529	22.6679	24.5176
NCU01278	hypothetical protein	39.3257	42.427	36.3955	38.1652	33.2136	30.9653	37.5865	37.2603	36.0359	38.3788	31.1232	30.6206	35.325	38.9507	36.2389	38.9445
NCU01279	ER membrane protein	23.8254	25.7978	15.4295	15.8947	10.9468	10.9978	16.8948	17.0314	16.1902	18.3272	9.9438	9.98374	15.0758	15.0921	15.7776	15.8802
NCU01281	hypothetical protein	3.95781	3.39362	3.52429	3.51709	11.3821	9.28286	12.6876	11.8953	2.62805	3.19296	0.81493	1.26592	8.08426	10.8857	16.0739	14.7185
NCU01282	vacuolar-sorting protein snf-7	68.9219	82.8884	69.0372	73.7928	126.168	113.606	187.945	189.13	58.7667	62.0913	70.231	69.3502	98.5025	98.6029	134.16	132.706
NCU01283	hypothetical protein	32.6313	30.4528	39.787	37.401	15.5276	14.0935	15.1634	16.2452	30.7065	32.4489	32.4857	32.7055	19.536	21.1718	12.125	12.1074
NCU01284	hypothetical protein	16.4959	16.7669	19.1112	20.6915	13.7273	11.9239	11.3108	11.5353	13.9345	14.4377	16.8369	15.3447	17.4084	16.9665	16.5197	14.2372
NCU01285	hypothetical protein	29.7093	34.945	34.6366	36.0911	56.3585	57.0198	85.2044	77.8851	15.6852	18.6566	20.6516	19.3062	66.8236	74.1366	78.7321	79.3798
NCU01288	hypothetical protein	6.12189	6.05578	5.33691	6.22728	5.68655	5.57623	9.32681	8.83928	5.34084	5.05602	3.79476	4.07012	6.28743	6.56074	6.74815	8.08714
NCU01289	hypothetical protein	13.7484	13.207	5.83864	7.41635	4.2275	4.33308	8.03062	7.77328	8.32854	9.29059	6.65555	6.56176	5.47684	5.46268	4.97632	4.4885
NCU01290	centromere/microtubule-binding protein CBF5	142.613	123.215	149.173	127.737	34.9125	33.4716	22.5702	23.4074	139.036	129.913	111.547	116.541	34.6296	33.089	18.2314	20.9085
NCU01291	hypothetical protein	94.7452	93.3701	113.563	126.525	165.558	174.13	194.926	195.392	74.3444	96.2278	91.2843	88.5519	262.667	261.016	215.689	215.194
NCU01292	hypothetical protein	1.87811	2.79099	9.04788	8.28376	56.6882	47.772	48.4772	50.4653	2.33661	2.55499	5.41246	4.29027	51.0956	55.8251	89.1785	104.726
NCU01294	hydrolase	7.98458	8.59453	12.4057	14.689	15.9258	15.6714	30.854	27.9622	9.09498	8.89034	12.8821	12.1259	14.3091	16.2259	17.3769	18.9279
NCU01296	hypothetical protein	17.2328	20.1468	15.8041	15.4334	20.5968	16.9958	12.9616	13.1714	21.881	19.3702	13.1404	12.3487	15.609	14.4227	18.8739	17.8546
NCU01297	hypothetical protein	0.204695	0.174703	0.353788	0.245967	0.852991	0.602129	0.664783	0.357489	0.414894	0.29132	0.271852	0.193208	0.694833	0.837419	0.595788	0.530804
NCU01298	hypothetical protein	88.1443	102.239	104.626	80.699	30.7664	28.0396	19.5571	17.9502	4.55663	4.91824	4.3663	4.39279	20.9883	19.082	19.2625	16.4911
NCU01299	hypothetical protein	4.9578	5.20052	5.74095	5.53465	5.29554	4.78847	5.2517	3.5379	6.8919	5.46263	6.15958	6.08129	3.35905	2.91452	3.52444	2.35008
NCU01300	imidazoleglycerol-phosphate dehydratase	46.4856	43.1852	49.7423	49.697	28.6416	28.4533	16.8536	17.4215	42.5713	43.1029	51.7176	51.7152	20.8799	17.6496	17.5456	16.1808
NCU01301	60S ribosomal subunit assembly/export protein loc-1	33.1372	27.1857	28.1234	19.8026	10.5268	9.34566	10.3551	10.1426	37.4995	33.0367	17.6641	17.1912	10.2192	12.1463	15.0001	13.5834
NCU01302	hydrolase	17.5363	19.7541	13.7726	12.1171	11.2443	10.3835	12.641	11.459	21.3893	19.7419	11.5202	12.18	11.6788	11.6015	10.3349	10.6701
NCU01303	hypothetical protein	10.2705	10.4608	10.2004	9.21922	8.19662	7.58865	13.0574	12.1559	8.57144	8.91777	6.64441	6.80516	12.28	12.2266	14.6309	15.0705
NCU01304	mitochondrial mRNA processing protein PET127	10.5669	8.70033	11.8529	10.8622	8.20067	8.0414	8.35249	8.59832	11.6754	10.6629	7.96685	8.14194	8.28908	8.89473	8.83669	8.64771
NCU01305	rhomboid family membrane protein	12.6192	12.6448	14.2534	24.9596	31.259	28.7048	38.0773	38.2556	10.4844	11.9333	31.2666	31.4416	31.1791	31.99	29.099	54.2711
NCU01306	hypothetical protein	8.88101	8.996	8.29627	10.3628	9.21261	8.93727	13.0158	10.3855	8.62969	9.33402	7.27687	6.58634	6.56974	7.41721	8.22769	11.1445
NCU01307	hypothetical protein	37.5008	36.8005	35.1467	33.3044	29.434	25.2801	28.9444	24.5166	42.5114	42.2054	33.6196	30.5174	19.0544	21.335	27.5584	27.9393
NCU01308	hypothetical protein	0	0	0	0.490826	0.613384	0.429123	0.655097	0.26421	0.479953	0.24222	0.200918	0	0.144431	0.506383	0.188713	0.980756
NCU01309	hypothetical protein	11.1291	9.27959	9.04283	8.09843	16.1594	17.0555	13.6603	12.2472	9.01282	10.6537	4.26746	4.36808	12.7052	14.8023	12.1795	12.5702
NCU01310	hypothetical protein	27.3951	28.0759	27.3058	27.2278	32.7103	31.8764	43.0047	39.8754	27.7499	29.2799	27.2414	23.9001	37.4892	39.7082	40.5245	42.2153
NCU01311	hypothetical protein	5.70926	5.92653	5.77622	5.35446	9.55624	8.36791	10.9878	11.0608	5.25221	5.4004	2.93158	3.30467	27.0808	27.1375	24.9616	23.1102
NCU01312	myb-like DNA-binding protein myb-1	25.9369	20.818	14.3212	14.9661	9.41961	9.98355	12.0536	10.6272	25.3291	26.6484	10.6988	10.4745	120.143	127.858	60.078	65.6168
NCU01313	hypothetical protein	0.133983	0.54889	0.427518	0	2.71618	4.05385	5.02822	4.2119	0	0.143013	0	0	4.94599	4.58438	5.79389	5.09576
NCU01314	hypothetical protein	0.710975	0.624141	1.29634	0.146456	1.64723	2.5609	3.51851	5.43975	1.07409	1.51778	1.25898	0.32869	3.10293	1.51098	4.89893	4.0385
NCU01317	60S ribosomal protein L12	1297.04	1356.23	1316.58	1324.12	537.276	506.891	352.119	401.421	1381.95	1333.12	1467.83	1476.53	402.931	344.809	364.04	349.018
NCU01318	protein transporter sec-23	121.585	118.333	122.756	126.793	104.581	98.484	83.6027	83.5523	119.683	122.872	121.645	124.743	84.4658	88.474	69.7313	74.3837
NCU01319	hypothetical protein	41.0435	37.9591	46.9741	46.191	24.3537	24.0712	23.1098	21.7748	39.9561	40.9635	37.0555	40.3418	33.7151	35.5674	32.4926	36.5259
NCU01320	glutathione S-transferase	76.4749	78.5777	56.0637	53.7076	20.9279	18.6366	9.11928	10.1444	75.8074	76.472	47.6749	46.1697	8.72552	8.72307	8.85961	7.63832
NCU01321	high-affinity nickel transporter	5.07975	4.45729	5.13496	3.77336	5.57923	4.28694	3.15102	2.80239	4.48396	5.66108	2.47799	2.40017	6.92931	6.51603	5.74883	5.61254
NCU01322	transcription factor TFIIE complex alpha subunit	8.8621	8.88437	8.8911	10.1247	14.0962	13.9009	15.1778	12.2627	9.19152	8.9682	5.73392	7.03192	11.2158	11.3583	12.2452	15.291
NCU01323	cohesin complex subunit	15.0101	16.368	15.1694	17.5903	9.52733	8.59448	13.7738	14.0531	14.1369	14.5076	12.6961	12.3942	12.0157	12.2904	10.9955	12.4246
NCU01324	hypothetical protein	7.54026	7.51271	6.66872	5.92877	6.59071	6.28559	10.2922	8.62007	7.55497	7.66933	4.06369	4.46477	8.85054	8.73813	8.31524	8.35962
NCU01325	hypothetical protein	0.380209	0.730127	1.44065	1.50767	1.02771	1.43797	0.891798	1.2727	0.552852	0.456561	1.09406	0.153802	1.02846	1.06054	0.632367	1.23242
NCU01326	hypothetical protein	0.129988	0.177508	0.207385	0.124958	0	0	0.0625423	0.100897	0.0916424	0.0924991	0.23018	0	0.0551554	0	0	0
NCU01327	hypothetical protein	31.6931	32.0471	35.5426	36.4641	28.1929	26.7176	16.9496	16.8303	32.3868	33.6049	36.5363	34.6883	32.2567	32.8035	27.011	28.7413
NCU01328	transketolase	376.431	344.971	357.854	349.308	674.945	656.53	471.082	520.692	384.755	393.796	313.472	316.343	349.01	327.815	390.65	412.342
NCU01329	hypothetical protein	7.71408	6.55695	10.0467	7.18855	6.66671	4.96174	8.33202	9.10369	9.26759	8.402	5.48256	5.0947	5.54434	6.28443	9.16438	11.6122
NCU01330	SacI domain-containing protein	8.14692	8.28092	9.43357	10.0186	9.08546	7.72562	13.0167	12.516	8.4312	8.40063	9.94423	9.53442	11.5445	12.4857	10.8912	11.285
NCU01331	snRNP and snoRNP protein	114.982	105.076	122.398	87.9183	55.9305	48.5406	39.9845	46.2828	139.77	127.753	71.2415	69.06	44.6732	39.8531	48.9477	40.5024
NCU01332	vacuolar ATP synthase proteolipid subunit	202.009	214.301	226.81	225.541	220.453	218.132	256.779	240.364	189.683	184.147	206.481	194.099	210.46	220.171	201.959	207.126
NCU01333	Delta（24（24（1)))-sterol reductase	56.668	49.1254	87.5449	86.6529	26.3378	26.1574	17.447	20.2643	59.1008	57.5322	83.5048	85.7062	43.5947	41.0198	25.0955	25.0659
NCU01334	hypothetical protein	1.71892	1.45578	2.79514	1.81129	2.68053	1.95865	2.00398	1.77042	1.64299	1.5525	1.81459	1.23022	2.94548	2.75387	5.0581	3.02876
NCU01335	cell division control protein 15	7.38388	6.50197	8.5521	8.87268	14.2174	14.53	31.9398	32.3009	7.28294	7.36997	6.33855	6.43339	15.7105	17.7973	18.8052	20.2419
NCU01336	hypothetical protein	16.3348	16.1715	21.7387	23.6465	13.8655	14.1261	11.5229	12.0196	15.9689	14.7151	19.5863	21.7362	28.6696	28.1877	23.0356	22.5303
NCU01337	dihydrofolate synthetase Fol3	15.3085	14.9157	12.1298	11.5556	15.4477	14.2153	10.5663	11.0052	16.1889	16.8611	10.6886	10.5565	14.2881	14.9788	15.8919	14.6977
NCU01338	DUF218 domain-containing protein	10.3557	9.99122	16.4019	12.8765	12.6266	11.6362	15.7058	13.6735	10.7528	10.6531	13.8197	11.5959	9.79104	9.93557	15.2891	13.4918
NCU01339	hypothetical protein	9.21084	9.88275	9.39689	9.84826	18.9409	17.8261	20.8922	22.6886	9.16627	9.0736	9.39418	9.15863	13.772	15.2872	26.4705	25.9974
NCU01340	hypothetical protein	19.0143	17.7569	22.4419	22.5238	20.0057	15.259	20.5989	19.1865	13.6646	15.4073	17.5229	17.3352	11.2952	13.4438	17.4106	12.8657
NCU01341	U1 small nuclear ribonucleoprotein C	34.4487	34.3095	33.4753	26.9264	33.0028	35.6679	31.7299	34.3745	32.0896	32.9098	27.8433	27.3931	48.5853	46.6306	40.4864	46.4723
NCU01342	endoplasmic reticulum vesicle protein 25	82.4286	90.9658	97.5561	97.0255	44.4183	44.5156	35.7297	37.0689	88.4322	88.132	97.7021	100.695	41.1994	39.5526	47.778	43.6576
NCU01343	TPR repeat protein	29.2691	30.2116	28.585	30.3824	21.0766	21.0336	23.9582	23.6977	29.5881	32.4962	31.5747	29.6869	20.2162	19.9161	24.4118	22.0041
NCU01344	hypothetical protein	21.0314	18.1926	24.1073	23.7116	11.4488	12.2315	16.543	14.8969	18.5366	18.444	18.4263	20.8926	20.13	20.1897	14.0406	14.0619
NCU01345	ascospore lethal-1	24.0346	17.8244	30.0046	26.7921	35.8627	34.0376	64.0918	60.868	22.0782	23.0092	26.3495	24.2422	44.9266	45.216	55.1815	51.8008
NCU01346	hypothetical protein	0	0.403091	0.627917	0.567517	0.177306	0.330783	0	0.305493	0	0	0.464624	0	0	0.585506	0	0.2268
NCU01347	hypothetical protein	19.0831	22.1981	14.7735	15.1067	11.2359	8.35063	8.39029	7.52857	15.8919	16.8341	14.0035	13.5616	13.7948	14.7141	17.6496	13.087
NCU01348	agmatinase	0.128827	0.113093	0.14681	0.530752	31.0414	24.8024	18.1435	16.3493	0.116774	0.117865	0.423661	0.357349	5.17735	5.25672	16.3761	19.0896
NCU01349	hypothetical protein	1.71478	1.786	2.2605	2.60883	3.41737	3.72817	5.79979	4.90669	1.70582	1.47358	3.52542	2.99803	4.73556	5.24253	4.62851	6.33086
NCU01350	hypothetical protein	0	0.135778	0	0	0	0.167132	0	0.154354	0	0	0	0	0	0	0	0.229187
NCU01351	hypothetical protein	2.4508	2.05685	1.6835	1.76697	2.20818	1.71649	0.786117	0.951157	1.40386	2.17998	1.56716	1.32187	13.9954	13.0141	4.35927	6.76722
NCU01355	hypothetical protein	0.935104	0.724755	2.58055	3.27983	3.21072	2.48518	3.24668	3.8253	1.14924	1.37579	5.01234	5.31621	4.69695	5.18848	8.74316	6.81583
NCU01356	hypothetical protein	6.81246	6.59798	8.94897	7.5276	18.9145	15.7064	6.4664	6.5092	6.63651	6.52071	6.35949	5.51156	13.1962	14.8439	10.4377	11.2011
NCU01357	hypothetical protein	2.19633	1.79303	2.23447	3.2129	5.7216	5.41737	18.8375	18.6044	2.01968	2.03856	3.49466	3.39933	11.3047	12.9275	30.8648	28.5596
NCU01358	hypothetical protein	1.50415	1.49453	2.32811	1.7157	4.2781	4.13213	10.3371	10.3508	1.37698	2.20459	1.15286	2.1069	5.51541	6.67957	11.4257	9.50861
NCU01360	NADH:ubiquinone oxidoreductase 11.5kD subunit	102.416	106.765	97.2799	100.042	101.392	92.8126	76.6661	67.8213	102.627	103.835	91.6423	86.0065	79.2511	83.705	74.5554	74.1979
NCU01361	hypothetical protein	11.2271	12.15	12.6178	11.9756	10.0908	10.0053	11.8946	12.0414	10.2644	10.0455	9.90774	10.1422	9.64491	10.9839	11.3449	12.9394
NCU01362	INO80 chromatin remodeling complex	16.8479	14.3874	15.456	14.9042	12.0898	12.2369	15.7873	15.5024	15.73	16.1679	9.78379	10.0804	18.4679	20.2272	18.2851	20.078
NCU01364	oxidoreductase	36.7753	38.5294	42.7219	42.3834	69.5091	66.0058	53.2	46.0526	49.5202	51.6986	44.4752	48.7504	61.4457	63.7057	70.2266	68.6149
NCU01365	ATP dependent DNA ligase domain-containing protein	3.23015	3.16229	4.38042	4.06866	4.80211	4.75489	6.74683	6.61469	3.56661	3.12334	3.68428	3.44344	6.53044	7.17977	7.11055	7.21015
NCU01366	hypothetical protein	6.56656	6.64498	5.38214	6.01832	6.90257	6.16179	12.7283	10.9338	6.43811	6.18845	4.89012	4.96352	8.69833	9.64042	9.90379	10.2535
NCU01367	small nucleolar ribonucleoprotein complex subunit	29.0677	20.8765	39.4478	27.1384	10.136	9.45488	7.38401	7.27975	38.253	35.1557	18.9841	21.3581	10.9536	11.4155	6.9853	9.06214
NCU01368	proteasome component C11	121.835	141.404	136.597	141.448	101.969	95.8617	81.6773	85.8134	112.021	120.642	131.246	143.8	93.1427	93.8568	102.769	93.2754
NCU01369	ATP-dependent RNA helicase ded-1	210.191	170.028	232.572	239.564	117.801	125.692	60.4154	63.6458	217.249	216.603	262.503	259.151	156.198	140.768	53.5686	71.5528
NCU01370	hypothetical protein	5.837	4.29566	6.30124	5.54393	3.49561	3.2607	4.03603	4.11017	5.58129	4.10384	3.24936	4.60926	5.49472	6.29161	2.8485	2.38675
NCU01371	UPF0660 protein	7.20231	9.9799	11.6136	9.71895	5.51764	5.63241	5.78169	4.7982	8.14599	8.01659	11.1851	10.9684	5.88324	6.47458	6.66209	4.52767
NCU01373	hypothetical protein	1.29318	1.78512	2.19771	2.10792	2.27965	2.05558	3.57087	3.46953	1.09998	1.74041	1.69256	1.91051	3.68589	4.18218	3.55353	3.159
NCU01374	CutC family protein	3.03879	2.23092	4.3333	4.14914	12.9023	10.9165	19.2141	18.9741	3.86764	3.87509	3.19053	3.35053	5.88785	6.92105	17.3541	22.9195
NCU01375	hypothetical protein	1.14495	1.59904	1.16242	1.2007	2.25076	2.75561	3.4555	3.15087	1.65108	0.999907	0.921567	1.01052	2.78238	4.64533	3.80857	5.21827
NCU01376	alkaline phosphatase	5.01011	5.71954	18.1756	16.9105	12.3132	10.5202	12.1602	12.4282	4.94389	5.75651	27.9998	28.3737	10.6834	8.90127	12.3931	14.9504
NCU01377	anaphase-promoting complex subunit Cut9	4.7792	5.43034	8.8763	6.40961	4.26026	3.75421	4.82256	3.7378	4.56246	4.60511	5.65908	6.69891	5.0111	6.0509	4.39721	3.99293
NCU01378	acetoacetyl-CoA synthase	41.1595	47.8034	43.7914	47.1976	33.4913	33.7588	25.0364	24.8012	38.8659	39.1329	41.8275	45.3101	63.154	64.8737	42.2658	42.1718
NCU01379	histone acetylase complex subunit Paf400	6.92882	6.10323	6.56995	6.89373	7.07923	6.089	14.2842	15.4127	6.6653	6.35094	6.21621	5.51136	16.7414	18.4379	25.9113	26.1104
NCU01380	hypothetical protein	6.97601	7.01633	4.59848	4.2465	26.76	26.0676	23.907	22.4454	3.88738	3.18802	4.36423	4.49483	8.13556	6.55611	26.5053	30.6552
NCU01381	hypothetical protein	35.1887	32.7594	31.8216	28.7607	56.0501	51.9258	48.1001	51.6847	34.3828	30.4203	32.735	28.9283	50.7789	47.4637	69.0447	64.7577
NCU01382	hypothetical protein	22.1535	24.1646	3.03568	3.7105	1.67765	1.57633	2.89032	2.5846	17.6113	20.4549	2.53504	3.15212	5.84758	7.03618	2.68244	2.56888
NCU01383	hypothetical protein	18.4217	22.3325	21.5928	13.8237	13.9728	6.87238	8.13983	5.25266	22.4629	22.2716	7.32302	9.12483	13.1605	13.1433	8.44139	6.82431
NCU01385	hypothetical protein	0.479787	1.47416	0.574095	0.691831	6.64645	7.71196	43.2832	40.779	0.380534	2.04849	0.424799	0.970419	6.87078	9.27887	35.1114	55.1577
NCU01386	hypothetical protein	36.1058	35.407	35.2646	29.0077	28.4583	27.4158	27.8694	27.7575	35.8296	33.4979	32.7367	28.6625	42.1441	45.5721	35.101	37.6979
NCU01387	hypothetical protein	4.40938	4.53945	5.17104	5.05347	6.59392	5.55883	7.125	6.734	4.15427	4.09531	3.08266	3.91021	7.90171	8.45088	7.39087	7.108
NCU01389	mitogen-activated protein kinase organizer 1	10.5957	10.7779	14.4457	12.7089	9.89389	8.53078	8.86354	8.88792	11.1796	12.0809	12.7074	10.4816	10.8207	12.2878	11.6952	11.948
NCU01390	cell cycle control protein cwf16	8.31358	7.4551	9.11748	10.1687	11.2699	11.4032	13.0379	13.2781	8.93842	9.57407	8.71227	7.77728	12.8308	12.349	17.1214	16.4877
NCU01391	hypothetical protein	5.72833	4.62051	8.42879	11.8978	6.49835	7.10936	12.6382	9.26126	6.15192	5.86094	9.19758	8.1163	8.80302	12.2749	4.34411	5.18237
NCU01392	hypothetical protein	0.0991686	0	0.791076	0.714983	0.670134	0	1.00199	0.923695	0.209743	0.211704	0.175606	0.160463	1.51482	1.0327	2.63901	3.42879
NCU01394	hypothetical protein	1.36437	1.34745	1.6792	1.43336	4.57036	3.52607	2.27882	2.30337	1.36038	1.3731	0.465942	0.662298	5.39632	5.32075	4.76538	4.73419
NCU01395	WSC domain-containing protein	17.1347	16.6079	2.7337	2.22009	1.24178	1.14268	3.26182	3.05031	12.881	13.6641	4.57325	4.48025	4.85222	4.83951	5.328	5.30188
NCU01396	hypothetical protein	1.32573	1.69723	3.87766	3.50467	4.33	2.50698	2.2325	2.18669	2.10295	1.29715	1.17379	1.60885	3.51575	2.46529	2.57246	3.43781
NCU01397	hypothetical protein	2.62627	3.06633	1.45253	1.69151	2.29529	1.19192	1.8954	1.79389	2.44402	2.93408	1.45717	1.1332	2.05041	2.2921	3.58179	3.32948
NCU01398	thiol methyltransferase	1.00106	0.997553	1.16546	0.526676	1.29809	1.04031	1.38636	1.33879	1.07293	1.06852	0.550961	0.612896	1.70478	1.54961	1.73247	1.82414
NCU01399	short chain dehydrogenase/reductase family protein	14.9039	17.3615	23.7779	22.4898	17.7913	18.265	18.3345	19.5575	17.0636	16.8287	26.5551	26.8811	19.8732	19.4691	23.892	21.3735
NCU01400	hypothetical protein	1.01848	0.941341	1.10969	1.43279	1.20862	1.34662	9.50182	10.2096	1.23467	1.4053	1.31964	1.92935	1.86564	1.66297	3.09869	2.06133
NCU01401	mitochondrial outer membrane protein	15.8281	14.6629	15.0211	13.5173	13.0007	13.0797	15.8304	13.9582	15.9824	14.9983	11.7537	12.1281	14.1947	14.2192	14.9461	14.829
NCU01402	indoleamine 2,3-dioxygenase	0.487211	0.598789	0.427518	1.08893	0.395081	0.429953	4.04367	3.77228	0.257615	0.546049	0.172549	0.315339	4.12424	4.96491	28.9289	40.6818
NCU01403	GPI anchored protein	11.6444	11.1001	13.462	12.5727	7.17179	6.73713	2.9772	3.10011	11.3424	12.1689	11.6878	12.561	14.369	13.8917	5.73837	5.70523
NCU01404	RNA methyltransferase	6.81234	5.99186	6.18902	6.79884	2.89847	3.12117	3.86948	3.43335	8.62158	7.15362	5.22178	5.38388	4.35589	4.69187	4.19642	3.29863
NCU01407	hypothetical protein	0.830401	0.714401	1.05987	0.526856	2.35681	1.92625	1.17464	1.3149	0.684961	0.904092	0.323501	0.403097	2.7906	2.32246	2.18219	3.33052
NCU01408	COP9 signalosome subunit 3	30.8456	31.2947	29.3129	31.4182	22.5441	22.7015	23.7911	23.5222	24.0252	27.2607	26.7029	27.8296	24.9988	24.1801	23.2295	22.6163
NCU01409	ran-binding protein	17.3599	19.192	19.8526	19.8253	28.9966	27.6187	54.0506	50.1318	16.165	15.7767	19.0707	18.4653	29.6962	30.7119	43.0032	43.4424
NCU01410	DUF1711 domain-containing protein	38.3923	36.9617	40.6928	35.5984	42.1376	42.1615	42.1459	46.3401	36.0712	37.0992	25.5152	26.4873	59.4106	56.2085	55.5284	55.9072
NCU01411	MFS multidrug resistance transporter	12.8249	15.5334	8.80128	8.45327	12.936	14.9001	9.1651	8.80186	7.94468	7.09626	3.64586	3.45863	6.24201	5.54136	12.0768	12.1996
NCU01412	gamma-glutamyl phosphate reductase	52.3935	51.7408	37.0928	35.9159	28.7666	27.6328	4.63609	5.36199	45.5483	42.2855	31.8182	33.3584	17.7465	15.2052	6.69783	7.37135
NCU01413	hypothetical protein	1.57042	1.26289	1.67032	1.77804	1.61934	1.31987	1.20895	1.24605	1.11946	1.17959	1.17415	1.56229	2.1027	2.42278	1.2576	1.66916
NCU01414	ascospore maturation 1 protein	81.8163	80.3478	108.898	99.2424	145.159	145.061	240.227	224.509	67.7798	75.7842	59.4761	63.6469	149.947	153.606	124.901	135.472
NCU01415	hypothetical protein	0.2912	0.298241	0.464586	0.314923	0.295169	0.275334	0.210161	0.169522	0.23096	0.466238	0	0.117796	0.370678	0.216603	1.3319	1.25854
NCU01416	hypothetical protein	3.67037	4.31192	4.04737	3.50239	23.7813	18.1685	19.867	25.2006	3.76729	3.91773	2.19833	1.48474	21.9865	21.0381	41.6549	43.2034
NCU01417	propionate-CoA ligase	92.5733	101.622	145.455	144.087	250.057	241.811	269.412	289.142	90.4011	94.3207	113.786	118.828	230.514	217.997	203.417	193.898
NCU01418	clock-controlled gene-6	1361.07	1447.13	1762.53	1729.18	1699.74	1739.64	1102.73	1159.82	1334.6	1324.38	1809.42	1682.1	2150.02	2290.07	1034.56	956.962
NCU01419	quinone oxidoreductase	26.6553	30.9574	23.4927	27.1289	36.2346	33.6039	23.533	23.0802	26.2725	28.4793	25.4334	26.4645	25.7607	23.9464	22.5541	20.6245
NCU01420	hypothetical protein	66.7772	74.9207	86.7708	90.7926	122.136	115.771	70.2498	70.4497	77.2469	77.0196	98.296	93.1781	103.389	105.612	99.2993	105.703
NCU01421	hypothetical protein	7.33823	6.78959	10.1791	8.06727	5.82629	4.20289	1.96355	2.25309	7.67919	7.87368	5.05526	5.89042	7.87771	8.20896	2.54935	2.58359
NCU01422	multiprotein-bridging factor 1	184.444	204.898	193.785	224.904	160.624	153.713	140.117	159.005	199.78	187.535	269.744	245.455	200.004	196.766	163.038	173.182
NCU01423	hypothetical protein	3.03752	3.11096	3.52127	2.9935	3.3964	2.0662	2.64956	2.01	2.68069	3.70874	2.55395	2.19228	4.95142	5.23399	7.30545	6.42228
NCU01424	DUF636 domain-containing protein	326.81	323.887	364.645	382.711	352.636	323.229	269.332	300.906	345.031	365.652	432.283	419.31	218.253	199.206	253.684	236.043
NCU01425	hypothetical protein	155.917	165.555	165.086	168.425	72.6722	73.6581	76.7282	85.6588	167.345	170.438	182.054	167.887	150.115	141.72	138.787	114.097
NCU01426	hypothetical protein	15.2883	16.4839	15.0289	16.7998	19.5027	19.2954	15.8261	19.0787	13.3368	13.5714	12.3663	12.7715	30.4911	31.0143	31.8773	30.909
NCU01427	geranylgeranyl pyrophosphate synthetase	54.1112	57.7477	31.2651	37.8764	37.9674	35.9808	76.045	73.782	49.3266	46.7767	29.589	29.615	37.6399	38.9288	66.1808	58.0608
NCU01428	hydroxyisourate hydrolase	23.0679	28.8658	51.9427	118.643	31.2945	29.7704	96.8282	97.6814	25.1113	24.8326	198.665	175.059	54.6363	63.3973	41.1306	59.4216
NCU01429	phosphoserine aminotransferase	79.4408	70.5724	80.0372	97.5202	51.1116	49.0345	17.0301	20.1148	62.2736	65.2795	116.235	110.133	28.6815	24.7958	15.6714	19.7088
NCU01430	hypothetical protein	13.1897	11.3628	6.66288	6.87357	6.15735	8.18992	7.32706	7.44916	13.2344	14.8891	5.35346	6.34799	5.62039	6.4848	6.82907	6.22311
NCU01431	cytokinesis protein sepA	14.6197	13.5845	12.7801	12.5979	13.2107	12.6734	18.2608	17.4577	11.5729	12.6015	11.4423	11.7408	14.9053	16.4406	16.503	16.3492
NCU01432	hypothetical protein	36.3816	36.8145	31.5563	31.4404	34.0989	32.4358	30.3033	29.5208	31.9188	32.4166	29.6746	26.1581	58.9992	61.3058	51.1849	53.8486
NCU01433	serine/threonine-protein phosphatase 5	33.6487	32.7392	38.4067	31.8735	23.8025	24.5046	28.3922	29.7788	35.0538	33.2991	26.5912	26.9626	25.5856	28.9696	29.4113	29.8589
NCU01434	hypothetical protein	8.66064	8.54513	10.3757	8.05103	12.2194	10.5584	10.5319	8.5692	11.8761	9.78611	10.0555	6.87848	10.3379	12.7425	13.0854	12.7236
NCU01435	serine/threonine-protein kinase bur-1	22.0738	21.354	26.0279	24.8739	26.291	21.2205	23.7767	23.9905	23.2519	24.0072	22.5399	24.2775	28.0252	26.8619	27.8524	31.2901
NCU01436	questionable protein	247.43	272.418	288.264	276.085	210.075	186.368	264.299	261.221	281.947	266.157	257.262	240.488	170.409	170.118	231.484	214.308
NCU01438	nucleosome assembly protein	228.124	206.787	277.365	276.862	294.442	302.69	318.355	314.849	207.347	220.879	276.374	283.054	237.026	243.034	240.635	257.684
NCU01439	D-3-phosphoglycerate dehydrogenase 1	173.661	165.926	178.679	158.818	74.2235	78.2217	23.937	24.6215	173.621	163.915	125.358	122.081	34.4855	33.5725	25.8978	26.0091
NCU01440	myosin-2	18.9977	19.3572	24.6446	23.7215	28.6369	28.166	39.46	37.6197	19.2471	20.1985	23.8492	22.7301	35.0841	37.862	29.5461	31.018
NCU01441	inosine triphosphate pyrophosphatase	38.3065	38.1609	34.8205	31.0939	30.3052	31.5196	22.4405	23.4097	36.992	36.8591	32.6919	30.8403	71.834	69.9966	62.7171	54.7873
NCU01442	DUF1671 domain-containing protein	9.10794	9.65914	8.10921	8.70605	19.1391	17.9826	35.1351	33.5748	9.08799	8.70254	7.15361	6.98837	47.9085	47.7729	65.9444	65.9025
NCU01443	seryl-tRNA synthetase	98.1545	93.7352	91.836	90.6809	102.761	94.085	72.2184	74.4463	92.1238	93.0058	100.1	99.3269	64.7563	62.4475	64.6258	64.2393
NCU01444	rheb small monomeric GTPase RhbA	21.9719	26.9358	28.9288	36.5895	22.4069	21.7592	50.179	47.1201	25.2102	24.0487	41.5959	40.9458	32.7005	34.8415	28.2424	31.1054
NCU01445	hypothetical protein	13.1948	12.717	12.3961	14.5848	13.6555	13.3291	18.9225	19.4206	11.8234	12.4686	7.54931	8.53667	18.0307	20.2795	21.5026	21.8526
NCU01446	uracil phosphoribosyltransferase	10.2117	9.15832	9.42288	11.3023	17.2701	18.6495	14.7795	13.5925	8.23055	8.66099	10.4586	11.1198	15.7742	14.7399	15.6071	17.3196
NCU01447	hypothetical protein	26.6412	25.2134	26.5153	24.6828	25.2166	25.8762	35.8712	33.6455	25.0466	23.736	22.403	23.9459	35.0416	35.9753	38.7712	37.6361
NCU01448	hypothetical protein	0.262384	0.0671819	0.104653	0	0.620572	0.57887	1.23087	0.687359	0	0.0700167	0.232312	0.10614	0.333996	0.390337	1.091	1.2474
NCU01449	GTP cyclohydrolase II	76.8313	83.0662	73.5931	93.0528	122.66	116.323	269.768	260.544	58.0509	64.6453	86.4961	86.0943	88.6778	84.6048	157.938	151.195
NCU01450	hypothetical protein	0.30348	0.466226	0.484177	0.437604	1.02539	0.382592	0.438047	0.530012	0.320932	0.809831	0	0.245528	1.35208	0.677211	2.019	1.31161
NCU01451	hypothetical protein	48.5288	47.1685	63.1476	99.2653	170.641	171.819	338.156	333.814	40.467	47.3434	61.567	62.356	123.129	124.378	178.56	176.376
NCU01452	40S ribosomal protein S1	913.948	886.94	843.022	836.504	434.989	407.24	305.307	308.08	947.19	926.849	869.038	886.022	294.713	294.521	293.437	268.682
NCU01453	Rab18/RabC-family small GTPase	14.7946	17.3203	25.1651	22.5804	63.2765	57.7618	91.8256	88.459	19.4485	19.8247	25.5129	22.8709	54.4406	55.0911	73.5169	74.6439
NCU01454	mitochondrial hydrolase	11.6128	12.9881	16.4434	17.3615	22.8521	20.7776	24.0977	25.7421	14.0135	12.8771	15.0549	15.3321	19.6191	20.8795	29.4261	26.9731
NCU01455	signal recognition particle protein	39.6056	37.1103	39.6375	39.416	30.971	30.2491	23.0598	24.4886	37.9486	38.4331	34.4479	40.6921	27.5467	25.3481	26.3186	24.4681
NCU01456	DUF250 domain membrane protein	23.377	21.6792	24.3764	25.6797	25.3529	24.9306	18.1311	18.4325	20.866	21.5681	22.165	22.0234	40.3468	42.3865	30.4652	32.0862
NCU01457	ubiquitin C-terminal hydrolase	20.049	17.6577	21.0284	20.6655	15.0611	13.6503	14.5517	15.022	20.8676	20.9006	14.5369	13.4062	17.0355	18.0086	15.9891	16.007
NCU01458	hypothetical protein	54.9608	42.8183	49.7578	42.1239	16.971	13.5758	15.8662	15.5313	52.4867	56.716	26.8547	26.7095	18.688	18.5699	19.1499	20.6133
NCU01459	hypothetical protein	4.85289	5.36469	5.57124	5.55369	16.7438	15.4406	46.3091	42.5112	4.72467	6.41327	7.20664	6.33591	29.0894	27.8655	38.7981	41.4593
NCU01460	hypothetical protein	29.8988	31.03	30.5287	33.5321	59.3853	58.1309	78.7044	80.9682	32.5551	34.3724	35.3746	33.3992	59.034	64.6431	91.8678	85.8404
NCU01461	hypothetical protein	12.7847	11.3549	12.5744	11.9136	13.3224	13.1836	16.3938	16.2059	9.05455	10.5062	7.91777	7.10475	18.5004	20.1406	15.3361	15.2574
NCU01462	hypothetical protein	0.166299	0.102192	0.31838	0.0479592	0.359607	0.293511	0.336055	0.503418	0.0351726	0.106504	0	0	0.211688	0.247397	0.663818	0.172496
NCU01463	hypothetical protein	4.9746	5.17574	2.2046	3.1596	7.33681	4.65377	6.753	7.10199	3.695	5.16236	1.4332	1.24573	9.29746	8.81012	10.8019	9.89672
NCU01464	zinc carboxypeptidase	28.3706	32.3607	29.2469	25.558	42.78	40.1445	41.7997	43.1293	24.8848	27.9937	23.8253	22.692	45.5349	44.3796	51.542	48.5541
NCU01465	hypothetical protein	11.1465	10.0289	12.2671	12.248	14.1283	12.9507	18.6204	17.5848	9.58312	10.1523	9.79163	10.7549	16.437	17.7149	15.5079	16.2271
NCU01466	hypothetical protein	11.1404	10.167	10.4138	9.23111	7.59177	6.84423	7.21723	6.33314	9.33636	11.5227	5.64958	4.92544	8.12244	8.3099	7.30714	8.22809
NCU01467	NADH:ubiquinone oxidoreductase 10.4kD subunit	335.607	324.873	300.232	309.645	271.617	270.042	260.072	251.442	332.606	345.876	286.9	283.96	230.287	252.14	222.624	213.508
NCU01468	translation initiation factor eIF-2B subunit delta	58.4924	59.8171	57.0458	52.8185	49.3872	48.8444	36.6774	44.0927	56.7923	54.1334	48.4309	47.0258	38.6855	35.0458	40.0244	41.753
NCU01469	hypothetical protein	26.6115	29.344	28.638	24.0733	16.4983	16.893	12.7736	12.3862	32.1573	28.8069	13.2811	16.2489	11.2649	11.1577	10.9085	11.1757
NCU01470	vacuolar protein 8	35.9021	37.1757	42.6877	42.8822	59.8453	58.4292	87.5662	87.1751	32.7972	33.302	41.5942	41.3316	62.3682	62.3946	75.8914	72.8921
NCU01471	nuclear protein SNF4	24.7416	28.0881	26.822	26.6991	31.625	31.8172	41.3287	42.9131	25.7529	24.9339	24.9471	22.4051	36.0204	36.3679	42.8688	42.6332
NCU01472	hypothetical protein	0.983676	0.723304	0.764566	0.848624	1.53397	1.3143	2.00235	1.85988	0.551241	0.843565	0.535961	0.47614	1.56251	1.8511	4.69843	3.93887
NCU01473	mitochondrial large ribosomal subunit YmL35	55.8562	51.2533	64.0026	64.1325	27.3854	25.3903	13.2649	14.4174	57.7697	57.0644	57.3012	65.0775	21.26	21.3446	15.9316	17.2319
NCU01474	60S ribosomal protein L4	62.0011	61.8887	63.0617	59.9084	33.7075	35.1683	25.5037	25.1519	68.6921	66.1115	57.0789	59.8634	28.9601	27.6773	24.1535	25.8406
NCU01475	hypothetical protein	8.66632	7.3365	7.01524	6.9399	6.02916	6.89394	8.58557	8.11683	7.1018	6.99752	5.57784	6.23524	9.07769	9.27691	8.19093	9.56418
NCU01476	hypothetical protein	6.54235	6.08591	8.84207	10.1464	17.2864	14.0332	18.7338	17.5361	5.58713	6.0664	7.23024	6.87332	13.6603	14.2666	13.6408	15.7854
NCU01477	hypothetical protein	50.5384	50.3798	58.829	58.3529	59.5058	56.405	63.9638	59.99	45.8313	47.675	59.668	55.8171	60.2449	64.5877	57.5014	59.7489
NCU01478	fungal specific transcription factor domain-containing protein	12.2094	12.5847	14.1037	15.0135	29.9273	29.4926	70.3928	65.6377	11.5157	11.4658	11.6866	11.3673	27.1594	29.4155	28.5827	29.3189
NCU01479	matrix AAA protease MAP-1	40.7669	42.0989	40.3506	43.9553	21.5601	23.8477	13.8675	13.386	33.4668	34.7775	44.0638	42.8872	17.8253	17.3257	10.9836	12.2934
NCU01480	anion exchange family protein	10.7529	8.86229	12.4113	11.2987	9.52335	9.91386	13.7919	12.4048	10.7901	10.2892	8.85922	9.69152	12.2347	14.0679	12.8214	13.0101
NCU01481	amino acid transporter	35.0911	40.1919	22.3513	26.2462	38.7009	35.1209	53.1643	55.9985	31.2029	31.9806	22.1754	21.2601	51.8804	52.3829	64.2448	69.764
NCU01483	hypothetical protein	53.987	55.0563	23.4014	22.59	435.135	410.009	2326.8	2392.82	28.5865	30.1242	20.1261	17.9557	194.777	222.549	2347.23	2496.83
NCU01484	rho-type GTPase	320.129	342.393	423.648	405.153	654.119	634.115	884.351	798.93	299.702	320.713	419.158	400.698	781.496	864.283	731.163	729.778
NCU01485	hypothetical protein	41.0986	39.0986	47.886	44.9488	31.2324	28.8121	27.3817	31.817	43.7733	42.5492	40.7479	42.4399	37.4326	37.6475	31.6817	31.7435
NCU01486	IKI3 family protein	10.0874	9.02898	10.4652	9.87222	10.2275	9.67707	9.74792	11.1038	9.10963	9.11202	8.64984	8.86998	12.811	12.619	6.65425	7.19802
NCU01487	hypothetical protein	56.8745	57.6801	66.0805	171.196	145.369	154.132	1128.13	1172.1	38.4182	45.2757	190.921	180.548	204.633	199.509	125.588	102.636
NCU01488	hypothetical protein	9.49211	9.15254	8.79084	12.2851	15.2066	17.2202	25.9986	20.5938	8.42212	8.45142	7.21533	7.71697	28.4093	39.0567	30.1885	26.5756
NCU01489	hypothetical protein	130.177	133.737	143.592	136.092	143.626	138.045	159.712	167.216	127.157	137.227	114.405	107.654	181.791	181.142	170.555	160.049
NCU01490	hypothetical protein	5.26825	5.29024	6.0083	5.0446	7.2035	6.6416	8.04983	7.28391	5.44064	6.17245	5.39328	5.26119	6.94189	7.68428	9.03602	7.18644
NCU01491	hypothetical protein	3.12816	3.27708	2.51167	3.62622	4.20008	4.72976	7.39258	7.29613	2.69185	2.59698	2.53431	2.11728	4.91886	5.76381	6.22293	6.09709
NCU01493	hypothetical protein	4.24289	4.78553	6.59781	6.89249	16.5133	14.9974	22.7528	22.6677	2.9534	3.66893	5.84891	4.17135	17.1941	16.3792	34.3015	37.0927
NCU01494	MFS sugar transporter	2.57979	2.62841	3.6228	3.5262	4.35825	4.45498	5.76012	5.56927	2.60027	2.58155	3.68791	3.2177	8.8939	7.57576	11.5761	16.0508
NCU01495	hypothetical protein	0.0557892	0.114276	0.0445035	0.0201114	0.226198	0.158248	0.382503	0.227344	0.0737469	0.0595491	0.0246976	0.0451358	3.78159	3.5273	2.34293	2.24238
NCU01496	hypothetical protein	1.19969	1.32755	2.662	2.30652	4.10004	3.49422	6.80716	5.36241	0.670796	0.88313	1.8802	1.16025	1.80797	1.25136	1.03207	1.07275
NCU01498	serine/threonine-protein kinase MAK	57.3316	54.1471	52.3146	51.901	47.6488	47.8554	75.4802	71.643	44.7242	44.8553	41.4846	42.0212	44.732	46.61	38.7473	45.2541
NCU01499	hypothetical protein	7.3221	7.26935	11.21	12.4698	13.7687	12.5349	11.0251	11.1966	6.97749	7.65228	15.2412	15.775	19.0954	17.4315	19.3358	22.9011
NCU01500	nicotinamide riboside kinase 1	14.5521	14.0029	19.5749	19.9892	22.7202	20.5339	22.6865	20.902	15.8668	14.543	17.7265	17.8138	20.3097	20.7289	25.3897	23.6774
NCU01501	mitochondrial peptidyl-tRNA hydrolase Pth2	29.908	32.8968	52.045	53.6736	24.7548	24.9876	11.8781	14.492	39.0203	40.2037	55.6765	56.6025	28.0839	27.0731	17.1207	21.1609
NCU01502	small nucleolar ribonucleoprotein complex subunit	15.3583	10.4028	16.5657	11.467	4.55885	4.98896	4.92328	4.47589	18.2144	18.3243	10.2111	10.7027	6.35676	5.85915	6.1431	6.22235
NCU01503	pre-rRNA processing protein Tsr1	23.7205	16.451	24.4957	20.6976	11.4787	11.601	10.1583	10.0361	28.0027	26.7378	16.3622	17.3681	11.5687	12.5787	9.72621	9.9564
NCU01504	calcineurin binding protein	37.1129	47.6844	69.5489	138.43	66.1089	59.7714	32.2237	36.8011	42.8561	44.059	240.753	226.599	75.1169	75.7304	37.7724	88.8119
NCU01505	hypothetical protein	2.33125	2.24202	1.72358	1.18884	4.11126	3.04649	4.51396	4.76652	1.68363	1.97248	0.805487	1.28805	7.09309	7.18996	10.0717	10.4195
NCU01506	hypothetical protein	9.22486	8.25983	7.75532	5.45613	9.85449	8.46107	5.58126	6.72085	9.22962	9.25694	2.73883	2.90487	9.3519	9.24483	11.1626	12.7008
NCU01509	hypothetical protein	124.384	139.723	55.4482	79.9818	149.099	140.789	82.0346	87.4765	72.9131	98.5634	88.5264	81.6123	265.644	244.762	94.544	137.538
NCU01510	meiotically up-regulated 190 protein	1.99492	1.84753	3.2053	3.46822	12.9262	11.1925	43.366	43.8098	1.78796	2.21998	9.2448	6.90231	57.4426	58.829	41.3335	47.9645
NCU01511	urease accessory protein ureG	37.2567	34.6139	46.92	47.2512	55.4014	57.5575	47.6971	49.4205	40.0091	42.4705	47.9928	46.6941	34.5317	35.2096	36.9876	34.1979
NCU01512	phenylalanyl-tRNA synthetase	13.6949	12.7558	15.2721	13.4504	8.45168	7.66351	4.76536	5.55226	14.4455	15.028	12.8986	13.9062	8.80528	9.25115	5.95585	6.58317
NCU01514	mitochondrial dicarboxylate carrier	11.5491	11.0254	13.6667	12.876	6.58976	5.52019	5.38193	5.34304	14.8015	13.1439	12.494	11.8808	9.44385	10.2973	6.90111	7.86729
NCU01515	DNA-directed RNA polymerase II polypeptide	37.6876	42.7701	41.0917	45.3554	37.6779	36.6646	34.8031	34.9746	37.7318	34.1863	35.7892	33.3837	36.8018	34.1916	40.5162	42.609
NCU01516	mitochondrial co-chaperone GrpE	63.1487	58.756	53.3138	48.695	23.8436	22.5277	17.9239	17.3672	70.09	63.7407	37.1401	37.0412	20.0799	21.5898	26.6982	23.9544
NCU01519	hypothetical protein	6.17373	4.67902	2.75791	1.95849	1.83564	2.02361	9.08948	7.18807	4.70072	3.03131	3.2797	2.39751	3.1435	3.67376	4.10728	4.05571
NCU01520	hypothetical protein	0.800704	1.12759	1.27746	1.87619	3.1112	3.28066	7.44013	4.6613	1.37597	1.81617	1.41787	2.10536	3.69475	4.54135	9.40541	7.61327
NCU01521	ThiJ/PfpI family protein	2.93834	3.3692	4.84075	3.40798	7.7697	6.64361	9.6811	8.7387	1.92519	1.5	4.18515	3.87593	4.7567	6.27179	5.4714	6.51527
NCU01522	hypothetical protein	2.47548	2.24223	2.1231	2.18711	2.07892	1.95726	2.43717	2.13249	2.23954	1.90918	1.33026	1.12294	2.71397	2.70346	3.78405	3.72294
NCU01523	GTP-binding protein ypt3	149.391	165.167	180.068	191.314	216.647	210.993	256.065	253.779	154.453	160.26	222.734	212.177	254.61	245.058	274.861	297.947
NCU01524	ribosome biogenesis protein BRX1	39.4771	33.7932	44.1381	36.7662	23.1361	20.8696	21.0259	19.5632	44.7565	41.0287	33.193	30.221	22.5097	23.5518	21.6358	19.5213
NCU01525	histone deacetylase hda1	17.2228	19.2416	21.2166	23.0485	20.8274	18.8361	28.9998	27.7638	18.6407	18.4948	22.4866	23.7542	42.8345	39.5671	42.8918	43.816
NCU01526	hypothetical protein	0.822152	0.951859	0.798411	0.566981	1.78749	1.7575	1.34149	0.99885	0.869432	0.419703	0.822872	0.694074	1.63807	1.06355	1.90248	1.73029
NCU01527	hypothetical protein	20.4024	19.1273	21.9221	25.4981	21.0402	20.7509	15.0984	16.0485	20.9671	20.3337	23.4909	23.8865	27.7291	24.2942	11.1755	13.8547
NCU01528	glyceraldehyde 3-phosphate-dehydrogenase	854.739	854.797	914.887	1005.09	1002.94	993.423	2186.54	2524.05	862.266	861.382	1324.03	1268.76	831.132	758.517	728.894	686.84
NCU01529	hypothetical protein	7.33848	5.48458	4.27181	6.57784	7.63952	7.62623	9.59047	8.08234	6.18743	6.56282	3.1609	2.72787	9.34138	11.3597	14.0197	11.315
NCU01530	hypothetical protein	0.773341	0.452594	0.352515	0.398258	1.79173	0.557108	0.797323	0.964715	0.525738	0.41273	0.489077	0.0893807	1.12504	1.89005	2.02122	3.34231
NCU01531	hypothetical protein	0.0129041	0	0	0.0372143	0	0.016268	0	0	0	0	0	0	0	0	0	0
NCU01532	hypothetical protein	0	0	0	0	0	0	0	0	0	0	0	0	0	0	0	0
NCU01534	hypothetical protein	19.7821	22.0581	22.7302	21.9109	27.8091	24.2928	38.4292	37.0396	19.6461	19.0639	21.9843	20.9178	34.8688	37.7011	41.8091	43.0361
NCU01535	hypothetical protein	46.2278	52.4147	56.0906	62.1636	52.5195	49.8	50.7738	48.1481	47.1282	48.2745	68.1435	65.7216	62.2356	61.2392	54.0436	58.9498
NCU01536	hypothetical protein	0.23109	0.355016	0	0.166611	0.15616	0.145666	1.16746	0.672645	0	0.123332	0.204605	0.186961	0.441243	0.343783	1.53741	0.998752
NCU01539	vacuolar morphogenesis protein AvaB	10.2684	9.1885	11.8584	13.0901	14.7542	14.3362	16.5119	15.5952	9.24189	9.14234	10.3341	9.94406	17.4691	19.2353	14.2295	15.0748
NCU01540	SPX domain-containing protein	33.5342	31.9686	42.487	45.0503	49.1801	47.9096	60.2014	61.1894	32.1709	31.2995	37.9251	39.2126	57.0169	53.1403	56.6637	64.4765
NCU01541	hypothetical protein	34.2547	30.8599	26.0602	25.783	45.3308	40.6852	86.2976	74.9186	35.3022	37.1557	24.5017	21.4908	54.9086	64.9967	72.4028	87.2511
NCU01542	hypothetical protein	10.0411	8.51166	10.8783	11.9608	8.68949	8.37575	8.50133	7.08847	9.36786	9.90447	8.40539	9.13193	13.5395	13.9813	7.64395	8.31574
NCU01543	PTAB	18.7392	18.2983	18.6344	20.4681	23.0603	23.6766	39.2177	36.7076	16.0513	16.8521	19.4191	20.0761	24.4446	25.5896	30.522	29.2699
NCU01545	autophagy protein 8	166.26	202.406	203.627	234.237	540.943	490.885	1028.55	1001.89	165.395	172.887	298.356	253.232	627.949	652.2	934.535	943.118
NCU01546	coproporphyrinogen III oxidase	47.6981	44.1382	65.9519	89.5117	33.7136	41.1837	225.246	257.277	55.3286	53.6112	386.536	329.683	44.0477	36.7868	29.5976	25.7791
NCU01547	26S proteasome regulatory subunit rpn-8	78.6183	79.2362	87.8584	91.2626	63.8379	62.046	65.2207	64.9391	66.4971	73.8282	86.3444	84.5001	60.5905	61.2907	59.8869	63.7435
NCU01548	hypothetical protein	137.312	151.325	182.823	162.513	284.481	255.399	449.212	493.799	135.588	140.145	182.935	160.161	279.017	266.843	540.354	538.103
NCU01549	hypothetical protein	16.4486	17.3643	18.8668	18.7294	16.6112	18.4792	27.4948	26.0177	17.908	17.0604	18.6297	17.9235	23.8224	25.117	21.25	22.2275
NCU01550	adenylate kinase cytosolic	204.447	195.643	199.368	196.449	86.3253	89.5495	78.1599	85.3888	206.615	200.077	169.06	166.581	84.1924	75.1715	80.9001	85.5327
NCU01551	hypothetical protein	22.045	22.1124	26.4235	21.3011	23.2668	17.1191	14.0648	16.538	22.5917	23.5307	19.2166	22.478	24.0839	23.3287	29.5308	28.2391
NCU01552	ribosomal protein S28	902.845	967.087	754.729	731.323	438.757	413.643	393.256	347.326	1049.92	1001.32	854.233	802.94	345.906	357.696	368.418	338.086
NCU01553	para-hydroxybenzoate-polyprenyltransferase Coq2	8.5317	7.85283	9.82865	10.0336	4.67215	4.63755	2.5909	2.2189	8.22556	7.78207	8.86845	10.04	3.38502	4.3846	2.58	3.14141
NCU01554	JmjC domain-containing protein	13.3697	13.6007	14.1004	13.3283	13.5772	13.2418	12.8653	13.2427	13.4086	13.0374	9.69842	9.86971	13.5424	13.4048	12.5284	14.1895
NCU01555	hypothetical protein	3.19858	4.36789	11.0567	12.4433	24.0461	22.0102	51.0261	48.1418	4.29863	5.93919	25.3109	22.1579	41.6912	45.2543	58.4082	52.3008
NCU01559	hypothetical protein	30.7598	32.1494	34.8966	46.9171	42.3081	42.031	70.4262	70.9263	27.7995	28.3042	38.6307	38.5465	68.0197	71.5188	51.4461	57.4385
NCU01560	hypothetical protein	34.1569	34.655	32.969	36.1801	41.4423	37.9851	73.1648	67.3991	26.4776	31.2505	23.1361	23.2551	61.0612	70.9648	51.3552	56.4679
NCU01561	hypothetical protein	0	0	0	0.0249801	2.87982	2.44606	3.87584	4.17521	0	0.0369827	0.0306767	0	2.86676	2.1133	5.64737	9.82321
NCU01562	2,4-dichlorophenoxyacetate alpha-ketoglutarate dioxygenase	0.0705569	0.180657	0.0562839	0.10174	5.53076	3.9138	11.6101	9.98115	0.0746145	0.075312	0.437293	0.17125	4.26617	4.77589	12.7326	19.0893
NCU01563	RNA polymerase II holoenzyme cyclin-like subunit	8.8821	9.45831	8.47737	8.14257	16.6946	14.1143	22.8676	20.5002	9.28922	7.70176	8.29812	7.3922	17.6458	18.3764	24.9474	27.0154
NCU01564	calcium dependent mitochondrial carrier protein	22.8831	23.0618	26.1558	26.834	27.1561	26.0294	42.8633	43.8815	23.3703	22.7969	20.9081	20.3732	32.5469	30.6536	38.042	39.6679
NCU01565	hypothetical protein	25.1741	26.3472	43.6802	45.7722	260.773	244.944	302.769	275.431	20.4326	22.0354	32.6722	31.1389	127.773	139.308	225.17	238.503
NCU01566	hypothetical protein	0.0230105	0.0471337	0.0734227	0.0331801	0.715272	0.522161	1.4614	2.27724	0	0	0	0.0372329	0.702979	0.547708	1.76048	1.39229
NCU01567	hypothetical protein	2.55254	2.72917	3.58011	2.91216	5.26943	4.31417	1.86243	1.46963	2.1654	1.94612	1.3411	1.95164	5.0702	3.25484	3.54562	3.97632
NCU01568	hypothetical protein	6.77104	6.91251	8.86369	9.45058	3.72496	3.61144	3.1325	1.89507	9.04233	7.62116	7.45533	7.26894	2.40339	3.29309	2.63494	3.56418
NCU01569	WD repeat containing protein 48	9.95881	9.34159	12.2843	12.3785	7.70924	7.99812	10.3666	10.6525	9.80487	10.7003	13.2511	12.1846	8.09979	8.44388	6.68493	6.91587
NCU01570	hypothetical protein	8.65568	7.61247	9.09648	7.80927	4.67927	5.2458	5.06627	6.25009	8.33048	8.08626	6.41216	6.91286	3.7603	4.27648	4.22641	4.58519
NCU01571	hypothetical protein	14.9286	17.3649	18.7429	19.8989	20.4534	17.9148	25.4357	25.3254	14.3223	16.3454	19.3495	19.5487	16.8155	16.9809	23.7629	22.9257
NCU01572	WD domain-containing protein	1.27489	1.02875	2.73253	1.94975	17.9612	15.4879	19.6474	17.5424	0.939663	1.2371	1.43663	1.10437	9.09782	9.1382	21.8467	25.2903
NCU01573	hypothetical protein	0.529411	0.713436	1.28917	1.00446	5.30977	4.95296	10.8993	9.86229	0.559857	0.505607	1.18417	0.856631	7.73217	6.67373	14.9689	15.4144
NCU01575	SNARE complex subunit	22.7021	25.7429	34.6211	35.7278	54.1348	50.6097	85.1622	80.4419	23.4401	24.404	31.4888	31.4945	53.6975	55.4634	60.0445	62.1947
NCU01577	hypothetical protein	25.2402	23.5065	29.6309	23.449	23.1975	20.6399	24.7115	23.7249	20.3853	20.7872	18.4312	17.732	29.1878	26.4183	26.8275	26.9719
NCU01579	hypothetical protein	5.29957	5.19341	5.83944	5.77253	10.3056	8.1711	5.39315	5.85955	8.70889	5.73812	6.75134	5.98409	5.14442	5.21815	6.15098	6.2616
NCU01580	transcription factor TFIIH subunit Tfb4	7.96815	7.33706	11.2204	10.0063	9.45446	9.5737	7.91055	8.4062	9.39561	7.82634	7.55174	7.26373	11.8334	12.5495	8.7418	11.0589
NCU01581	hypothetical protein	6.61437	6.44422	7.32077	6.66084	8.3586	6.98432	7.50934	6.3074	5.89117	6.92909	4.34806	5.0409	16.2728	17.8534	12.7367	14.5122
NCU01584	hypothetical protein	12.1692	12.5651	12.8092	13.6149	18.0263	17.8936	28.3931	26.0691	10.3808	12.443	9.49613	10.1853	35.9501	37.7641	30.7092	32.3818
NCU01585	hypothetical protein	35.1957	40.1215	37.0203	37.3107	44.0325	42.3714	51.6454	45.8698	40.1032	42.349	38.3304	37.9964	38.4268	42.5496	60.8979	61.1337
NCU01587	cofilin	259.384	275.907	269.414	255.902	405.935	379.169	365.46	387.762	278.403	279.469	285.347	285.742	366.609	355.817	419.602	410.619
NCU01589	heat shock protein 60	149.133	126.647	175.419	147.902	49.0207	55.3802	25.1095	28.9235	169.298	155.574	127.276	135.479	44.0599	36.7629	28.1489	28.8368
NCU01591	hypothetical protein	1.17726	0.864478	0.921388	0.512467	2.64177	2.24022	1.85958	2.3017	0.540265	0.900955	0.432665	0.50318	4.46742	4.461	5.35685	5.1456
NCU01592	hypothetical protein	0	0	0	0.215684	2.66844	1.84798	7.42703	7.34925	0.0316359	0.0319316	0.158921	0.290434	7.80647	7.07614	12.8867	20.3247
NCU01593	hypothetical protein	0.0240811	0	0.115258	0.138895	4.1333	3.30909	20.5426	19.9908	0.0763979	0.025704	0	0	8.88954	8.38292	24.6319	23.438
NCU01595	SOF1	20.414	17.5171	25.5269	19.4767	7.89852	8.60428	11.1787	9.89738	23.2519	23.5129	14.872	16.8629	9.07806	7.56946	9.04047	8.58429
NCU01596	26S proteasome non-ATPase regulatory subunit 11	110.843	109.811	100.731	107.798	67.2737	70.8484	47.3909	48.7422	92.9242	95.9597	99.0382	99.6483	68.6363	63.173	61.8768	64.3515
NCU01597	hypothetical protein	3.823	3.78345	3.04278	3.07218	1.99705	2.09571	3.86892	3.66592	3.41144	3.13614	3.52936	3.48219	2.37853	2.83088	2.43621	2.65848
NCU01598	methyltransferase	1.25872	1.22247	1.21183	0.688453	2.08246	1.96988	5.16863	5.35674	1.2393	1.32038	1.11446	0.491619	2.40339	2.77653	5.7752	5.29
NCU01599	hypothetical protein	20.5234	21.5495	19.8746	21.1767	16.6389	16.8922	20.8152	21.1768	15.2641	16.214	15.9747	15.7778	20.6534	22.9137	20.5206	21.2376
NCU01601	hypothetical protein	60.5198	69.961	70.3178	63.65	64.1114	57.8307	74.5738	65.5408	55.2697	60.37	50.6951	50.3634	58.096	65.7665	80.3927	74.9866
NCU01605	protein kinase regulator	43.4664	56.0782	33.204	43.461	54.4543	56.5762	64.3241	65.2107	38.7541	40.5388	45.4598	44.7107	69.3992	72.9428	59.7124	77.718
NCU01606	ATP synthase subunit 5	328.926	298.371	257.012	245.891	253.036	260.647	197.439	203.589	307.578	318.942	282.174	282.382	197.326	175.583	179.56	181.201
NCU01607	hypothetical protein	26.8201	27.6792	27.9712	23.9457	12.056	12.0795	6.85158	8.31568	30.9423	30.1492	16.0563	15.9321	27.6675	27.1314	13.9077	13.9986
NCU01608	hypothetical protein	1.29531	0.795977	1.11276	0.775847	6.81394	6.38117	18.2652	18.028	0.611143	0.978461	0.317591	0.451429	12.4551	12.6884	29.2995	28.3529
NCU01610	hypothetical protein	0.626871	1.40079	1.3638	1.39697	2.07954	2.58639	2.96128	2.98581	1.02452	0.912434	1.00914	1.19875	2.97423	3.39116	3.03307	3.0541
NCU01611	carnitine acetyl transferase	16.2303	18.3461	18.9446	20.4952	22.8869	24.5235	41.652	41.4344	13.9203	15.0695	17.7091	20.3724	35.4868	35.8627	41.9009	43.5112
NCU01612	pre-mRNA splicing factor ATP-dependent RNA helicase PRP43	21.8287	18.3924	28.6906	23.7595	11.9082	11.5316	14.2809	13.8957	22.7944	22.0909	21.3323	23.0168	13.3546	13.2375	12.6469	15.3614
NCU01613	protein arginine N-methyltransferase HSL7	17.6696	14.9379	24.5415	20.0891	24.6224	24.4672	23.7314	24.1182	17.8842	17.1725	15.5982	17.2984	29.1135	27.7251	29.997	30.6822
NCU01614	hypothetical protein	42.2023	42.7984	46.9726	46.0784	33.1469	33.1479	41.3412	41.129	44.9506	40.7128	35.6048	37.2717	38.6381	42.0331	43.0886	41.4924
NCU01615	hypothetical protein	5.5469	5.06939	5.27679	4.50426	6.0532	5.08179	4.5254	4.25202	4.97933	4.47426	4.37226	2.88029	6.43222	6.69719	4.29767	4.68545
NCU01620	hypothetical protein	1.91308	2.22308	2.11303	2.01588	3.57996	4.08148	8.17787	6.72501	1.71185	2.00274	2.54073	0.65482	6.69684	6.23931	6.05774	7.12333
NCU01623	hypothetical protein	2.56367	2.52736	3.01838	2.47105	2.72367	1.83203	1.5435	1.62811	2.46464	1.79991	1.2381	1.37535	2.35591	2.30463	1.09448	1.32722
NCU01625	DNA repair helicase RAD3	6.55565	6.14603	6.93914	7.36239	4.77076	4.89519	3.71222	4.71175	5.7461	6.66104	7.6349	5.97696	7.70298	8.43972	6.16463	6.27684
NCU01629	hypothetical protein	4.31257	4.56516	3.0294	5.22077	1.73984	1.62292	3.66986	2.62297	3.21623	4.03639	9.11834	10.363	8.76698	8.35468	5.35276	5.98102
NCU01631	hypothetical protein	0.658054	0.954782	0.437446	0.474441	0.963475	0.760464	0.791536	1.2131	0.347949	0.819469	0.873951	1.15352	0.558438	0.652639	0.729654	1.32722
NCU01632	pentafunctional AROM polypeptide	98.4714	88.7998	89.697	89.5377	36.9042	37.8703	12.9566	14.1149	83.4086	88.1896	67.1754	70.2054	30.0424	28.8539	19.5241	20.0054
NCU01633	hexose transporter HXT13	0.713166	0.954003	0.278644	0.230855	0.806484	0.788985	0.714273	0.915067	0.538699	0.590341	0.438135	0.353253	1.16719	1.49399	1.30718	0.956124
NCU01634	histone h4	1580.48	1551.39	1717.36	1682.28	651.699	660.021	685.364	608.753	1439.06	1443.38	1537.07	1501.21	914.006	925.962	567.026	532.756
NCU01635	histone H3	1860.97	1954.56	2479.58	2445.33	1327.59	1336.67	1275.35	1323.41	1762.3	1774.23	2359.68	2364.02	1858.46	1787.18	1274.98	1125.72
NCU01636	2-hydroxychromene-2-carboxylate isomerase	26.6018	27.8945	34.2936	32.0056	42.9444	38.3755	48.322	49.7813	25.6961	26.9695	35.8171	32.4044	54.1287	53.7258	69.5031	67.2802
NCU01637	U4/U6 small nuclear ribonucleoprotein	14.1687	14.1139	14.9893	12.5502	13.3816	12.8651	13.0499	13.2759	16.8565	15.2316	10.693	10.6989	15.8672	17.3895	16.3556	17.6126
NCU01638	DNA-directed RNA polymerase I subunit RPA1	28.0239	22.252	24.7123	24.5668	9.845	9.24229	7.71258	8.68325	26.2776	25.4125	20.1166	20.1845	9.2217	9.46733	4.84847	6.50416
NCU01640	C2H2 transcription factor	14.5725	16.9693	14.6502	21.2222	33.6258	30.5197	44.0329	42.7444	11.2077	10.8088	31.1392	30.8618	34.3737	35.5555	37.3064	42.2593
NCU01642	hypothetical protein	7.36125	7.75919	8.31773	8.81714	12.5042	12.2214	21.512	21.8239	7.553	7.60113	9.86585	9.16501	17.3845	17.5104	24.0873	24.0612
NCU01643	5'-3' exoribonuclease 2	19.4741	17.1511	23.8309	23.6283	17.4737	18.1623	17.3769	17.8434	19.1116	19.1993	19.842	19.2498	16.9281	16.2891	14.1941	17.0624
NCU01644	intracellular protein transporter UsoA	30.4355	29.9203	34.0079	32.5115	27.0696	24.792	32.2887	31.7339	31.3377	30.8344	31.1082	30.9454	26.5641	26.8281	29.4201	31.3535
NCU01645	hypothetical protein	39.3797	43.0229	66.8068	84.3603	133.189	129.103	155.641	166.883	37.8985	40.7911	94.3808	93.1307	122.334	119.319	134.064	149.008
NCU01646	hypothetical protein	10.011	10.8521	13.1005	12.6189	17.1937	16.719	26.757	27.293	8.54078	9.10087	9.95918	10.2652	23.7399	24.6153	24.1338	27.6908
NCU01647	GTP-binding protein ypt4	0.474046	0.683307	0.560223	0.759503	0.972877	0.64189	1.59657	1.24696	0.631276	0.449772	0.715071	0.823864	1.56444	1.88058	1.48927	2.03361
NCU01649	hypothetical protein	11.5359	15.5244	7.59932	10.1594	5.12989	4.56623	8.30765	7.36553	13.616	13.9287	11.8172	12.0828	6.34747	8.08252	11.8421	10.4218
NCU01650	hypothetical protein	64.4119	62.9551	50.5867	48.3217	18.1547	21.0039	26.0352	22.8797	65.7067	63.2303	39.9249	38.3254	21.8726	21.396	21.3945	19.6119
NCU01651	hypothetical protein	6.37356	4.78879	5.50345	3.20595	1.82112	1.46092	2.17836	2.13366	7.02509	6.32847	1.74184	2.04951	1.74955	1.78408	2.44284	2.79536
NCU01652	O-acetylhomoserine	65.2471	73.3752	41.306	47.3216	37.4489	45.5203	59.9935	58.5754	58.8861	65.4129	38.5369	38.1234	31.0319	30.0042	51.5578	46.772
NCU01653	hypothetical protein	7.24342	8.15372	6.8713	5.45758	11.6416	8.88486	23.6421	28.7955	5.10665	6.61712	3.11996	2.32297	8.63891	5.72764	15.7375	15.004
NCU01654	long-chain-fatty-acid-CoA ligase 1	89.4931	97.6325	58.5285	65.6697	87.4076	90.88	168.365	184.653	73.5594	77.6572	66.731	66.5255	73.313	63.2553	121.539	137.205
NCU01655	hypothetical protein	57.9123	58.6366	71.2305	67.5192	59.9391	55.2456	51.298	51.9824	53.3911	51.9882	58.3161	58.6269	72.9623	73.292	66.6833	66.9157
NCU01656	hypothetical protein	12.8987	12.4924	14.2891	13.6204	9.9947	9.28971	18.5609	15.6803	11.5	13.9092	7.77756	9.09768	13.5226	13.7766	13.18	14.4999
NCU01657	cytochrome-c oxidase assembly protein	56.423	59.0315	49.6896	50.6786	35.6448	33.0627	22.9269	25.532	66.4054	64.1162	48.1722	47.5186	32.5918	29.6693	25.5309	28.1765
NCU01658	WD repeat protein	17.0288	16.6688	21.9455	22.8164	28.8643	28.1912	45.4615	44.03	15.8479	17.1756	18.2646	18.6132	27.3674	28.8702	35.1734	34.9677
NCU01659	dDENN domain-containing protein	20.5416	20.8482	19.6728	23.5102	22.2334	22.9548	25.4787	23.3482	15.5282	15.4753	20.1755	20.7737	24.8058	26.0854	25.2665	25.4522
NCU01660	hypothetical protein	4.02608	3.70051	4.69394	3.3865	8.78974	5.62873	4.13497	3.54572	2.83841	3.66382	1.64522	1.92095	8.11447	8.17788	12.3193	11.2433
NCU01664	DUF974 domain-containing protein	13.6786	13.804	21.0767	20.9767	19.3297	17.1882	23.5705	20.0501	13.6171	15.7894	19.0934	20.1505	20.3895	24.2598	23.195	23.1464
NCU01665	KH domain-containing protein	30.8496	30.0958	39.805	41.6892	37.9683	37.9686	47.3468	51.1947	31.4244	30.3545	44.2056	41.9732	47.9858	46.9401	48.0145	51.8675
NCU01666	acetolactate synthase small subunit	237.086	238.987	241.787	238.583	134.783	150.444	37.1943	35.203	226.751	227.18	220.473	240.486	87.5635	77.7819	51.459	53.221
NCU01667	ornithine carbamoyltransferase	38.2747	39.6406	63.2205	56.1058	26.736	24.01	15.0752	15.5697	41.0173	39.1274	42.1742	46.0925	22.992	24.0372	20.879	19.6486
NCU01668	hypothetical protein	13.524	13.5091	19.4806	19.5786	22.6434	20.7282	29.2811	28.7966	13.4477	13.9987	12.9846	14.1647	27.7142	31.348	24.499	25.595
NCU01669	protein arginine methyltransferase RmtB	37.336	32.8702	46.58	37.8689	16.562	15.3363	10.9487	11.6018	44.7803	43.4231	35.417	35.2287	20.6546	18.8959	11.8423	11.907
NCU01670	type 1 phosphatase regulator ypi-1	28.6116	26.5547	23.7173	22.3782	18.4828	19.6238	32.675	27.2804	27.9372	29.2446	20.9106	21.1844	30.6872	31.9753	32.6434	31.7514
NCU01672	DUF726 domain-containing protein	0.196495	0.27312	0.425453	0.546436	0.796692	0.389272	0.648284	0.996824	0.17811	0.194757	0.571632	0.386077	0.946902	1.04399	1.47066	1.57715
NCU01673	hypothetical protein	5.28834	6.17716	7.53064	8.44482	4.31196	4.46298	5.83535	6.33531	5.63868	4.89833	8.31969	9.29952	7.17677	8.25736	5.88798	7.51784
NCU01674	alpha-soluble NSF attachment protein	213.883	245.454	206.533	222.873	259.667	237.593	241.702	261.172	214.594	216.422	211.475	213.553	237.96	229.619	249.266	265.062
NCU01675	ribosomal RNA-processing protein 12	29.0739	22.1111	30.3456	26.0992	9.0084	8.53071	7.7739	7.99641	26.6763	25.6777	24.3398	25.3245	8.27374	8.58742	6.99769	7.89423
NCU01678	amine oxidase	3.53739	3.20928	5.48808	5.22124	18.6903	18.8213	28.5248	27.9869	3.93228	4.40013	6.11597	4.66466	15.565	16.2224	24.2517	27.4708
NCU01679	hypothetical protein	5.85453	4.44438	6.3861	5.12451	7.15404	6.22526	9.71944	9.29909	6.52748	6.16923	4.67016	4.20691	7.04766	6.90085	7.52853	6.85519
NCU01680	plasma membrane ATPase	909.883	859.411	1016.61	989.729	258.01	252.298	195.72	197.999	883.006	859.545	1006.26	1018.54	427.651	429.812	257.91	258.433
NCU01681	hypothetical protein	0	0.372084	0	0.174621	0.327334	0	0	0.140997	0.256129	0.129262	0.214442	0	0.308304	0	0.805659	0.418707
NCU01684	hypothetical protein	0.419814	0.525511	0.297679	0.269045	0.378253	0	0.471306	0.271549	0.493285	0.398317	0.330399	0.301908	0.712526	0.555146	1.47406	1.45152
NCU01686	hypothetical protein	0.46646	0.477738	0.14884	0.403568	0.756506	0.470446	1.07727	0.760338	0.887913	0.398317	0	0	0.237509	0.277573	2.32746	0.64512
NCU01688	hypothetical protein	0	0	0	0	0	0	0	0	0	0	0	0	0.115337	0	0	0
NCU01689	mitochondrial DNA replication protein YHM2	164.343	163.223	129.734	133.316	78.23	72.7335	37.3882	39.7286	152.794	155.31	119.99	130.208	58.6906	56.1829	41.3582	40.1523
NCU01692	mitochondrial citrate synthase	510.778	489.722	546.008	513.734	325.69	342.617	190.002	192.463	524.892	520.568	537.741	571.296	262.556	256.468	176.673	189.908
NCU01695	RNA binding protein Nrd1	23.4863	22.3498	22.1917	24.4337	23.6508	22.5101	26.0296	25.6756	18.0079	22.8125	18.4408	19.6788	32.7342	32.2615	30.3066	30.2889
NCU01696	mRNA cleavage factor complex component Pcf11	15.795	14.4675	16.2329	16.3097	16.4824	16.4775	11.6243	11.9284	12.6737	15.8399	13.4239	16.4147	19.5556	20.5958	15.2839	16.1471
NCU01697	hypothetical protein	28.3522	31.9071	8.56197	7.22629	25.0654	24.7242	33.7474	31.8619	26.8321	29.3995	5.2756	5.17185	20.067	17.523	24.6115	29.163
NCU01698	4F5 family protein	62.3314	61.7952	47.3934	54.4466	41.2985	41.3757	45.0552	49.9679	60.513	59.2609	69.8353	64.6006	61.8459	64.2435	54.3034	52.2799
NCU01699	hypothetical protein	3.45874	3.14877	2.29116	2.59575	3.71773	3.26391	2.91953	3.03792	4.57741	4.85769	2.75789	3.37101	2.65195	3.09929	2.65764	2.55259
NCU01700	hypothetical protein	12.6872	13.7541	14.8757	14.9164	17.4289	14.5617	19.7859	17.4722	15.1338	15.2752	13.3894	14.0362	18.0395	18.7017	21.1786	21.3317
NCU01701	ribitol kinase	41.8717	46.539	38.2796	39.4936	25.3799	27.1251	23.6301	25.4345	34.0204	37.297	32.5786	33.4975	23.2869	23.4009	24.3183	25.9357
NCU01702	nuclear pore protein	34.3212	29.5544	43.5604	44.5514	29.7938	28.9123	29.3348	29.6651	31.3474	33.0187	35.988	41.7871	32.5758	32.7535	24.2931	26.577
NCU01703	aldo-keto reductase	61.8887	63.2661	53.7057	53.4774	38.5661	37.1696	49.9014	43.3378	53.5612	51.811	44.9122	40.8202	49.6962	52.2656	56.9531	55.4186
NCU01704	NADP:D-xylose dehydrogenase	229.063	249.824	223.912	228.511	145.094	139.793	65.3001	71.5677	219.371	213.996	207.791	211.957	115.768	110.486	74.7453	64.4551
NCU01705	tRNA methyltransferase	12.49	11.1	10.5655	10.2474	9.93182	8.70782	5.71476	5.91963	11.0847	10.3522	6.83433	8.15766	11.8562	12.6273	9.56952	11.3993
NCU01706	MYB DNA-binding domain-containing protein	0.748458	0.3123	0.707616	0.63955	1.04901	0.733886	1.16036	0.968254	0.85013	0.562188	0.785394	0.897086	1.3056	1.23717	0.922105	1.4856
NCU01713	tubulin-folding cofactor B	11.645	11.4914	11.2978	10.2338	17.8863	15.9503	16.5132	15.7019	11.3994	11.2708	11.007	10.2361	17.7479	18.1899	14.0287	16.4316
NCU01715	hypothetical protein	3.97173	3.74941	3.55399	4.08364	5.4845	5.42072	7.55241	8.32371	2.66617	3.1519	2.78264	2.93388	8.08919	8.22063	8.3578	8.53796
NCU01717	hypothetical protein	0.0903905	0	0.192281	0	0.325768	0.265892	0.608865	0.456047	0	0.353768	0	0.0975062	0.613659	0.627528	1.25282	1.61473
NCU01722	hypothetical protein	14.965	12.118	13.3145	13.7129	21.443	19.9147	28.384	27.681	12.8716	12.0597	9.80696	9.12952	20.1611	21.9018	16.1513	16.9437
NCU01724	Na/H antiporter	24.412	24.0012	36.497	32.9244	34.575	31.1413	16.7734	18.1941	22.4313	22.6295	24.9898	24.955	35.3402	36.1409	23.1681	23.1901
NCU01725	hypothetical protein	15.6197	13.8119	13.0047	13.2307	14.4195	14.5265	19.4041	19.627	14.111	14.8958	10.983	11.6702	15.4644	16.2954	18.5969	18.4692
NCU01728	6-phosphofructo-2-kinase	0.980726	0.807692	0.564571	1.03511	0.341612	0.586327	0.7005	0.506185	1.34719	1.32741	2.77506	2.25765	0.759335	0.782137	0.4204	0.576801
NCU01729	hypothetical protein	33.2816	30.7652	31.1728	33.4495	53.0708	51.1666	76.962	75.7431	26.7295	28.9699	19.4765	19.7382	42.8641	45.9069	44.1925	48.2136
NCU01731	VeA-like protein	112.658	99.4536	95.1044	96.4534	127.746	133.575	156	145.701	85.0729	94.439	73.7496	75.6598	156.167	164.627	106.13	120.485
NCU01734	hypothetical protein	0	0.926252	0.160319	0	0.679045	0.886779	2.03063	2.69094	0.106266	0.214519	0.177941	0.325194	0.255827	0.149491	2.33984	3.12694
NCU01735	hypothetical protein	1.39275	1.37408	2.87436	2.6163	4.69714	4.91308	6.28917	5.96564	1.32421	1.43206	2.6699	2.43967	5.00961	5.24638	4.8454	4.72713
NCU01737	hypothetical protein	18.6307	17.1694	20.7755	20.1548	17.5873	17.8553	26.879	25.688	16.9703	16.553	14.4746	15.5596	17.6346	18.2141	18.8333	18.918
NCU01738	regulatory protein	24.4837	25.2355	21.7993	21.9277	35.6442	37.8395	49.2559	47.4433	23.5262	23.3575	17.4403	17.1148	32.667	35.0562	39.6544	42.2966
NCU01739	hypothetical protein	44.6347	52.014	60.0805	55.8879	49.4082	46.7816	45.3331	48.2416	52.9134	52.634	56.633	54.9459	52.3289	51.1866	60.8452	56.932
NCU01740	histone H2A.Z-specific chaperone chz-1	106.1	116.84	132.683	129.469	87.0541	84.9391	104.999	109.653	95.5408	103.503	124.183	113.305	182.222	188.485	155.017	139.073
NCU01741	SNARE complex subunit	48.497	48.9011	51.3266	53.0969	47.0082	45.4383	73.2068	61.9508	62.3302	60.2862	51.9729	47.0056	56.156	60.3159	64.3888	74.0863
NCU01742	hypothetical protein	19.0139	16.434	23.3367	23.3023	23.4935	23.8883	20.2895	18.1888	19.728	20.6261	17.8454	17.2301	22.7919	22.4883	24.0571	21.707
NCU01744	glutamate synthase	125.648	118.657	90.4074	93.6748	80.3494	74.6845	52.8727	54.7727	106.897	108.216	75.128	72.9514	40.4962	39.9968	48.1927	52.9955
NCU01745	SPX domain-containing protein	45.3721	46.4437	54.5626	60.2213	56.0416	54.9488	56.8637	62.6298	44.6375	45.5048	59.6377	57.3843	55.5458	51.2463	52.4675	52.1132
NCU01746	hypothetical protein	11.2069	12.0681	11.8517	11.4042	15.0596	13.8458	25.05	22.0701	13.0027	12.8166	13.3245	11.9682	32.281	35.1542	38.4504	38.5821
NCU01747	glycerophosphocholine phosphodiesterase Gde1	16.9311	17.1629	23.5615	24.4971	31.3057	28.9626	51.6414	55.1593	12.7193	13.4638	21.7221	19.9291	36.5681	38.2665	49.5098	59.1818
NCU01748	hypothetical protein	57.9761	54.6164	73.6798	94.3451	82.8954	80.382	160.469	170.413	47.2743	49.7238	179.98	172.403	215.752	214.997	142.406	231.068
NCU01750	hypothetical protein	23.712	26.6086	25.5596	25.7076	18.4425	17.6053	25.3243	28.5983	25.6004	26.1424	30.3147	28.2168	22.243	23.6751	24.2877	23.7131
NCU01751	ATP-binding cassette protein	42.925	49.0325	36.2619	39.1552	31.7379	29.2182	23.7053	24.3931	41.1329	40.8484	41.0404	41.9097	29.5672	28.8464	22.9752	22.7973
NCU01752	non-anchored cell wall protein 2	169.486	165.109	105.13	115.632	18.2204	17.821	6.02467	6.97625	172.543	171.797	184.184	185.598	26.2137	25.3566	4.3781	5.90832
NCU01753	gamma-glutamyltranspeptidase	16.6851	14.5059	30.7994	29.4932	16.6806	18.8977	6.53148	7.3563	20.1484	19.1405	29.3473	30.3075	12.4117	11.9628	9.92601	10.6805
NCU01754	alcohol dehydrogenase I	95.0173	80.6473	240.836	635.76	287.567	363.386	2656.84	3152.76	40.9331	59.7072	1617.11	1406.77	783.558	652.27	527.722	454.791
NCU01756	actin	87.9803	90.015	123.909	147.107	108.382	111.058	125.591	131.29	86.2135	95.8852	176.217	178.917	126.818	123.699	116.786	120.18
NCU01757	asparaginase	3.59484	3.15761	3.36549	3.99568	5.17896	6.35732	13.4946	11.481	3.08878	3.091	3.29335	2.50443	7.54719	8.05897	10.0687	11.5445
NCU01758	YdiU domain-containing protein	13.3434	13.8695	17.3134	20.078	15.5341	15.0683	13.1489	14.1832	12.8015	13.9653	18.621	18.3508	14.4364	13.3927	14.4647	13.7401
NCU01759	aldo-keto reductase family 1 member C13	34.4585	34.7145	35.8713	37.7837	35.109	34.8454	41.8482	41.9899	33.4904	39.5777	43.5062	38.6148	24.6037	25.9456	20.3379	16.9993
NCU01760	pumilio-family RNA binding repeat protein	1.27077	1.08962	1.36732	1.29972	3.39496	3.37173	7.82754	7.4838	0.968822	0.962106	1.02046	1.05201	5.41709	5.38564	8.06101	8.532
NCU01761	hypothetical protein	58.7034	59.8499	43.1506	41.9544	39.1843	38.7726	48.2373	48.81	62.4693	62.5065	44.5192	40.415	36.9584	35.9381	48.7328	47.6781
NCU01762	nucleolar RNAse III	13.5815	13.5906	12.6101	12.6814	14.5941	12.8836	17.6755	16.3314	13.5855	13.9502	8.91026	9.07859	15.106	16.3955	16.9231	17.1283
NCU01763	hypothetical protein	33.6945	39.9634	26.4556	35.4841	34.2133	30.196	78.1804	69.0867	24.9025	25.5394	19.5309	19.7662	38.5856	39.7628	47.3934	46.6435
NCU01764	hypothetical protein	26.8868	30.3355	31.4317	28.992	17.1886	15.1829	23.8112	26.1982	31.2157	31.2914	23.1183	28.4939	18.637	19.3719	29.1764	26.8855
NCU01765	NADH:ubiquinone oxidoreductase 78	241.28	232.411	233.585	239.06	177.188	180.828	142.366	152.907	220.842	227.814	236.051	236.317	178.116	169.741	123.231	137.074
NCU01766	hypothetical protein	29.5208	31.2976	28.9808	30.3541	36.0536	35.9601	47.6748	41.8156	26.8057	30.225	27.7916	27.0747	44.3958	48.2096	43.333	45.7228
NCU01767	phophatase 2C family protein	42.0722	44.397	55.085	54.2542	46.7604	45.5892	36.2958	38.8971	39.228	40.942	51.1065	52.1075	49.611	47.0539	39.6039	43.0496
NCU01769	hypothetical protein	102.305	100.854	147.617	173.198	51.1993	48.3048	33.785	34.9523	85.0564	97.7299	182.958	175.026	247.369	238.217	97.2546	99.3023
NCU01771	DNA repair protein rhp57	21.3349	18.6213	15.0626	17.9478	10.0434	11.1352	12.1903	11.1212	21.1578	19.6629	13.6489	13.009	21.9704	21.5891	14.3532	15.4928
NCU01772	DNA-directed RNA polymerase III polypeptide	5.47314	4.38937	6.11236	5.29702	5.36594	5.37958	7.48493	7.48484	6.66098	5.8519	4.12309	3.93266	5.2193	5.98932	6.17151	6.1261
NCU01776	60S ribosomal protein L15	1105.09	1036.83	1029.97	967.114	471.557	468.398	283.895	280.807	1149.26	1171.68	1099.43	1129.68	369.378	358.529	285.914	275.862
NCU01777	PSP1 domain-containing protein	42.4285	46.3121	39.0497	45.1766	40.505	43.1241	59.5855	57.2972	31.8518	35.8662	34.796	33.8177	59.3615	61.9966	47.2716	47.9119
NCU01779	HIRA-interacting protein 5	30.6281	28.2338	35.1977	29.5479	21.5431	20.0954	17.0984	17.6797	33.1041	32.374	33.2593	36.0515	26.4386	25.9902	28.9249	26.2167
NCU01780	hypothetical protein	3.86691	3.01828	3.2885	2.38265	1.95692	2.0187	2.85224	2.1222	4.21539	4.52753	2.11154	2.26023	2.10336	3.34514	2.49326	2.47373
NCU01781	hypothetical protein	43.4764	43.8513	36.1446	36.6879	52.1747	50.5554	131.545	116	33.0976	35.8503	21.6697	19.5874	56.9301	65.9223	74.5068	72.979
NCU01782	Ras guanyl-nucleotide exchange factor RasGEF	32.0801	28.475	28.4639	31.3662	28.169	27.1156	50.3396	49.5063	25.7909	26.7129	30.679	30.0066	43.4388	48.8964	38.176	37.9132
NCU01783	phosphatidylinositol N-acetylglucosaminyltransferase	14.8536	16.858	17.589	15.7702	16.8628	14.4257	13.8804	14.8601	16.4525	16.5358	13.4435	14.6699	16.0785	16.8593	18.4096	15.9397
NCU01784	pseudouridylate synthase 3	12.1271	10.1888	15.8986	14.004	7.21336	6.87768	3.53502	3.5004	13.9319	13.0886	9.33152	10.9045	5.4825	5.65352	3.59576	4.40906
NCU01785	hypothetical protein	20.0323	20.6946	23.6059	20.1134	15.7098	11.4768	9.87873	12.5725	22.2872	20.8721	11.042	11.7773	12.1691	10.2785	12.431	11.0805
NCU01786	ribose-phosphate pyrophosphokinase II	36.4445	31.9172	37.3784	30.0293	10.6149	11.2331	9.23262	8.2613	43.5899	38.8371	20.9673	20.8923	9.941	9.16155	5.83881	7.04615
NCU01788	hypothetical protein	4.69061	4.44198	7.46179	6.52839	8.32388	8.22731	13.4036	12.6797	4.81658	5.54369	6.83744	5.19186	9.93408	10.4772	8.97735	8.95513
NCU01789	IDC1 protein	19.5786	18.1943	19.1896	21.419	18.9353	17.5945	26.7465	26.3455	15.4917	16.3698	13.5305	14.1091	27.4842	30.3096	16.5673	17.4599
NCU01790	hypothetical protein	13.1242	12.7439	16.8813	9.56049	11.4158	11.4502	10.2257	8.40693	14.5993	12.3122	6.59408	7.12768	17.8624	16.1464	24.3208	27.7917
NCU01791	SNF7 family protein	22.4676	23.2216	24.7359	30.2456	26.8649	24.6704	31.514	32.5689	19.8783	19.9909	27.0296	25.115	29.8004	31.0512	25.9296	28.3155
NCU01792	heat shock protein 90-associated	90.6887	94.1757	103.686	102.665	74.6784	66.7808	102.801	97.9987	88.7522	94.0787	104.599	105.41	88.3444	95.1653	108.129	103.076
NCU01793	RNA binding domain-containing protein	89.6527	90.3625	98.789	99.1038	85.1334	80.9293	80.291	75.767	88.431	87.8637	96.3184	94.3043	110.816	111.042	89.2714	95.7326
NCU01794	hypothetical protein	104.334	119.013	97.5756	94.5917	107.884	95.8365	74.6776	73.2656	117.329	115.428	93.62	83.9342	41.2906	41.9879	59.9028	60.4626
NCU01795	zinc finger containing protein	42.3537	44.8642	45.0314	39.787	48.1426	41.1895	36.5734	36.3865	47.7122	47.7791	34.697	33.3539	39.1132	43.6437	44.9418	42.549
NCU01796	hypothetical protein	12.7014	12.1133	11.0428	11.0095	7.61864	7.48899	9.01223	7.87185	12.0736	12.1484	7.92887	7.15856	6.40365	7.98809	5.22195	5.02686
NCU01797	serine/threonine-protein kinase nrc-2	55.4469	60.7815	65.942	72.8303	91.2955	84.2588	157.086	166.192	52.4852	54.2001	74.6955	70.678	104.23	100.613	105.865	119.206
NCU01798	hypothetical protein	0.723313	0.848554	0.986133	0.663717	1.29749	1.01135	1.97419	1.74555	0.737095	0.912434	0.62877	0.723507	1.69079	1.54559	2.07795	2.18258
NCU01799	hypothetical protein	7.89717	7.42028	7.97569	7.36521	5.28757	4.15587	6.17004	4.97693	7.16375	7.03738	5.51668	6.50636	8.94585	11.2094	11.6886	9.51907
NCU01800	37S ribosomal protein S5	58.1057	55.246	65.2282	64.192	24.2931	24.9505	14.6174	15.3819	59.8345	63.7043	54.4349	59.0569	25.0402	24.5482	20.6907	21.9801
NCU01801	hypothetical protein	44.182	47.8508	64.007	50.8203	68.6347	64.7907	131.211	131.027	42.2117	47.7017	58.0929	44.3732	83.5207	82.8018	130.582	140.996
NCU01802	hypothetical protein	1.0272	0.914817	1.14005	0.579592	1.53917	1.46389	2.22402	2.80794	0.85013	1.16794	0.988561	0.794917	1.87607	1.32881	2.85981	3.04973
NCU01803	arginine-tRNA-protein transferase 1	12.8156	16.4845	14.8507	12.0281	16.526	13.4796	14.0105	15.0978	14.0738	13.2543	9.03044	9.07996	16.6754	17.5141	21.2519	17.7307
NCU01804	nudix/MutT family protein	16.199	17.0331	15.3686	14.0564	8.42637	7.84197	8.29276	8.28184	19.8105	17.967	11.6014	11.1136	9.29284	9.76795	10.3698	10.1313
NCU01805	hypothetical protein	19.9771	19.3382	19.765	17.3468	12.0594	11.7764	10.6946	11.5717	20.5151	19.6652	14.6367	16.0817	12.8542	13.1558	12.3231	12.9122
NCU01806	3' exoribonuclease	29.8177	27.7683	29.3585	25.736	19.4009	17.6676	27.2069	25.0456	31.6	33.1912	23.9865	23.7791	29.5513	26.9953	25.1507	23.491
NCU01807	hypothetical protein	57.0355	59.6373	70.955	68.0035	38.1553	39.5737	78.4484	76.6295	66.6812	63.853	61.0917	60.6132	43.5361	42.6282	37.1091	38.6578
NCU01808	cytochrome c	274.9	283.152	206.161	189.438	47.5334	41.5808	77.1152	70.2259	332.116	287.222	237.727	244.968	60.8156	64.5645	54.2055	54.1403
NCU01809	AAA family ATPase/60S ribosome export protein Rix7	15.8265	13.2899	21.886	17.6601	8.51363	7.43287	3.11854	3.36411	20.5768	18.1296	12.2841	13.3097	11.1665	9.44877	3.78824	5.13007
NCU01810	hypothetical protein	8.83671	8.77885	9.20413	10.0845	12.5912	12.8432	35.0217	34.5549	7.92981	8.93369	8.42749	8.45655	12.9358	13.2775	16.083	18.3756
NCU01811	hypothetical protein	4.37081	4.27753	3.46081	5.22875	4.20065	3.18368	3.45821	3.69419	4.34826	4.45803	4.70118	3.77191	2.30792	2.60091	3.23092	4.02992
NCU01812	hypothetical protein	0.389729	0.252096	0.261802	0.147887	0.831664	1.13781	2.25016	2.4121	0.216917	0.0875778	0.108967	0.0995707	6.10985	7.1405	9.96183	10.6382
NCU01813	high affinity glucose transporter	25.1478	25.2802	35.3486	36.3211	47.5011	43.5169	80.1885	79.2347	22.636	23.5766	35.5573	35.2098	49.8691	50.3967	59.2745	66.0504
NCU01814	hypothetical protein	24.9784	25.4438	25.6322	25.8539	18.4229	19.0228	33.0822	29.2223	21.6469	22.7315	22.9673	22.3243	28.9644	30.832	27.7962	24.8906
NCU01815	hypothetical protein	31.1773	32.9546	71.0138	80.2462	106.213	101.196	146.581	139.608	29.0004	32.8361	52.316	56.5216	131.999	141.21	143.927	139.36
NCU01816	allantoicase	64.7594	71.5388	98.9578	135.648	103.736	94.8972	64.6251	74.1361	84.5233	77.9423	117.815	119.471	47.5378	46.4318	45.5956	39.2415
NCU01817	DIL and Ankyrin domain-containing protein	34.411	33.4573	35.447	37.3631	32.3841	30.6272	32.9142	31.384	33.2846	33.7794	36.4387	37.324	39.0137	39.9978	32.222	35.8121
NCU01818	hypothetical protein	19.5467	21.4337	17.7959	19.3264	23.0674	21.0039	28.214	27.9943	14.3984	18.0671	13.4188	12.5481	27.6312	27.7092	28.0931	28.9862
NCU01819	hypothetical protein	5.76453	4.93475	4.2672	4.13521	9.42201	10.0062	10.1743	9.97189	4.46226	4.75133	2.66734	3.03104	7.33785	8.24526	10.1818	11.1006
NCU01820	exportin-1	38.5841	37.2499	44.0436	40.6374	49.2887	47.2357	62.1089	58.6896	33.2381	34.3267	37.285	35.7005	49.7449	52.8352	47.726	54.8338
NCU01821	alanine-glyoxylate aminotransferase	69.5183	73.6404	90.3916	100.499	67.3884	68.8028	39.0796	43.6389	71.033	73.349	107.32	115.278	43.8837	41.9976	41.0659	42.1002
NCU01822	retrograde transporter	38.6988	49.2896	48.6346	57.4073	29.0935	25.2357	24.6077	23.1334	39.3804	41.254	53.4545	51.1271	31.4967	31.1043	26.8321	26.2642
NCU01823	two-component sensor protein histidine protein kinase	4.73463	3.91353	3.92324	3.81048	4.78951	4.66816	7.57571	7.3168	4.3514	4.39643	3.17017	2.85721	6.30199	7.14058	6.55884	7.77616
NCU01824	UDP-galactopyranose mutase	160.53	153.618	209.543	205.637	158.301	150.496	95.5618	95.8709	176.437	192.95	199.96	205.423	141.699	141.118	91.2224	85.2005
NCU01826	DUF250 domain membrane protein	35.0409	33.5229	49.969	47.6137	52.2346	54.1226	44.6526	42.0865	36.8186	37.5223	39.7005	42.6865	57.6288	63.2943	48.0113	47.3253
NCU01827	60S ribosomal protein L27	1186.11	1232.39	864.567	867.691	422.924	414.685	350.449	345.279	1372.91	1339.65	978.279	956.422	328.467	333.108	301.339	285.3
NCU01828	hypothetical protein	7.95119	8.92685	9.24915	8.73681	15.8606	14.1858	14.2662	14.6012	8.53617	9.13164	5.7745	5.5697	16.066	16.2008	20.1548	20.4968
NCU01829	hypothetical protein	0	0	0	0	0	0	0	0	0	0	0	0	0	0	0	0
NCU01830	4-hydroxyphenylpyruvate dioxygenase	16.8878	19.3374	16.8565	9.02362	14.6849	14.7248	44.2977	49.755	20.5333	18.3004	4.13655	4.95888	7.06564	6.05764	61.4513	68.7269
NCU01831	RNA polymerase TFIIH complex subunit Ssl1	9.78525	11.6682	12.5988	12.2871	11.221	9.93578	14.6423	14.3003	11.7673	10.478	11.2477	11.4141	12.9725	13.6981	13.9129	16.4038
NCU01833	two-component histidine kinase CHK-1	2.63465	2.65589	3.81389	4.47649	6.24996	5.60931	12.8115	12.1896	3.04919	3.39235	4.69801	4.24072	9.21102	9.78493	11.9661	12.7324
NCU01834	hypothetical protein	1.13306	1.60679	1.39054	1.63382	2.12031	1.20867	0.566127	0.507393	1.52082	1.34897	1.69772	1.55133	2.44083	1.94493	2.24693	1.80812
NCU01835	hypothetical protein	115.328	112.244	150.321	287.356	192.142	256.882	1156.88	1096.28	91.8805	103.189	324.11	283.723	508.429	558.957	294.843	253.785
NCU01837	hypothetical protein	2.08329	1.06683	0.453233	0.955819	1.02384	0.358141	1.77689	1.8743	2.20309	1.11184	0.670735	1.37902	5.30376	3.09922	5.8274	8.51267
NCU01838	nitrilase	78.6836	83.8153	103.571	111.977	169.581	161.978	88.06	96.2054	85.5331	85.3134	110.744	107.025	219.17	188.782	179.294	155.649
NCU01839	carboxylesterase	10.5111	10.3478	11.1338	11.737	18.3791	18.561	33.1607	30.473	9.31307	10.7449	9.71107	10.1528	16.5716	18.1359	27.0964	28.9331
NCU01840	hypothetical protein	6.67915	7.56008	7.77155	7.63839	7.81293	7.24435	12.2172	11.1151	7.00236	7.14157	4.97562	4.4534	9.96798	10.1419	10.0554	8.99844
NCU01841	hypothetical protein	8.76453	11.0885	13.1605	12.5318	5.97242	9.19228	10.8436	11.2336	9.42434	9.59105	13.955	11.3216	9.37534	6.46453	8.57485	8.78551
NCU01842	hypothetical protein	18.8506	18.2135	20.4062	20.5342	9.9651	10.5026	12.3409	12.5507	16.1879	17.8139	13.1535	14.0335	11.4754	12.6785	9.21462	8.32442
NCU01843	T-complex protein 1 subunit gamma	79.934	78.8263	89.2224	90.2507	51.8481	50.8302	53.6668	59.5905	84.5068	82.5531	102.373	109.611	48.11	42.8248	53.0236	55.6641
NCU01844	hypothetical protein	0.801712	0.547397	0.360762	1.86744	0.250042	0.336902	5.99371	4.7629	0.260867	0.504669	1.60166	1.96248	0.863521	1.00918	0.376091	0.355377
NCU01845	phosphoglycerate mutase family domain-containing protein	54.7308	53.5762	34.2263	68.3468	31.0122	30.4532	136.369	132.922	35.4658	45.0464	127.276	114.284	61.3253	65.5919	40.9978	53.3472
NCU01846	hypothetical protein	24.9896	21.5018	28.2411	34.5973	26.3754	27.6965	33.6939	31.3053	21.8134	23.4948	34.4092	37.3979	46.9742	49.4847	28.133	37.2186
NCU01848	hypothetical protein	0	0.19693	0	0.27726	0.129934	0.121203	0.277541	0.223873	0	0	0.170244	0	0.12238	0.143024	0	0.166204
NCU01849	extracellular dioxygenase	4.69843	4.27736	4.16442	3.57565	11.9943	8.88486	5.98116	7.63574	2.79486	3.44787	4.56438	4.96271	10.3833	9.22247	10.7449	12.0145
NCU01850	peroxisomal membrane protein pex16	20.0729	23.6829	22.26	25.8862	20.2145	21.8111	29.7791	28.1794	19.319	18.6259	25.102	23.8104	29.6245	29.7786	25.9596	26.5326
NCU01851	hypothetical protein	6.47178	8.27574	6.86357	7.12038	12.7408	8.58332	12.8513	11.4986	6.09231	6.78815	3.57714	4.11611	15.5715	12.8556	21.7767	19.9835
NCU01852	arsenical-resistance protein	6.26805	8.47984	7.67454	7.73505	16.2728	10.5483	16.4116	18.092	5.05617	6.19258	5.67873	3.8682	16.7369	16.8279	20.7532	23.7384
NCU01853	choline dehydrogenase	1.19579	1.12594	1.477	0.611841	3.83177	3.23387	68.4286	70.2419	0.917827	0.988168	0.614755	0.499327	2.52876	2.86925	16.4241	23.4733
NCU01854	hypothetical protein	29.722	30.9606	39.9504	39.3797	46.2173	45.8922	78.0145	70.005	27.1017	28.6593	40.6324	39.7733	51.4082	54.1311	68.0144	69.0218
NCU01855	hypothetical protein	17.6938	15.2552	21.5313	16.8267	19.1691	15.7879	16.8438	15.9616	23.0506	19.0129	13.944	12.9718	24.9082	25.1933	34.7147	35.0169
NCU01856	transcriptional activator hac1	109.824	117.723	176.497	173.369	237.243	221.12	129.504	127.702	116.839	118.18	180.037	186.303	157.865	155.109	137.885	138.278
NCU01857	DEAD/DEAH box RNA helicase	12.4527	12.5996	12.0108	11.8516	16.2433	15.8329	19.713	20.624	10.9772	11.2972	8.09268	7.93942	14.8142	15.35	15.9976	17.21
NCU01858	chromosome segregation in meiosis protein 3	10.4246	10.6054	10.4224	9.31967	5.69815	4.64353	5.18284	4.07274	11.0976	9.71768	6.31729	4.94789	7.16567	8.54673	4.00706	2.96356
NCU01859	NADH:ubiquinone oxidoreductase 20.9kD subunit	190.018	207.895	230.61	227.658	246.634	236.601	213.608	229.042	200.12	204.613	220.431	216.354	189.606	169.411	228.955	218.813
NCU01860	hypothetical protein	0.856605	1.20927	3.02878	2.13654	7.60331	7.29668	19.1815	14.6906	1.10173	1.11203	2.50077	1.98543	9.04737	10.298	11.5902	12.2072
NCU01861	short chain dehydrogenase/reductase family protein	0.87868	1.28171	2.50636	2.87958	6.54946	6.78069	45.5819	47.3702	2.05553	1.84737	3.8663	3.48981	18.845	17.3102	12.5329	15.4205
NCU01862	SWIRM domain-containing protein FUN19	6.7677	7.65097	5.34948	6.48803	13.5116	11.811	27.7933	24.9737	2.93315	3.8948	3.05606	3.01194	22.9729	23.5104	34.5679	40.2353
NCU01863	hypothetical protein	0.603842	0.0883487	0.137626	0.373162	0	0.435002	0.249027	0.100436	0.0912239	0.0920767	0.305506	0.139581	0	0.25666	0.286947	0.447386
NCU01865	hypothetical protein	7.87511	7.87052	5.55029	6.13948	9.82453	10.1244	13.2407	12.8567	7.2115	6.74315	3.61653	3.66874	10.5753	11.6125	12.148	14.3323
NCU01866	lactonohydrolase	7.73822	9.25357	5.48314	5.14272	7.56615	7.08496	6.39591	6.76978	6.67459	6.78312	3.2917	5.49108	7.86917	6.97783	14.9194	12.7423
NCU01868	MFS maltose permease MalP	3.48691	3.32968	5.40182	3.25481	24.9743	18.433	34.4776	34.0082	3.17084	3.43422	1.43178	1.17203	43.2924	45.9091	75.8692	78.481
NCU01869	hypothetical protein	0.946948	1.16381	2.7194	3.27709	22.0979	20.8915	46.7914	41.6757	0.934645	1.04446	2.34757	1.43009	15.63	18.0318	23.2046	24.0101
NCU01870	Eno3 protein	0.0234387	0.312071	0.149578	0.101393	2.21743	2.00932	3.62	2.97458	0.14872	0.100073	0.124515	0.189629	2.56589	2.51056	5.41871	6.07801
NCU01871	hypothetical protein	8.34844	8.02328	8.29311	52.5889	13.866	16.3365	725.895	695.554	6.58531	6.75896	217.992	193.094	26.3737	27.3544	24.7838	23.7455
NCU01872	hypothetical protein	0.640394	0.728752	0.68113	0.51301	0.0961661	0.179408	0.924354	0.414228	0.902962	0.303801	0.629998	0.115134	1.4492	2.11708	1.77518	2.33719
NCU01873	hypothetical protein	0.290827	0.409555	0.734651	0.698931	13.4621	12.3894	20.1146	21.2195	0.371625	0.310427	3.43327	2.64702	8.53009	8.38261	25.5155	23.1065
NCU01874	hypothetical protein	2.54718	2.71747	3.8945	4.59115	10.471	7.93878	12.1023	13.7987	3.44191	2.30347	4.76109	5.26643	7.52055	7.2629	14.5924	14.8618
NCU01875	hypothetical protein	0	0	0	0	0.766729	1.00129	0.163774	0.132105	0	0	0	0	1.15545	2.53192	10.9454	10.7883
NCU01876	hypothetical protein	0.0692001	0	0	0	0	0	0	0	0	0	0	0	0.176174	0.205892	0.115094	0.358892
NCU01877	hypothetical protein	0.2241	0.321325	0.715065	0.193885	0.181723	0.395527	0.51755	0.208735	0.473975	0.191362	0.158733	0.29009	0.285264	0.600091	0.223635	0.0774832
NCU01878	vesicle-mediated transporter	27.0205	27.9455	26.7088	27.0359	23.3809	22.3114	24.2462	26.8049	25.9294	27.6583	29.7117	28.1614	22.4438	25.0317	28.2534	28.3516
NCU01879	hypothetical protein	44.2032	49.7975	53.6901	61.9844	49.7443	50.1758	71.3139	71.3362	38.28	42.3803	61.8312	60.3592	58.2852	60.5909	77.4068	72.4037
NCU01880	hypothetical protein	2.43509	2.68169	2.04693	2.9072	3.99879	3.23493	8.05014	6.67639	1.606	2.43151	1.06641	0.889719	4.46625	4.12897	12.4551	10.5469
NCU01881	hypothetical protein	14.9561	18.6463	19.1348	22.5198	79.8809	75.3107	241.949	229.878	9.4897	12.1265	16.3487	15.5594	59.7014	61.7139	131.391	126.576
NCU01882	purine transporter	50.6471	48.4089	43.3672	45.6636	35.9179	34.7778	22.7674	25.83	51.5085	49.8045	33.9419	36.4421	44.5119	42.9029	29.6397	27.804
NCU01883	SH3 domain signaling protein	21.0197	20.642	37.5436	46.3847	48.2252	47.0442	44.4896	44.5505	20.733	22.3483	54.3123	55.1827	50.0354	49.591	36.9924	61.2834
NCU01884	hypothetical protein	1.744	2.00298	1.89782	1.62805	1.71667	0.97858	1.00401	1.02114	1.64174	1.47416	0.696192	0.913457	1.47572	1.33473	0.888633	1.16764
NCU01886	hypothetical protein	38.2499	37.9989	51.4197	66.3928	83.5343	74.0731	56.5982	54.7714	35.8006	40.8377	88.7064	82.22	244.541	266.13	176.167	243.137
NCU01888	tRNA-specific adenosine deaminase	7.94449	8.10453	8.69935	8.5541	6.1153	6.32211	8.74335	8.12085	7.75086	7.96799	7.3109	6.98412	9.95354	10.4538	6.97082	7.10139
NCU01889	hypothetical protein	8.39379	8.06946	12.7845	12.0389	10.9812	11.3438	9.49872	10.5547	8.09537	9.43732	13.0007	13.111	8.63325	8.92411	8.86034	10.177
NCU01891	hypothetical protein	4.45268	5.38648	5.81694	6.79276	23.1119	22.8198	53.6054	56.8389	5.1182	5.78597	9.88446	8.87548	19.6325	20.0642	41.5365	36.3685
NCU01893	hypothetical protein	1.73152	1.93219	2.86557	1.99369	20.8169	22.676	89.0048	82.4756	2.15905	2.2344	3.04325	2.63447	19.6231	21.2416	27.8531	29.0626
NCU01894	hypothetical protein	131.442	128.771	153.324	145.691	66.8095	63.0399	46.2607	47.9805	148.784	140.52	118.036	129.85	46.8451	41.7996	45.4784	44.2696
NCU01895	response regulator	22.2211	20.9884	21.4698	23.68	34.017	34.1266	59.8688	59.5829	18.8823	20.344	19.5365	19.0049	30.1001	31.0104	26.7005	33.4734
NCU01896	hypothetical protein	1.6971	1.99833	2.39953	2.7109	6.05683	5.36797	12.3801	12.2342	1.65499	2.02841	1.94347	1.66078	7.28288	7.4078	8.55238	10.5233
NCU01897	hypothetical protein	7.3247	7.10586	11.7509	13.085	42.0723	31.0882	58.6484	52.0454	7.27257	8.25269	20.1402	16.1977	19.8391	25.4861	27.4783	46.1133
NCU01898	hypothetical protein	2.38666	3.15014	16.2499	23.0965	69.7135	52.4002	112.106	111.739	3.43039	3.94685	46.5186	40.1683	36.6065	36.8806	75.2811	121.426
NCU01899	hypothetical protein	2.07299	1.77594	1.12323	1.69198	2.94262	2.69557	6.94413	6.6032	1.75101	2.15704	1.24669	1.11809	4.64691	4.98468	8.45692	9.15088
NCU01901	hypothetical protein	12.0829	13.2143	8.52354	9.24439	16.341	16.3063	30.6603	28.2953	7.67177	8.47239	6.04613	6.21373	12.5787	15.5252	16.6758	17.9719
NCU01902	glucosamine 6-phosphate N-acetyltransferase	136.065	144.008	80.9371	82.1047	55.3622	54.1715	33.0609	38.0403	134.521	142.123	93.9899	94.5837	71.6131	64.2062	50.122	48.8251
NCU01903	pigment biosynthesis protein Ayg1	17.1327	23.6231	8.10003	9.62409	9.0461	7.19165	25.9373	23.822	13.674	13.1117	9.09138	9.13815	5.32512	5.2616	9.77252	12.0643
NCU01904	2-deoxy-D-gluconate 3-dehydrogenase	29.2409	40.2671	35.935	36.9001	18.3042	19.1451	13.8582	15.6412	34.5128	36.5499	40.8546	42.4115	13.2902	11.7305	10.0182	9.08777
NCU01905	sorbitol dehydrogenase	16.8632	19.8537	10.7405	15.1461	7.46847	6.52427	10.0654	8.83394	17.3692	18.936	15.7266	16.2155	5.55485	6.16565	4.37665	4.85244
NCU01906	GCY protein	113.928	123.438	78.4194	75.0896	58.6104	56.9331	29.7322	28.0586	145.904	149.677	76.5882	77.1929	37.8209	38.3044	31.5651	31.1087
NCU01907	syntaxin 5	33.1775	36.5008	29.7219	38.199	24.4911	23.8864	27.2111	31.9531	33.1372	34.8201	43.8445	40.6805	31.1135	27.8798	27.5773	33.881
NCU01908	hypothetical protein	11.6796	13.2537	8.92722	10.7836	10.7194	9.87589	14.6791	14.7361	10.3319	10.3052	8.36716	8.06241	12.7531	13.9398	11.1826	13.6195
NCU01910	hypothetical protein	6.51269	5.99712	7.84186	7.51896	8.36869	7.92082	11.2282	10.5996	6.29399	5.90231	6.613	6.83808	14.2477	14.5688	11.8272	13.2078
NCU01911	GDP/GTP exchange factor Sec2p	17.0233	16.3179	14.6615	17.9144	15.4449	15.0885	28.7332	26.5006	13.078	13.2914	19.0943	17.8161	21.754	23.0393	18.7704	21.7072
NCU01913	pre-mRNA splicing factor	23.9646	22.5001	21.7789	21.9087	22.3023	21.9664	31.323	25.8127	20.785	21.3552	17.1645	15.4944	25.2752	27.3433	27.5297	28.5279
NCU01914	sorting nexin-3	101.044	101.646	105.87	105.621	94.5741	91.2778	124.428	128.845	101.288	104.131	102.238	112.072	105.402	92.2413	128.926	131.648
NCU01916	mitochondrial carrier protein RIM2	21.216	16.8665	22.1185	19.0876	10.5604	8.89476	6.28173	6.79442	26.4805	24.8629	15.7631	16.111	9.71562	8.50976	7.4302	7.03911
NCU01917	hypothetical protein	0.248808	0.303361	0.472562	0.375854	0.816643	0.866321	1.41943	1.35187	0.18794	0.316162	0.272742	0.210881	1.19145	1.28668	1.61587	1.47473
NCU01918	ARP2/3 complex 20 kDa subunit	47.3031	56.0735	48.062	55.8239	47.3473	44.2189	52.2161	50.0256	54.8557	55.5943	62.2981	60.2464	51.8117	50.9213	55.9803	50.5431
NCU01919	ubiquitin C-terminal hydrolase	72.1791	82.0882	63.5333	67.1665	57.2593	57.6181	53.0774	56.1562	66.3499	66.1607	60.4599	60.6728	51.4206	52.0217	49.6957	47.0514
NCU01920	hypothetical protein	12.5449	11.9106	11.3296	9.45491	11.8046	10.5435	11.6788	9.59332	11.4347	12.1491	7.36095	8.52786	11.1183	10.8221	10.0826	10.1806
NCU01922	hypothetical protein	14.6956	17.6177	24.7178	26.7754	75.0823	63.5741	57.99	56.0609	19.8375	18.888	33.8227	29.37	19.1415	19.5459	31.1997	35.5148
NCU01923	hypothetical protein	0.662864	1.62934	1.48056	0.955819	3.22511	1.83846	2.679	1.85225	1.12157	0.424522	0.704271	0.643541	3.03761	3.55001	5.29191	4.58374
NCU01924	hypothetical protein	79.6231	76.1535	90.8841	105.562	126.502	133.859	232.332	229.731	72.9785	73.1404	101.96	105.71	151.152	147.129	119.197	136.889
NCU01926	hypothetical protein	4.92825	5.37696	6.97097	14.1394	44.2892	40.9927	84.1887	73.7258	4.01173	4.48307	17.0938	16.3871	33.8242	39.6811	26.2802	17.3031
NCU01927	hypothetical protein	65.3211	62.2368	62.7881	71.9648	108.624	96.9056	121.776	110.682	56.5997	56.8202	62.8742	63.6508	95.3399	106.933	109.424	108.208
NCU01928	UBX domain-containing protein	26.2977	29.5607	23.473	25.5823	21.0027	19.1741	19.8989	20.56	27.9675	29.4478	25.6721	23.2977	26.4388	24.005	28.5993	25.3777
NCU01929	PAB-dependent poly（A)-specific ribonuclease subunit pan-3	17.3153	17.7216	16.9322	16.518	20.1004	18.4918	31.1416	29.8831	17.4203	17.4291	16.5134	17.4453	27.8157	29.4289	34.2826	32.2015
NCU01930	U6 snRNP-associated protein Lsm7	62.5998	59.733	55.2386	57.6634	41.6024	40.5582	53.0034	50.9369	51.5655	51.844	43.7517	40.6841	44.4198	45.5504	51.6958	51.52
NCU01931	hypothetical protein	4.93431	5.19647	4.11696	2.94156	9.30796	7.51748	16.0062	15.7328	4.13021	5.04353	2.62436	2.34163	16.2908	15.7446	21.2855	21.4613
NCU01932	SET-3	18.7162	18.0986	21.5373	22.281	17.6364	17.9031	26.8611	26.1779	17.1229	17.2748	14.1537	15.7839	24.2807	26.8449	22.3383	23.4297
NCU01935	palmitoyltransferase PFA5	14.4736	14.1018	12.598	12.715	13.6269	13.759	17.5269	18.4926	16.7009	16.317	12.5108	10.8472	23.3002	26.236	30.6544	33.0497
NCU01936	sister chromatid cohesion protein Eso1	9.6939	10.2385	8.93284	8.85685	5.3083	5.87343	8.51903	8.19738	7.22457	8.11721	4.69839	5.3919	6.68842	7.00859	6.61946	6.55531
NCU01938	hypothetical protein	11.2585	11.8381	12.6645	11.0275	17.4662	16.9515	29.9582	30.5221	10.6775	10.8496	7.74825	8.20791	25.052	27.8234	28.7721	29.9899
NCU01939	nonsense-mediated mRNA decay protein	49.3728	47.0178	51.0863	49.1674	42.6177	40.4026	63.7833	64.3974	48.5188	48.6781	43.4212	41.8779	48.1306	47.5674	47.6623	49.5568
NCU01940	serine/threonine protein kinase	32.2882	32.5936	33.8631	33.1508	31.3049	32.5389	38.9099	37.3177	33.7986	31.4149	33.0743	33.0487	43.0578	43.7975	26.223	29.6945
NCU01942	hypothetical protein	2.51139	2.72566	1.49504	1.62148	1.9757	0.992348	2.38058	1.65839	1.90267	1.64039	0.995622	1.27367	1.28827	1.50559	2.93011	3.24
NCU01943	hypothetical protein	0.93292	2.50812	1.67444	1.34523	4.88577	1.76417	1.17827	0.814648	1.84982	1.49369	0.412999	1.13216	6.08616	3.46966	4.46097	3.6288
NCU01944	hypothetical protein	20.6801	28.5318	17.1394	18.008	7.95248	8.81859	3.45371	3.12699	29.7702	21.9695	8.88474	11.852	15.5708	15.4551	6.09125	6.09919
NCU01945	IMP-specific 5'-nucleotidase 1	21.034	25.5917	29.3943	50.3534	37.6664	33.0483	62.7174	70.4083	19.5043	20.934	58.8702	63.1533	26.4773	25.6705	30.8377	31.4808
NCU01946	hypothetical protein	0.132573	0.271556	1.05754	1.14698	0.537518	0.334265	0.382715	0.771772	9.81378	9.90552	9.62504	6.86444	26.6635	28.7946	39.6893	43.5456
NCU01947	hypothetical protein	6.19006	5.41113	5.66769	5.96636	6.67265	6.68146	8.9943	9.4143	8.26317	8.04129	4.5392	4.14778	9.65267	10.1651	10.5284	11.1999
NCU01948	ribosomal protein Srp1	502.79	500.098	302.999	317.21	156.217	143.163	89.7957	94.2509	726.53	713.418	460.622	492.523	181.434	183.675	157.433	136.439
NCU01949	40S ribosomal protein S9	979.325	994.877	959.582	924.742	400.79	377.459	224.86	258.177	1550.32	1493.82	1381.71	1429.5	434.098	392.691	352.225	318.447
NCU01950	pre-mRNA-splicing factor slu-7	10.242	11.6377	13.0478	11.1315	13.36	10.6957	8.20076	11.0942	18.5905	17.1326	17.0535	14.3875	23.6099	23.6887	29.7893	30.8754
NCU01951	REV3	1.04536	1.21168	1.18842	0.938717	0.888293	1.08902	0.993879	1.0422	0.959846	0.848552	0.853503	0.58746	1.23506	1.25715	0.926588	0.96311
NCU01953	AMI1 protein	20.2131	18.7419	19.8565	21.5527	19.6848	18.7754	26.5549	25.5854	19.9625	20.3163	20.0457	19.4971	28.0287	30.7327	22.3852	23.9867
NCU01954	pre-mRNA-splicing factor cwc-24	10.5856	9.54705	10.2267	7.64826	9.51734	7.91033	9.74105	8.93485	10.908	10.504	8.63301	8.03465	10.9752	9.97248	14.3026	13.9689
NCU01955	autophagocytosis protein Aut1	36.257	39.0775	39.1773	44.9453	72.1668	70.0553	110.062	104.248	33.8106	36.7164	44.8695	46.5092	104.286	106.333	131.508	138.349
NCU01956	cytoskeleton assembly control protein Sla2	38.4227	38.7622	41.3915	43.2718	48.6196	48.0127	36.7491	37.2264	35.6088	35.6979	45.8926	46.1479	49.7002	51.221	44.2595	44.7721
NCU01957	AR2	7.01319	6.67916	19.0336	15.2996	20.6355	18.9552	7.65757	5.87551	9.68798	11.574	18.3762	17.4197	82.6847	91.3196	47.045	45.3202
NCU01958	mating-type protein A-1	0	0	0	0	0	0	0	0	18.5923	19.7277	16.9198	17.2277	152.766	152.705	99.9379	76.5508
NCU01959	mating-type protein A-2	0	0	0	0	0	0	0	0	1.8408	1.60298	0.423072	0.93886	12.2954	11.5768	7.15268	6.0775
NCU01960	mating-type protein A-3	0	0	0	0	0	0	0	0	3.55405	2.68139	1.20226	1.3183	37.5516	34.6948	21.2859	16.9605
NCU01961	DNA lyase Apn2	1.43254	1.48246	1.35701	1.42014	1.47223	1.24161	1.33542	1.30305	3.83465	4.47576	3.59368	3.59768	5.85048	5.48322	5.53461	5.15943
NCU01962	hypothetical protein	196.087	198.457	192.075	191.451	179.224	175.856	159.573	146.911	237.322	235.834	247.466	245.794	141.79	145.09	169.538	137.697
NCU01963	anaphase-promoting complex subunit Apc5	11.245	12.5503	12.0444	11.1838	16.6271	15.755	19.3371	19.0656	15.6199	14.611	14.1217	14.753	35.2824	36.4053	27.9834	24.3788
NCU01964	RING-9 protein	27.5219	29.288	23.32	26.9871	43.4553	42.909	81.5788	78.2936	21.7531	24.3622	24.5361	27.0982	46.316	48.1868	58.5866	60.1396
NCU01965	valyl-tRNA synthetase	69.9297	65.8778	67.2184	68.5378	43.5666	39.8022	31.6726	32.48	58.1951	58.8448	63.9412	60.2067	29.7728	30.7423	21.6172	24.3702
NCU01966	60S ribosomal protein L37	2409.59	2492.34	1572.19	1631.95	858.847	814.547	609.465	603.781	2667.95	2666	1847.6	1856.46	710.099	746.594	557.327	540.566
NCU01967	hypothetical protein	8.1629	7.50468	8.49175	8.12235	8.32253	7.52254	10.68	9.86532	16.5832	18.9292	14.6238	15.062	23.5161	24.2872	35.0531	30.1628
NCU01968	MFS transporter	7.4168	8.60638	5.27898	6.28358	10.8676	10.8771	33.9188	32.8842	8.62238	9.60927	8.18081	7.77842	37.7167	40.3268	58.8126	51.3308
NCU01969	hypothetical protein	7.78458	9.03223	5.9301	5.23327	5.92392	5.2827	10.5025	10.3292	15.2037	13.8487	8.22739	8.1988	24.6615	24.0745	26.7696	25.6121
NCU01970	DUF718 domain-containing protein	15.1409	18.2185	11.176	10.2203	15.2447	15.8544	18.1524	14.0322	54.5386	65.2044	37.8482	35.4323	83.6932	93.339	95.0419	82.8637
NCU01971	hypothetical protein	8.67397	9.65327	10.0076	9.09206	6.29195	6.3016	4.55063	5.24925	14.3033	12.8504	13.4795	14.3524	11.9147	12.7581	8.69402	7.87887
NCU01972	hypothetical protein	1.84062	2.00941	3.87238	2.85825	21.7323	19.201	40.6983	37.35	4.44907	4.68497	5.51579	5.43289	29.7121	30.9027	63.5143	54.7234
NCU01973	SET-8	3.09279	3.5375	3.69772	3.48309	5.90884	5.60664	6.61481	6.43087	4.40862	4.57835	2.22531	2.32564	6.01553	6.49292	7.74723	6.92081
NCU01974	hypothetical protein	8.79137	8.80284	8.80534	8.65038	10.0241	8.41548	9.13146	10.4644	12.3421	10.9672	6.48971	6.10658	13.3568	13.3706	13.8599	15.0474
NCU01975	complex I intermediate-associated protein CIA30	62.7438	67.8886	56.0604	58.1592	59.9047	57.963	44.9929	52.5967	72.8699	73.0974	67.1985	64.1932	60.0893	59.4054	71.325	73.3607
NCU01976	hypothetical protein	17.1551	14.8021	8.95817	7.67795	10.1452	9.29942	28.4892	30.9044	16.5752	16.7515	8.18821	8.43763	39.7377	41.2891	42.5657	39.3986
NCU01977	urea transporter	286.868	272.024	289.206	263.831	145.175	133.505	92.8027	94.1441	295.79	285.584	261.111	262.604	154.667	153.545	129.167	121.957
NCU01978	hypothetical protein	5.01945	5.08966	4.56184	4.50113	3.29065	3.2899	3.33421	3.83795	6.89262	6.50391	4.48839	5.03072	5.48346	5.96264	4.73491	4.59776
NCU01979	catechol dioxygenase	3.57947	3.59195	2.53811	2.18969	2.00348	1.32186	1.14814	0.799836	4.77944	5.75034	3.71343	5.32384	3.4058	3.6038	6.67502	5.93803
NCU01980	hypothetical protein	4.59236	4.07262	3.71677	3.53301	2.80473	1.80606	1.5074	1.9174	5.22459	5.35918	3.81709	3.5096	3.85173	4.50146	6.52464	6.06428
NCU01981	translation factor sui1	331.544	363.929	250.148	267.036	432.217	414.028	514.118	485.415	352.877	349.686	316.542	310.914	536.432	575.053	597.491	589.141
NCU01982	hypothetical protein	15.239	16.9952	14.7254	18.0095	15.4466	14.3096	21.5993	24.5563	13.831	15.4485	16.8308	17.5719	23.6728	23.8682	19.2705	20.709
NCU01983	hypothetical protein	81.4313	86.2136	84.9416	76.2052	36.5081	35.2092	19.5426	19.5459	85.2612	79.2862	64.3577	63.3236	24.4502	23.6446	15.8101	14.6995
NCU01984	hypothetical protein	15.7123	15.0729	10.8504	12.3713	11.5206	12.3961	16.5739	15.7938	15.4659	17.9319	10.3949	10.7809	25.0683	29.0365	16.1702	17.5244
NCU01985	sulfate adenylyltransferase	164.006	146.618	142.384	142.008	44.2081	50.5901	24.3585	26.2546	170.259	163.29	114.288	120.565	23.3852	24.1455	14.168	13.1803
NCU01987	hypothetical protein	0	0	0	0	0	0	0.0906681	0.109703	0	0	0	0	0.0399796	0.327066	0.313424	0.325777
NCU01988	hypothetical protein	0	0	0	0	0	0.090729	0	0	0	0	0	0	0.274831	0.107064	0.239396	0.62208
NCU01989	hypothetical protein	3.30169	3.25439	6.61417	6.08534	14.9972	15.2412	26.0143	25.4639	3.09778	3.63019	5.58281	5.9851	33.591	36.4875	29.7692	29.9125
NCU01990	UPF0016 domain-containing protein	39.5572	38.1533	41.0252	39.4839	35.4294	37.2346	39.8741	36.9828	40.1485	39.8926	44.7023	47.7904	43.367	45.4946	37.7503	42.1739
NCU01991	hypothetical protein	23.6207	23.3134	27.4817	27.0995	18.9587	18.426	18.7625	18.3438	23.1911	24.101	19.742	21.6673	21.0379	22.3449	17.8703	17.9181
[truncated: 7,738 more rows]

## Sheet: 5D_NOISeq>0.9;FC>2,RPKM>20
Locus	Symbol	△stk-12_5D_1 RPKM	△stk-12_5D_2 RPKM	△stk-12_5D Average	WT_5D_1 RPKM	WT_5D_2 RPKM	WT_5D Average	Fold Change (△stk-12 vs WT)
NCU01958	matA-1	0	0	0	99.9379	76.5508	88.2444	0
NCU09968	None	0	0	0	24.5091	24.7109	24.61	0
NCU01960	matA-3	0	0	0	21.2859	16.9605	19.1232	0
NCU02500	ccg-4	0.0260071	0.0629342	0.0444706	33096.5	25273.8	29185.1	1.52374e-06
NCU05707	None	0.985182	0.964964	0.975073	358.642	261.021	309.831	0.00314711
NCU09508		4.22133	4.11901	4.17017	642.536	563.564	603.05	0.00691513
NCU05494	None	2.60586	0.950886	1.77837	243.716	214.235	228.976	0.00776664
NCU16703	None	0.223055	0.179922	0.201488	22.4893	20.8378	21.6635	0.00930082
NCU05480	None	0.374053	0.784476	0.579264	58.9623	45.9648	52.4636	0.0110413
NCU03499	None	0.413158	0.111088	0.262123	28.5643	17.979	23.2717	0.0112636
NCU07759	None	1.17284	0.774035	0.973435	77.2157	70.4263	73.821	0.0131864
NCU01946	None	0.382715	0.771772	0.577243	39.6893	43.5456	41.6174	0.0138702
NCU10369	None	0.886778	0.238434	0.562606	38.6586	38.5892	38.6239	0.0145663
NCU07462	None	9.90705	7.91372	8.91039	602.036	539.596	570.816	0.0156099
NCU16924	None	0.704611	1.02305	0.863829	57.6452	39.6636	48.6544	0.0177544
NCU05479	None	0.363579	0.373257	0.368418	20.6425	17.8141	19.2283	0.0191602
NCU02077	None	0.845951	0.66785	0.756901	38.6174	38.6952	38.6563	0.0195803
NCU00607	None	19.824	18.3521	19.088	688.364	935.195	811.779	0.0235138
NCU00822	None	0.745854	0.409107	0.57748	23.4796	23.7261	23.6029	0.0244665
NCU00716	ncw-5	7.78003	8.09954	7.93978	305.949	326.041	315.995	0.0251263
NCU16960	None	2.01507	2.7265	2.37078	100.367	88.0513	94.2089	0.0251652
NCU05481	None	1.69465	0.74561	1.22013	48.2849	39.3017	43.7933	0.0278611
NCU02197	None	1.51072	1.21859	1.36465	48.5672	45.7771	47.1722	0.0289292
NCU16961	None	0.651988	0.711528	0.681758	24.9245	16.9038	20.9141	0.032598
NCU05788	None	11.7027	11.3643	11.5335	289.202	388.236	338.719	0.0340504
NCU04163	None	0.802013	0.991954	0.896983	25.3214	26.2554	25.7884	0.0347824
NCU08907	ccg-13	5.38999	5.13821	5.2641	127.603	127.761	127.682	0.0412283
NCU05483	None	1.33017	1.4306	1.38038	35.4383	29.9315	32.6849	0.0422331
NCU07235	None	0.803194	1.12299	0.963092	25.4821	16.6743	21.0782	0.0456914
NCU01033	None	1.95773	1.87996	1.91885	41.6794	41.6921	41.6858	0.0460312
NCU04812	None	8.30846	7.00331	7.65589	146.221	154.326	150.274	0.0509462
NCU05980	None	1.81035	1.65803	1.73419	37.2442	29.0906	33.1674	0.052286
NCU05896	None	1.74108	1.52833	1.6347	32.3353	29.1939	30.7646	0.0531359
NCU08429	None	43.7225	43.3579	43.5402	937.396	676.129	806.762	0.053969
NCU02483	None	2.56158	3.19935	2.88046	63.1271	32.2633	47.6952	0.0603931
NCU07924	None	2.02551	1.99124	2.00837	32.1355	33.4173	32.7764	0.061275
NCU08457	eas	1.29618	2.40474	1.85046	37.6377	19.677	28.6573	0.0645719
NCU09038	None	2.50841	2.1825	2.34546	35.8862	36.5243	36.2052	0.0647823
NCU04346	None	11.0397	8.75245	9.89608	136.225	141.006	138.616	0.0713921
NCU09231	None	1.88058	2.10037	1.99047	24.6143	31.0132	27.8138	0.0715644
NCU07095	None	3.69841	3.26736	3.48289	54.3859	41.7644	48.0751	0.0724467
NCU02023	None	3.22557	3.78267	3.50412	48.4033	46.0022	47.2028	0.0742354
NCU08098	None	6.94201	7.08437	7.01319	99.9282	88.3089	94.1185	0.0745145
NCU04391	None	2.28793	2.4293	2.35862	32.5506	28.7446	30.6476	0.0769593
NCU00296	None	1.70761	1.66437	1.68599	20.8242	22.5823	21.7033	0.0776838
NCU10040	None	45.9802	45.71	45.8451	521.93	548.651	535.29	0.0856452
NCU09046	None	3.52973	4.09032	3.81003	51.1553	37.6905	44.4229	0.0857671
NCU03198	None	2.00456	2.30991	2.15724	22.8048	26.5237	24.6642	0.0874643
NCU05184	None	2.53922	2.57164	2.55543	29.714	28.6211	29.1675	0.0876122
NCU04901	None	1.88578	1.58197	1.73388	20.4256	18.6108	19.5182	0.0888339
NCU17171	None	4.90543	5.23702	5.07123	57.189	53.3952	55.2921	0.091717
NCU00290	None	13.0997	12.8464	12.973	141.768	120.54	131.154	0.0989142
NCU05722	None	3.54542	3.47666	3.51104	37.0881	33.3461	35.2171	0.0996971
NCU04169	None	22.7302	21.8391	22.2846	273.296	171.178	222.237	0.100274
NCU04526	ce3-1	7.0328	7.44431	7.23855	75.464	67.5102	71.4871	0.101257
NCU05839	None	8.52139	9.31754	8.91946	90.6982	81.1943	85.9463	0.103779
NCU00763	None	3.40593	3.52742	3.46667	34.3197	30.1663	32.243	0.107517
NCU09848	None	5.15156	4.34286	4.74721	44.8549	40.3137	42.5843	0.111478
NCU00586	ncw-6	9.71243	10.8036	10.258	94.1316	89.8043	91.968	0.111539
NCU01402	None	4.04367	3.77228	3.90798	28.9289	40.6818	34.8054	0.112281
NCU06930	None	10.8861	10.9634	10.9247	92.1183	101.686	96.902	0.11274
NCU05768	None	3.74172	3.92777	3.83474	31.8932	35.79	33.8416	0.113314
NCU08812	None	4.63419	3.94926	4.29173	35.1466	40.0126	37.5796	0.114204
NCU08431	None	6.44279	5.8923	6.16755	62.2141	44.1252	53.1696	0.115998
NCU08533	None	3.01124	2.7888	2.90002	26.9871	22.7078	24.8475	0.116713
NCU09568	None	59.895	66.9414	63.4182	512.256	574.035	543.146	0.116761
NCU08813	None	4.88343	4.70152	4.79247	39.8613	39.6967	39.779	0.120478
NCU07254	None	7.04838	6.64484	6.84661	65.5825	47.4323	56.5074	0.121163
NCU09569	None	13.2402	13.833	13.5366	98.9843	107.152	103.068	0.131336
NCU11305	None	3.81315	3.50497	3.65906	26.1584	29.526	27.8422	0.131421
NCU04542	None	40.0613	42.7267	41.394	310.807	309.31	310.059	0.133504
NCU02663	None	17.6182	16.1903	16.9043	143.103	107.017	125.06	0.135169
NCU09387	fmf-1	16.5828	17.6441	17.1134	124.525	123.946	124.235	0.13775
NCU03478	None	3.10062	2.39826	2.74944	18.0596	20.5519	19.3057	0.142416
NCU06380	trm-42	68.2526	68.4621	68.3573	500.76	450.137	475.449	0.143774
NCU07970	None	7.33986	7.04498	7.19242	50.2207	49.5084	49.8645	0.144239
NCU06973	None	5.86899	5.01493	5.44196	47.9119	27.3724	37.6421	0.144571
NCU01957	None	7.65757	5.87551	6.76654	47.045	45.3202	46.1826	0.146517
NCU09620	None	8.8576	10.8107	9.83416	64.6583	68.8176	66.7379	0.147355
NCU08769	con-6	2.95555	3.85986	3.4077	22.8662	21.9133	22.3897	0.152199
NCU07324	con-13	4.37148	5.28924	4.83036	35.8743	26.2423	31.0583	0.155526
NCU10014	None	3.6284	4.04387	3.83614	29.2345	19.3401	24.2873	0.157948
NCU03509	pmg	12.9124	11.4608	12.1866	74.7601	77.7885	76.2743	0.159773
NCU04583	None	18.6637	18.1829	18.4233	107.449	121.14	114.294	0.161192
NCU06358	None	34.1201	31.3607	32.7404	211.345	186.401	198.873	0.16463
NCU05121	gh45-1	73.3838	80.8613	77.1225	502.419	433.618	468.019	0.164785
NCU07323	None	7.41467	8.02698	7.72083	50.5879	41.7149	46.1514	0.167293
NCU04528	lacc/lni-2	3.7487	4.29891	4.02381	17.9807	29.8598	23.9203	0.168218
NCU04394	None	6.05057	6.22162	6.13609	37.1835	34.6667	35.9251	0.170802
NCU07487	Bgl4;Gh3-6	43.7255	42.4253	43.0754	280.105	220.078	250.091	0.172239
NCU09177	None	8.11061	6.37305	7.24183	37.7854	45.7228	41.7541	0.17344
NCU05852		10.1861	9.39575	9.79091	62.2237	50.6086	56.4161	0.173548
NCU01070	None	5.66051	5.22448	5.4425	31.9224	30.7035	31.313	0.17381
NCU00859	None	13.4557	11.1533	12.3045	58.7266	80.8866	69.8066	0.176265
NCU04168	gh16-2	12.7157	13.2974	13.0065	86.4551	60.2038	73.3294	0.177371
NCU01312	rca-1	12.0536	10.6272	11.3404	60.078	65.6168	62.8474	0.180443
NCU01970	None	18.1524	14.0322	16.0923	95.0419	82.8637	88.9528	0.180908
NCU07948	None	5.12676	4.91453	5.02064	25.6845	28.2097	26.9471	0.186315
NCU03172	None	6.3754	5.4017	5.88855	31.4919	31.2238	31.3578	0.187786
NCU00175	None	98.731	90.6426	94.6868	551.175	457.128	504.152	0.187814
NCU07730	None	6.30687	6.17541	6.24114	34.6607	31.7464	33.2036	0.187966
NCU07279	None	5.72125	6.15323	5.93724	29.092	33.716	31.404	0.18906
NCU16729	None	4.44665	5.64393	5.04529	21.5499	31.7977	26.6738	0.189148
NCU05034	None	3.89549	4.15139	4.02344	20.9035	20.8079	20.8557	0.192918
NCU05146	None	12.1936	9.81709	11.0053	56.3873	57.4779	56.9326	0.193305
NCU08123	None	4.76609	4.99932	4.88271	26.5475	23.6003	25.0739	0.194732
NCU09402	None	11.3109	10.2087	10.7598	51.2172	58.6547	54.9359	0.195861
NCU16861	None	9.82239	10.0115	9.91695	53.6544	47.4998	50.5771	0.196076
NCU05277	None	50.7166	49.0914	49.904	234.517	272.16	253.338	0.196986
NCU00705	None	8.56255	9.66952	9.11603	44.5506	45.2811	44.9159	0.202958
NCU00176	None	9.19161	9.1442	9.1679	49.8966	40.243	45.0698	0.203416
NCU03921	None	7.1197	7.9508	7.53525	27.3644	46.4069	36.8856	0.204287
NCU09777	None	40.045	45.9824	43.0137	210.1	210.163	210.131	0.204699
NCU07520	gh61-11	3.88288	4.08115	3.98202	17.8288	20.9977	19.4133	0.205118
NCU04058	None	45.6763	40.6943	43.1853	167.954	252.228	210.091	0.205555
NCU09358	None	20.8461	20.8702	20.8582	104.756	97.347	101.051	0.206412
NCU09491	fea-1	130.818	142.775	136.796	785.161	530.116	657.639	0.208011
NCU07607	None	4.00038	5.167	4.58369	20.1594	23.6832	21.9213	0.209097
NCU09416		24.1461	26.6035	25.3748	127.069	114.681	120.875	0.209926
NCU08490	trm-20	25.3322	25.7178	25.525	135.611	105.862	120.737	0.211411
NCU10641	None	5.83282	6.58689	6.20985	24.8677	33.3578	29.1128	0.213304
NCU07017	None	21.4777	24.1791	22.8284	111.181	101.005	106.093	0.215174
NCU01064	None	19.038	16.6978	17.8679	93.879	69.4008	81.6399	0.218863
NCU02722	None	7.41494	8.22401	7.81948	33.4926	37.3438	35.4182	0.220775
NCU09764	gh61-14	34.7576	36.8967	35.8272	158.475	164.584	161.53	0.221799
NCU07140	None	11.8832	12.6958	12.2895	56.7659	53.4894	55.1276	0.222928
NCU03240	None	6.42254	6.4316	6.42707	24.7245	32.4516	28.588	0.224817
NCU10763	None	8.86351	9.07707	8.97029	40.8528	37.896	39.3744	0.22782
NCU05104	gh7-4	97.3441	105.799	101.572	469.244	405.572	437.408	0.232213
NCU09791	gh55-4	11.2292	12.7808	12.005	56.5858	45.9601	51.2729	0.234139
NCU16905	None	12.9648	14.4363	13.7006	55.0472	61.7739	58.4105	0.234557
NCU08052	aqp	5.09011	4.88789	4.989	21.9712	20.4503	21.2108	0.235211
NCU09458	None	18.4291	18.5986	18.5139	73.5312	83.2709	78.4011	0.236143
NCU17137	None	47.6878	45.8498	46.7688	156.882	239.117	198	0.236206
NCU08170	None	4.50452	4.36017	4.43234	15.3118	22.1196	18.7157	0.236825
NCU04493	None	15.4853	15.0569	15.2711	56.037	72.2597	64.1483	0.23806
NCU04297	None	7.97181	8.60268	8.28725	32.0569	37.3847	34.7208	0.238683
NCU07030	None	15.2679	15.6221	15.445	78.7229	49.7359	64.2294	0.240466
NCU07325	con-10	248.32	262.84	255.58	1335.38	789.038	1062.21	0.240612
NCU00581	None	5.31791	5.20225	5.26008	21.4252	21.9535	21.6893	0.242519
NCU02041	acw-11	40.5644	39.4116	39.988	173.17	153.889	163.53	0.244531
NCU15830	None	5.32751	4.74967	5.03859	19.6548	21.5489	20.6018	0.24457
NCU04126	None	5.04728	6.39773	5.72251	24.1698	22.6102	23.39	0.244656
NCU00786	None	25.7839	23.8652	24.8246	106.896	93.6417	100.269	0.247579
NCU04167	None	6.88241	6.77352	6.82796	32.2032	22.3202	27.2617	0.25046
NCU05166	None	18.3525	16.221	17.2868	69.2156	68.3582	68.7869	0.251309
NCU10539	None	9.85606	10.4132	10.1346	43.3789	37.1264	40.2526	0.251775
NCU00821	None	71.2403	70.7444	70.9923	304.684	247.562	276.123	0.257104
NCU05534	None	9.98165	9.8371	9.90938	41.3223	35.7202	38.5213	0.257244
NCU03318	None	165.051	157.018	161.034	616.871	631.8	624.335	0.257929
NCU08229	None	199.08	194.647	196.864	636.566	882.451	759.508	0.259199
NCU05866	None	10.5073	10.5587	10.533	27.1613	54.0681	40.6147	0.25934
NCU01195	am-1	10.0429	11.5249	10.7839	48.7938	34.1317	41.4628	0.260086
NCU04025	None	28.601	27.1775	27.8893	117.157	95.5716	106.364	0.262205
NCU09906		29.5352	29.6555	29.5954	114.833	110.219	112.526	0.263009
NCU03121	None	108.48	105.207	106.843	309.56	497.144	403.352	0.264888
NCU01886	None	56.5982	54.7714	55.6848	176.167	243.137	209.652	0.265606
NCU08184	None	11.6119	10.3663	10.9891	41.6437	41.0193	41.3315	0.265877
NCU07541	None	5.64401	5.2408	5.44241	20.0397	20.24	20.1399	0.270231
NCU02019	None	6.26547	5.27365	5.76956	23.3537	19.3149	21.3343	0.270436
NCU10572	None	28.3435	29.5165	28.93	117.664	96.0812	106.873	0.270696
NCU17069	None	6.35973	5.94979	6.15476	17.7683	27.4073	22.5878	0.272482
NCU09536	None	18.5336	18.1586	18.3461	72.4178	61.1263	66.772	0.274757
NCU09904		10.2841	9.46854	9.87632	32.6775	39.0044	35.841	0.275559
NCU08113	None	29.1952	29.7664	29.4808	121.694	91.3675	106.531	0.276735
NCU00762	gh5-1	180.63	197.017	188.823	741.128	621.599	681.363	0.277125
NCU16920	None	6.49424	5.65513	6.07469	22.5345	21.1246	21.8295	0.278278
NCU00652	None	19.2049	21.3262	20.2656	73.1706	72.2834	72.727	0.278652
NCU09455	None	10.3519	13.3399	11.8459	42.1852	42.2604	42.2228	0.280557
NCU16370	None	13.0817	11.5356	12.3087	49.4068	38.2722	43.8395	0.280767
NCU08635	None	18.3022	17.149	17.7256	67.5279	58.233	62.8804	0.281894
NCU09072	None	9.77008	9.32769	9.54888	27.9686	39.6755	33.8221	0.282327
NCU09832	None	44.5175	44.441	44.4793	126.299	187.435	156.867	0.283547
NCU06860	None	14.8262	14.4317	14.629	51.9057	50.634	51.2698	0.285333
NCU02855	gh11-1	86.8042	89.3638	88.084	331.506	277.463	304.484	0.289289
NCU04630	None	20.9229	20.0242	20.4736	61.9275	79.0034	70.4654	0.290548
NCU06859	None	17.6219	15.1334	16.3777	59.1363	52.9158	56.026	0.292322
NCU01039	None	14.9306	14.4468	14.6887	53.9643	46.2729	50.1186	0.293078
NCU00995	None	156.572	132.912	144.742	453.194	524.548	488.871	0.296074
NCU09415	None	27.7985	24.9171	26.3578	98.5375	77.8389	88.1882	0.298881
NCU00819	None	8.5093	7.48783	7.99856	24.8469	28.6057	26.7263	0.299277
NCU08614	None	6.66866	8.10554	7.3871	22.3156	26.6963	24.5059	0.301442
NCU00180	None	9.02788	8.6165	8.82219	23.9077	34.3559	29.1318	0.302837
NCU16918	None	13.0715	13.1973	13.1344	43.3905	43.1309	43.2607	0.303611
NCU08183	None	31.7234	33.4869	32.6051	107.97	106.304	107.137	0.304332
NCU06018	None	7.07948	6.77226	6.92587	23.0788	21.9006	22.4897	0.307958
NCU08634	None	7.81322	8.0851	7.94916	25.6818	25.8365	25.7592	0.308595
NCU04205	None	25.0075	24.2614	24.6344	67.6572	91.4949	79.5761	0.309571
NCU08011	None	23.7811	24.9123	24.3467	89.8286	66.7055	78.267	0.311072
NCU02059	41367	11.8331	13.9203	12.8767	46.938	35.6442	41.2911	0.311852
NCU09413	None	5.81482	6.31969	6.06726	21.723	17.081	19.402	0.312713
NCU01967	None	10.68	9.86532	10.2727	35.0531	30.1628	32.6079	0.315036
NCU05649	None	17.9185	17.3107	17.6146	51.9777	59.8284	55.9031	0.315092
NCU09388	None	7.99075	8.18091	8.08583	25.3207	25.8586	25.5897	0.31598
NCU07503	None	27.0045	26.1391	26.5718	89.3724	78.3528	83.8626	0.316849
NCU07136	None	6.84264	6.75517	6.79891	19.6527	23.2406	21.4466	0.317015
NCU01950	msp-13	8.20076	11.0942	9.64746	29.7893	30.8754	30.3323	0.318058
NCU08670	None	12.4339	8.1428	10.2884	31.2552	32.782	32.0186	0.321324
NCU09785	None	28.9054	30.0015	29.4534	105.961	77.1064	91.5339	0.321776
NCU09613	None	8.61756	9.0117	8.81463	27.2715	27.4617	27.3666	0.322094
NCU09604	None	9.74183	9.12094	9.43139	38.1859	20.3143	29.2501	0.322439
NCU07817	ncw-3	21.0352	20.8795	20.9574	68.5668	60.9353	64.751	0.323661
NCU17282	None	17.2288	17.9336	17.5812	34.5956	73.7392	54.1674	0.324572
NCU06963	None	41.0981	36.0622	38.5801	120.489	116.852	118.671	0.325103
NCU03903	None	7.25681	9.42824	8.34252	25.1493	26.0411	25.5952	0.325941
NCU09786	None	14.4222	14.5096	14.4659	46.003	42.3635	44.1833	0.327406
NCU08697	None	19.6279	18.0608	18.8443	59.2575	55.531	57.3943	0.328331
NCU06314	paa-7	7.48686	8.06502	7.77594	25.0263	22.2025	23.6144	0.329288
NCU00206	cellobiose dehydrogenase (Cdh-1;CDH-1;CdhIIA;Nc-Cdh1;	166.599	180.118	173.359	543.873	501.382	522.628	0.331706
NCU09489	None	8.34207	12.0577	10.1999	32.1153	29.2806	30.6979	0.332265
NCU07969	None	13.3892	12.1838	12.7865	40.7648	36.0212	38.393	0.333042
NCU07143	None	56.8505	60.012	58.4313	199.742	150.754	175.248	0.33342
NCU05384	None	11.8747	9.55347	10.7141	32.5461	31.6751	32.1106	0.333662
NCU07063	41372	108.054	93.2989	100.676	242.444	360.864	301.654	0.333747
NCU06951	None	29.9938	29.9073	29.9506	92.2301	85.9856	89.1079	0.336116
NCU05563	None	8.86623	6.68869	7.77746	24.4016	21.8492	23.1254	0.336317
NCU05057	GH7-1	487.56	485.371	486.466	1520.74	1370.74	1445.74	0.336481
NCU09518	None	22.8007	22.1198	22.4602	75.8959	57.5119	66.7039	0.336716
NCU09390	None	32.8431	34.3701	33.6066	105.715	93.6816	99.6983	0.337083
NCU06747	None	29.8248	31.4658	30.6453	69.4238	111.661	90.5425	0.338463
NCU07175	aap-9	7.38023	7.33183	7.35603	22.2449	21.0745	21.6597	0.339618
NCU06985	None	69.6519	73.0328	71.3424	217.182	202.453	209.818	0.340021
NCU00990	None	22.2554	18.1592	20.2073	55.7744	62.8992	59.3368	0.340553
NCU10239	None	12.7228	12.5031	12.613	38.8937	34.5454	36.7195	0.343495
NCU06400	None	14.7575	16.3927	15.5751	47.7367	42.5088	45.1227	0.345172
NCU10591	None	381.159	395.113	388.136	1019.5	1228.85	1124.18	0.345263
NCU09844	None	9.81697	10.8595	10.3382	28.4627	30.9266	29.6946	0.348151
NCU01769	None	33.785	34.9523	34.3686	97.2546	99.3023	98.2785	0.349707
NCU00309	None	21.2215	21.7022	21.4619	61.0554	60.5513	60.8033	0.352972
NCU10852	Nag-1	42.5753	45.7965	44.1859	114.008	135.422	124.715	0.354296
NCU08171	acw-12	21.2709	18.2544	19.7627	49.925	61.193	55.559	0.355706
NCU16498	None	11.2884	9.35212	10.3202	25.3913	32.5324	28.9619	0.356339
NCU04390	col-22	36.889	37.7514	37.3202	111.332	97.8173	104.575	0.356876
NCU01790	None	10.2257	8.40693	9.3163	24.3208	27.7917	26.0563	0.357545
NCU04525	None	14.3385	14.1296	14.234	40.077	39.4506	39.7638	0.357965
NCU06558	oxD	6.86122	7.46361	7.16241	22.1368	17.844	19.9904	0.358293
NCU16631	None	17.1933	18.3737	17.7835	47.6989	51.4153	49.5571	0.35885
NCU04647	None	12.9699	16.0607	14.5153	41.0869	39.6186	40.3527	0.35971
NCU00247	None	21.6848	22.1623	21.9235	64.884	56.897	60.8905	0.360049
NCU00322	None	111.086	110.414	110.75	325.028	289.082	307.055	0.360686
NCU03433	None	7.67752	8.51821	8.09787	19.6591	25.0845	22.3718	0.361967
NCU17074	None	9.72045	9.54651	9.63348	27.3138	25.7352	26.5245	0.363192
NCU00602	None	7.24287	8.27397	7.75842	20.887	21.7572	21.3221	0.363868
NCU02098	None	39.8062	33.2971	36.5516	83.2485	116.162	99.7051	0.366598
NCU16632	None	26.955	23.2596	25.1073	68.941	67.9044	68.4227	0.366944
NCU00314	None	14.484	15.8161	15.1501	38.6586	43.3096	40.9841	0.369658
NCU08397	None	40.6347	40.1466	40.3906	118.158	99.5478	108.853	0.371057
NCU00912	None	9.58307	10.2315	9.90729	26.4629	26.9037	26.6833	0.371292
NCU00207	None	24.5587	24.8715	24.7151	67.5414	65.4208	66.4811	0.371761
NCU05131	None	47.154	41.7166	44.4353	95.5019	142.723	119.112	0.373054
NCU11291	None	23.3643	24.0217	23.693	53.5652	73.0754	63.3203	0.374177
NCU08056	abc-1	14.3949	14.8593	14.6271	35.228	42.8625	39.0453	0.374619
NCU04034	None	74.3685	72.6101	73.4893	177.932	214.388	196.16	0.37464
NCU01218	None	10.6673	11.1223	10.8948	31.895	26.1273	29.0112	0.375537
NCU06476	None	26.3828	28.6505	27.5167	74.2281	72.1293	73.1787	0.37602
NCU09771	None	44.7629	46.8217	45.7923	105.045	138.202	121.624	0.376508
NCU04410	None	12.6804	12.3725	12.5265	29.0425	37.397	33.2198	0.377078
NCU09663	ce5-1;Axe2	18.418	18.5402	18.4791	47.4899	49.8589	48.6744	0.379647
NCU16714	None	8.31441	10.4578	9.38611	20.1352	29.1992	24.6672	0.38051
NCU11088	None	16.8897	18.6676	17.7786	51.4765	41.4609	46.4687	0.382593
NCU03202	None	8.07247	8.20345	8.13796	23.5838	18.956	21.2699	0.382604
NCU06376	None	10.5386	8.50076	9.5197	21.5329	27.9157	24.7243	0.385034
NCU05728	None	27.5541	27.8593	27.7067	71.1813	72.3901	71.7857	0.385964
NCU05951	None	8.01161	9.42108	8.71635	23.5424	21.6186	22.5805	0.386012
NCU04961	None	11.8812	10.5264	11.2038	27.2687	30.6763	28.9725	0.386706
NCU04360	None	28.6661	25.9525	27.3093	67.0098	73.9837	70.4968	0.387384
NCU01441	None	22.4405	23.4097	22.9251	62.7171	54.7873	58.7522	0.390199
NCU06582	None	35.5748	35.283	35.4289	86.8501	94.5274	90.6887	0.390665
NCU07115	None	10.8679	9.79096	10.3294	23.3866	29.4812	26.4339	0.390764
NCU17188	None	17.3123	19.1821	18.2472	42.0161	51.3433	46.6797	0.390903
NCU05784	None	25.2292	23.1455	24.1873	54.6483	67.9553	61.3018	0.394561
NCU17154	None	34.2723	30.9199	32.5961	84.9362	80.2218	82.579	0.394726
NCU09144	None	18.8622	17.9457	18.4039	49.4399	43.7754	46.6076	0.394869
NCU00755	None	23.9225	22.8691	23.3958	55.857	61.9111	58.8841	0.39732
NCU01969	None	10.5025	10.3292	10.4158	26.7696	25.6121	26.1908	0.39769
NCU04347	None	35.7898	34.2248	35.0073	92.8302	82.7961	87.8132	0.398657
NCU06557	None	17.0257	18.2119	17.6188	44.0741	44.157	44.1156	0.399378
NCU03000	gh61-8	91.6033	84.2848	87.9441	254.963	184.658	219.81	0.400091
NCU04400	None	27.1309	28.3908	27.7609	73.7903	64.5865	69.1884	0.401236
NCU08760	gh61-5	937.622	947.184	942.403	2565.21	2130.22	2347.71	0.401413
NCU04996	None	36.6383	34.2278	35.433	99.0278	76.9604	87.9941	0.402675
NCU02690	None	21.9411	23.2198	22.5804	60.5409	51.3373	55.9391	0.403661
NCU09570	None	13.0618	12.0987	12.5803	29.662	32.6592	31.1606	0.403724
NCU07751	None	102.813	98.1786	100.496	237.91	259.543	248.726	0.404042
NCU07138	None	17.0501	18.3688	17.7095	42.8811	44.7111	43.7961	0.404361
NCU12050	None	12.2013	13.3209	12.7611	32.6305	30.3822	31.5063	0.405032
NCU01050	gh61-4;PMO-2	1953.44	2055.67	2004.56	5638.38	4250.61	4944.49	0.405412
NCU05706	None	40.3209	39.5885	39.9547	104.329	92.6821	98.5058	0.405607
NCU10020	None	8.12659	8.62417	8.37538	19.5292	21.7632	20.6462	0.405662
NCU00603	None	9.08948	10.2051	9.6473	19.6733	27.8044	23.7389	0.406392
NCU05829	None	9.14563	9.16317	9.1544	19.9673	24.7898	22.3786	0.40907
NCU00291	None	7.96903	8.83476	8.40189	19.3224	21.7125	20.5175	0.4095
NCU00248	None	12.2152	13.6625	12.9388	26.4238	36.6566	31.5402	0.410233
NCU11331	None	19.2101	18.7642	18.9871	41.8468	50.5726	46.2097	0.410891
NCU06070	None	8.89088	10.5726	9.73175	24.2916	22.9438	23.6177	0.412053
NCU03279	None	21.3989	18.1148	19.7569	48.6613	47.2058	47.9335	0.412172
NCU01233	None	16.2812	17.6246	16.9529	44.9443	36.9958	40.97	0.413787
NCU08655	None	95.0424	97.7625	96.4025	236.784	229.058	232.921	0.413885
NCU03646	None	17.2471	16.4589	16.853	38.5102	42.8381	40.6741	0.414342
NCU06415	None	7.85701	9.00946	8.43323	19.4382	21.0347	20.2365	0.416734
NCU08696	None	26.0496	23.7294	24.8895	56.6365	62.6908	59.6636	0.417164
NCU06906	None	16.1197	15.2606	15.6902	34.9084	40.1159	37.5121	0.418269
NCU04048	None	59.4398	51.0374	55.2386	126.101	137.481	131.791	0.419139
NCU05848	cyp450-11	37.5273	37.8454	37.6864	101.673	77.8388	89.756	0.419876
NCU00056	None	14.3636	14.3792	14.3714	33.8036	34.56	34.1818	0.42044
NCU06480	None	92.6871	94.9352	93.8111	210.553	234.799	222.676	0.42129
NCU05627	None	10.1133	11.1871	10.6502	25.7177	24.8036	25.2607	0.421612
NCU00855	None	10.7299	6.898	8.81394	22.6824	19.0351	20.8587	0.422554
NCU05955	gh74-1	44.964	48.7979	46.881	120.405	101.347	110.876	0.422823
NCU16633	None	14.3437	12.9312	13.6375	33.0558	31.419	32.2374	0.423033
NCU07091	None	13.8749	14.4353	14.1551	34.8467	31.947	33.3968	0.423845
NCU00782	None	29.3893	28.3986	28.894	68.9161	67.0239	67.97	0.425099
NCU05548	aro-6	16.7424	16.3624	16.5524	42.3796	34.7266	38.5531	0.42934
NCU00835	None	27.8405	26.5138	27.1772	57.7054	68.63	63.1677	0.430238
NCU08037	None	121.884	113.668	117.776	286.266	261.164	273.715	0.430288
NCU09847	None	10.3764	10.3156	10.346	23.5808	24.4376	24.0092	0.430917
NCU06367	None	28.1041	31.8584	29.9812	69.5225	69.5667	69.5446	0.431108
NCU06331	None	9.5488	10.5985	10.0737	22.8779	23.8261	23.352	0.431384
NCU04468	None	9.36761	10.0151	9.69135	20.9728	23.9314	22.4521	0.431646
NCU06506	None	14.1143	13.0461	13.5802	32.1273	30.5946	31.3609	0.43303
NCU00653	None	10.0581	10.7155	10.3868	23.7261	24.1499	23.938	0.433905
NCU16450	None	32.7299	33.5869	33.1584	72.9282	79.6067	76.2675	0.434764
NCU07823	None	69.802	76.9842	73.3931	169.732	166.421	168.077	0.436665
NCU05597	asd-3	33.6116	32.1941	32.9029	79.8247	70.7132	75.269	0.437137
NCU04778	None	12.8349	14.5668	13.7008	33.4186	29.1802	31.2994	0.437735
NCU07253	gh72-4;GEL-1	33.7313	40.1012	36.9163	70.7467	97.5607	84.1537	0.438676
NCU01132	None	21.3562	19.6308	20.4935	50.9903	42.4079	46.6991	0.438842
NCU16827	None	11.2	10.7594	10.9797	26.8487	23.1884	25.0185	0.438864
NCU08055	zip-1	652.178	601.237	626.708	1333.56	1515.16	1424.36	0.439992
NCU02044	None	31.8594	35.6486	33.754	79.0023	73.4454	76.2239	0.442827
NCU00757	None	20.9161	25.1199	23.018	59.6875	44.1023	51.8949	0.443551
NCU01868	None	34.4776	34.0082	34.2429	75.8692	78.481	77.1751	0.443704
NCU01065	None	37.407	36.2974	36.8522	84.2684	81.0868	82.6776	0.445734
NCU09650	None	2860.66	2740.98	2800.82	7426.82	5128.07	6277.44	0.446172
NCU09635	None	8.21427	8.80293	8.5086	17.6794	20.4142	19.0468	0.44672
NCU04603	None	18.8198	19.1593	18.9896	45.3531	39.0517	42.2024	0.449964
NCU07449	None	16.5263	13.27	14.8982	34.0175	32.1194	33.0684	0.450526
NCU02956	41368	23.6582	25.3469	24.5025	49.0135	59.3035	54.1585	0.452423
NCU03369	None	11.2823	13.6081	12.4452	27.3454	27.6184	27.4819	0.45285
NCU04854	gh7-2	23.9153	22.5915	23.2534	54.9568	47.5934	51.2751	0.453502
NCU08315	None	9.84291	11.0292	10.436	24.2231	21.7639	22.9935	0.45387
NCU00130	gh1-1;Bgl1	41.1218	45.6407	43.3812	108.57	81.6188	95.0943	0.456192
NCU03355	None	16.6426	17.8992	17.2709	38.991	36.714	37.8525	0.456269
NCU05113		15.6397	15.6645	15.6521	34.9784	33.5923	34.2854	0.456524
NCU00060	None	16.879	16.1956	16.5373	34.6857	37.6949	36.1903	0.456954
NCU16617	None	10.3432	13.3574	11.8503	25.5218	26.2149	25.8684	0.4581
NCU03079	None	17.3486	17.6538	17.5012	39.5194	36.8504	38.1849	0.458328
NCU09863	None	9.17947	11.034	10.1068	24.8877	19.1859	22.0368	0.458631
NCU01311	None	10.9878	11.0608	11.0243	24.9616	23.1102	24.0359	0.458659
NCU09929	None	31.0715	34.8997	32.9856	74.3381	68.2689	71.3035	0.462608
NCU04543	None	30.1657	30.2713	30.2185	64.8445	65.6449	65.2447	0.463156
NCU07141	None	19.8316	18.9694	19.4005	42.5868	40.9629	41.7748	0.464406
NCU06983	None	10.5365	10.5615	10.549	24.6056	20.595	22.6003	0.466763
NCU08489	None	19.0229	17.9674	18.4951	43.8659	35.3298	39.5978	0.467074
NCU02055	None	16.8882	20.1057	18.4969	37.7949	41.3501	39.5725	0.467419
NCU08522	None	10.7746	9.39134	10.083	21.8298	21.2835	21.5566	0.467743
NCU05298	nit-3	11.0599	10.3475	10.7037	22.6717	22.9424	22.807	0.469317
NCU02259	None	23.5216	23.8704	23.696	49.9294	50.9417	50.4355	0.469828
NCU01855	None	16.8438	15.9616	16.4027	34.7147	35.0169	34.8658	0.470452
NCU00953	None	15.2493	19.1217	17.1855	35.526	37.4576	36.4918	0.47094
NCU09182	None	97.2144	95.3355	96.2749	204.514	201.753	203.133	0.47395
NCU09565	cyp450-26	22.3416	21.7397	22.0407	49.2389	43.38	46.3095	0.475943
NCU05864	None	138.454	148.919	143.686	330.521	273.17	301.845	0.476027
NCU04009	None	11.8179	11.3939	11.6059	25.2228	23.5281	24.3754	0.476131
NCU05595	None	12.992	11.9599	12.4759	31.3784	20.923	26.1507	0.477078
NCU02025	None	18.3947	20.8642	19.6295	38.5067	43.5779	41.0423	0.478274
NCU03286	None	46.4725	46.4166	46.4445	96.3884	97.5683	96.9783	0.478917
NCU04214	None	22.9734	23.6875	23.3304	60.7697	36.3677	48.5687	0.480359
NCU03328	lytic polysaccharide monooxygenase (PMO-03328;GH61-6;B10C3.010)	685.152	672.223	678.687	1587.49	1235.58	1411.54	0.480814
NCU00302	gsl-3	16.9474	19.5012	18.2243	39.2875	35.978	37.6327	0.484267
NCU06005	None	35.3289	37.254	36.2915	75.4888	74.0275	74.7581	0.485452
NCU08984	None	36.9767	41.1162	39.0464	76.8727	83.9045	80.3886	0.485721
NCU05598	asd-1	20.1158	24.339	22.2274	49.8408	41.6627	45.7517	0.485827
NCU00034	None	28.8596	29.679	29.2693	60.6312	59.6794	60.1553	0.486563
NCU03859	None	18.1128	19.3027	18.7078	39.6472	37.1325	38.3899	0.48731
NCU00225	None	62.3073	68.5749	65.4411	132.448	135.187	133.817	0.489033
NCU05686	gh16-5	94.9353	93.5715	94.2534	194.967	190.358	192.663	0.489214
NCU03013	acw-10	63.6306	70.3571	66.9938	132.93	140.197	136.564	0.490568
NCU06110	None	1560.72	1836.49	1698.6	3498.69	3422.21	3460.45	0.490862
NCU09004	eif6	51.3544	54.7726	53.0635	106.421	109.653	108.037	0.49116
NCU09776	None	18.7692	16.8537	17.8114	37.8817	34.5678	36.2248	0.491692
NCU06647	None	10.4568	12.069	11.2629	23.9045	21.8265	22.8655	0.492573
NCU02438	None	32.9157	35.2926	34.1042	70.0614	68.3459	69.2037	0.492809
NCU07818	None	23.001	25.9823	24.4916	51.34	47.9925	49.6662	0.493124
NCU09582	ce4-1	64.8739	64.9802	64.927	155.995	107.071	131.533	0.493619
NCU07310	None	49.0534	49.5199	49.2866	105.972	92.802	99.387	0.495906
NCU07622	None	14.3841	14.2869	14.3355	30.4242	26.9822	28.7032	0.499439
NCU05276	None	33.8439	39.6806	36.7622	70.3527	76.3939	73.3733	0.50103
NCU00524	None	10.3595	10.2847	10.3221	21.7506	19.3867	20.5687	0.501835
NCU00972	gh53-1	49.7998	54.2784	52.0391	118.358	88.8368	103.598	0.50232
NCU03268	None	20.0786	19.7427	19.9106	9.13267	10.8261	9.97939	1.99518
NCU00373	None	310.73	287.084	298.907	126.055	173.444	149.75	1.99604
NCU05156	None	32.2171	34.5139	33.3655	15.2061	18.2246	16.7154	1.9961
NCU07159	spr-7	16.0856	20.4047	18.2452	6.98238	11.2691	9.12572	1.99931
NCU10894	None	48.0863	36.3754	42.2308	21.0823	21.0704	21.0764	2.0037
NCU05030	None	18.8216	20.3791	19.6003	6.48874	13.0637	9.77621	2.0049
NCU02767	None	24.2457	21.7801	23.0129	9.8459	13.0995	11.4727	2.00589
NCU01810	mic-7	35.0217	34.5549	34.7883	16.083	18.3756	17.2293	2.01914
NCU10775	nox-2	49.4435	47.3588	48.4012	23.5356	24.401	23.9683	2.01938
NCU08378	None	36.0414	36.5264	36.2839	16.7606	19.1043	17.9324	2.02337
NCU02356	wc-1	21.7311	19.3541	20.5426	10.2325	9.98132	10.1069	2.03253
NCU08922	None	188.514	173.694	181.104	91.0546	86.8282	88.9414	2.03622
NCU01088	None	202.728	195.314	199.021	89.7111	105.326	97.5187	2.04085
NCU09821	None	98.4912	95.6789	97.085	47.7232	47.4158	47.5695	2.04091
NCU01807	None	78.4484	76.6295	77.5389	37.1091	38.6578	37.8835	2.04677
NCU00052	None	41.7602	43.4095	42.5849	18.0447	23.5491	20.7969	2.04765
NCU01213	sod-2	134.15	131.145	132.648	49.4046	80.1116	64.7581	2.04835
NCU08167	None	117.367	106.926	112.147	50.7692	58.7221	54.7456	2.0485
NCU02568	None	124.561	121.841	123.201	60.5939	59.6649	60.1294	2.04893
NCU09233	None	22.2795	22.2454	22.2625	10.3546	11.2823	10.8184	2.05783
NCU07931	None	36.7217	36.5442	36.6329	16.9254	18.6523	17.7888	2.05932
NCU08560	None	50.5899	50.3003	50.4451	23.6953	25.2553	24.4753	2.06106
NCU03626	None	109.26	91.077	100.168	42.8386	53.852	48.3453	2.07194
NCU09032	None	20.9403	21.0778	21.009	9.47677	10.7409	10.1088	2.07828
NCU06939	None	70.7689	65.1146	67.9417	33.5302	31.8448	32.6875	2.07852
NCU05411	None	76.692	70.8258	73.7589	33.6008	36.9132	35.257	2.09204
NCU01049	None	82.6547	62.1691	72.4119	36.0349	33.1367	34.5858	2.09369
NCU05037	None	53.2162	48.5282	50.8722	23.3331	25.2486	24.2908	2.0943
NCU06536	None	101.402	99.1303	100.266	47.7932	47.678	47.7356	2.10045
NCU16681	None	46.284	37.4026	41.8433	21.9602	17.8326	19.8964	2.10306
NCU09281	gh31-1	43.8157	41.2424	42.529	18.4253	21.9586	20.192	2.10624
NCU07353	None	88.0723	89.5641	88.8182	38.8625	45.0353	41.9489	2.1173
NCU06203	None	162.899	149.212	156.055	67.715	79.5413	73.6282	2.11951
NCU05571	None	53.5453	52.0736	52.8094	25.9785	23.8146	24.8966	2.12115
NCU03370	None	1862.3	1924.61	1893.46	852.482	928.127	890.305	2.12675
NCU03024	None	26.4251	28.6707	27.5479	11.6815	14.2042	12.9429	2.12842
NCU00357	None	48.6795	47.2474	47.9635	21.3071	23.6148	22.4609	2.13542
NCU01945	None	62.7174	70.4083	66.5628	30.8377	31.4808	31.1592	2.13622
NCU08941	mic-32	44.7493	46.6456	45.6975	21.0292	21.6789	21.3541	2.13999
NCU02209	None	84.4238	84.6863	84.555	39.9522	39.0666	39.5094	2.14012
NCU07108	None	51.8873	52.3618	52.1245	23.2369	25.431	24.3339	2.14205
NCU16396	None	71.9136	71.6787	71.7961	34.6638	31.6332	33.1485	2.16589
NCU16460	None	815.482	697.662	756.572	351.59	345.182	348.386	2.17165
NCU04731	sah-2	92.3573	85.188	88.7726	38.6628	43.0004	40.8316	2.17412
NCU03684	None	391.008	375.883	383.445	172.447	179.929	176.188	2.17634
NCU01266	plc-2	24.5248	23.6659	24.0953	10.3065	11.8243	11.0654	2.17754
NCU04596	None	64.3969	68.4694	66.4331	31.5532	29.4621	30.5076	2.17759
NCU01154	sub-1	43.3157	38.2879	40.8018	17.8501	19.3386	18.5943	2.19431
NCU00144	None	29.8788	29.2025	29.5406	13.4141	13.4917	13.4529	2.19585
NCU04419	None	57.5681	63.8862	60.7272	25.0769	30.2233	27.6501	2.19627
NCU06513	None	92.0602	90.6912	91.3757	39.9064	42.9631	41.4347	2.20529
NCU06231	aap-16	64.9333	63.7315	64.3324	30.4636	27.8346	29.1491	2.20701
NCU10457	None	32.5726	32.5315	32.552	15.2392	14.2167	14.7279	2.21022
NCU04273	None	29.9967	29.0684	29.5326	13.8527	12.861	13.3568	2.21105
NCU04315	None	21.3676	20.5207	20.9442	9.40525	9.42311	9.41418	2.22475
NCU02110	nox-1	57.8161	55.3448	56.5805	22.9818	27.8555	25.4186	2.22595
NCU02287	None	189.956	197.07	193.513	80.3105	93.5226	86.9166	2.22642
NCU07388	None	30.9316	30.9349	30.9332	13.707	13.9133	13.8101	2.23989
NCU04656	None	72.0335	72.7397	72.3866	34.1727	30.4065	32.2896	2.24179
NCU01759	None	41.8482	41.9899	41.9191	20.3379	16.9993	18.6686	2.24543
NCU04431	gh16-3	359.526	361.459	360.492	129.384	189.662	159.523	2.25981
NCU05775	None	20.9423	21.9663	21.4543	9.49703	9.4384	9.46771	2.26605
NCU04274	None	256.248	250.083	253.165	116.689	106.727	111.708	2.26632
NCU01903	None	25.9373	23.822	24.8796	9.77252	12.0643	10.9184	2.27868
NCU00937	None	50.3491	50.9993	50.6742	21.548	22.7432	22.1456	2.28823
NCU03805	None	44.6366	39.5162	42.0764	16.4233	20.2395	18.3314	2.29531
NCU03451	None	31.4389	29.8449	30.6419	13.554	13.0637	13.3089	2.30237
NCU06061	None	119.427	125.5	122.464	50.585	55.7449	53.1649	2.30347
NCU03498	trm-52	53.1352	49.1746	51.1549	21.8168	22.496	22.1564	2.30881
NCU02408	None	55.7111	55.9942	55.8527	23.0914	25.2235	24.1575	2.31202
NCU04307	None	31.1005	28.0645	29.5825	13.2199	12.3696	12.7947	2.31208
NCU02856	None	32.2808	32.0744	32.1776	16.0282	11.4896	13.7589	2.33868
NCU05498	None	5703.79	5932.79	5818.29	2666.61	2306.46	2486.54	2.33992
NCU01478	None	70.3928	65.6377	68.0152	28.5827	29.3189	28.9508	2.34934
NCU04503	None	101.241	91.6323	96.4368	39.8441	41.8315	40.8378	2.36146
NCU09559	ccg-9	190.676	198.233	194.454	85.6206	78.2639	81.9423	2.37306
NCU01240	None	224.507	246.332	235.42	94.4422	103.823	99.1323	2.3748
NCU06691	None	230.472	225.749	228.11	87.7286	104.356	96.0424	2.3751
NCU02603	None	64.0676	70.4141	67.2408	28.4718	27.9875	28.2297	2.38192
NCU07322	None	216.762	211.999	214.38	95.0473	84.7396	89.8935	2.38483
NCU06597	None	116.794	127.203	121.999	55.3648	46.923	51.1439	2.3854
NCU11129	None	242.751	247.963	245.357	92.7337	112.866	102.8	2.38675
NCU02665	None	49.1536	45.2603	47.2069	19.2771	20.2601	19.7686	2.38798
NCU09170	gh43-4	46.8611	51.3389	49.1	20.0982	20.9262	20.5122	2.39369
NCU02492	None	107.323	92.1951	99.759	42.8021	40.54	41.6711	2.39396
NCU07133	None	27.7926	29.4173	28.605	12.5683	11.2203	11.8943	2.40493
NCU08331	None	57.9114	58.5778	58.2446	23.9105	24.5107	24.2106	2.40575
NCU02213		41.561	39.2116	40.3863	16.8605	16.6603	16.7604	2.40963
NCU05490	None	326.693	341.947	334.32	134.197	140.891	137.544	2.43064
NCU03861	None	33.3357	33.0924	33.2141	10.4925	16.7948	13.6436	2.4344
NCU04042	None	35.1383	34.5761	34.8572	14.2029	14.2731	14.238	2.44818
NCU07811	None	21.4744	20.5402	21.0073	8.28195	8.85434	8.56815	2.45179
NCU10987	None	34.2603	29.5865	31.9234	11.2139	14.7566	12.9853	2.45843
NCU11260	None	368.64	383.77	376.205	157.453	148.312	152.883	2.46074
NCU07896	None	24.0748	23.7591	23.917	9.53944	9.88602	9.71273	2.46243
NCU09694	None	245.592	235.654	240.623	70.5745	124.799	97.6866	2.46322
NCU00868	None	74.6227	68.7295	71.6761	30.0657	28.0534	29.0596	2.46652
NCU09693	None	1022.75	987.251	1005	325.101	488.577	406.839	2.47026
NCU07305	None	64.2458	59.5529	61.8993	23.9144	26.1323	25.0234	2.47366
NCU10007	acu-9	174.315	177.918	176.117	70.2374	71.9643	71.1008	2.477
NCU01517	gla-1	135.939	133.514	134.726	49.252	59.2422	54.2471	2.48357
NCU04075	None	74.6597	73.3307	73.9952	28.9241	30.3954	29.6597	2.4948
NCU16848	None	69.7874	62.6783	66.2328	27.0624	25.8376	26.45	2.50408
NCU00711	None	51.1078	51.7921	51.4499	21.72	19.3299	20.525	2.5067
NCU07360	None	49.3429	42.1527	45.7478	18.2906	18.1863	18.2384	2.50832
NCU07966	trm-1	101.798	99.8718	100.835	34.7238	44.9456	39.8347	2.53134
NCU00127	None	241.097	232.736	236.917	97.1443	89.9931	93.5687	2.53201
NCU02329	None	21.8254	20.9032	21.3643	7.64867	9.15856	8.40361	2.54227
NCU08772	None	116.522	104.384	110.453	41.1628	45.526	43.3444	2.54827
NCU11172	None	143.679	136.907	140.293	49.6158	60.2147	54.9153	2.55472
NCU02475	gyd-1	48.2641	51.2499	49.757	19.1389	19.3642	19.2516	2.58457
NCU04639	None	70.6291	57.813	64.221	24.0915	25.5698	24.8307	2.58636
NCU06666	inl	67.4928	71.7123	69.6025	27.6037	26.1979	26.9008	2.58738
NCU10011	None	35.5371	36.6835	36.1103	14.1615	13.6373	13.8994	2.59798
NCU00112	None	20.584	20.4472	20.5156	8.35811	7.32434	7.84123	2.61637
NCU06923	None	65.8794	69.7054	67.7924	24.3844	27.3001	25.8422	2.62332
NCU08891	None	50.3976	49.0169	49.7072	17.4048	20.4566	18.9307	2.62575
NCU05094	None	111.357	120.849	116.103	43.1325	45.2617	44.1971	2.62694
NCU02026	None	145.566	134.389	139.978	48.4438	58.0119	53.2278	2.62978
NCU04268	None	131.879	125.652	128.765	40.4262	57.4157	48.9209	2.63211
NCU04883	Gh18-4	34.768	34.6736	34.7208	12.6146	13.7657	13.1902	2.63232
NCU06125	None	93.4019	89.2405	91.3212	32.1452	37.1495	34.6473	2.63574
NCU04816	None	29.0069	29.6746	29.3407	12.7438	9.4785	11.1111	2.64065
NCU03736	None	58.1727	55.5312	56.8519	23.2973	19.6486	21.473	2.6476
NCU01055	None	30.9452	30.4678	30.7065	11.9436	11.0016	11.4726	2.6765
NCU04923	gcy-1	21.3444	23.5803	22.4624	7.34065	9.37703	8.35884	2.68726
NCU06325	None	37.0242	34.7021	35.8631	14.3709	12.1268	13.2489	2.70688
NCU08476	None	50.8642	41.5222	46.1932	15.8195	18.014	16.9168	2.73061
NCU06815	None	22.6802	22.3112	22.4957	8.29367	8.02155	8.15761	2.75764
NCU09958	None	49.1476	45.0518	47.0997	16.9657	16.9859	16.9758	2.77452
NCU11323	None	523.091	454.727	488.909	184.545	166.591	175.568	2.78472
NCU06062	None	32.8868	36.8964	34.8916	11.8294	13.1764	12.5029	2.79069
NCU09097	None	131.923	128.095	130.009	43.5651	49.1579	46.3615	2.80425
NCU04343	None	359.753	349.682	354.718	131.062	118.24	124.651	2.84569
NCU07976	None	38.6217	37.9595	38.2906	14.7816	12.0777	13.4297	2.8512
NCU01845	None	136.369	132.922	134.645	40.9978	53.3472	47.1725	2.85431
NCU16347	None	148.711	150.565	149.638	47.7839	56.5399	52.1619	2.86872
NCU09176	None	24.8175	24.7682	24.7929	8.13493	8.89866	8.51679	2.91106
NCU03881	None	204.086	206.822	205.454	73.6924	66.7549	70.2237	2.9257
NCU08807	cre-1	372.201	333.062	352.632	93.7317	145.155	119.443	2.95229
NCU03135	None	49.4321	48.682	49.057	16.9017	16.3296	16.6156	2.95246
NCU01893	None	89.0048	82.4756	85.7402	27.8531	29.0626	28.4579	3.01288
NCU08287	pyr-3	31.5877	32.2845	31.9361	10.2065	10.9722	10.5894	3.01587
NCU00830	tcu-1	869.795	856.847	863.321	190.17	369.927	280.049	3.08276
NCU16477	None	142.592	141.636	142.114	44.303	47.8621	46.0826	3.0839
NCU00829	None	206.516	206.682	206.599	45.9429	88.006	66.9744	3.08474
NCU09235	con-8	1223.61	1130.09	1176.85	436.722	323.209	379.965	3.09727
NCU02890	None	134.953	136.455	135.704	38.3269	49.0601	43.6935	3.10582
NCU00537	None	225.137	207.838	216.488	70.6127	68.6228	69.6178	3.10966
NCU09678	None	65.0596	64.5127	64.7862	23.0788	18.0654	20.5721	3.14923
NCU05834	None	27.8401	21.4883	24.6642	5.66495	9.99631	7.83063	3.14971
NCU09525	None	42.034	39.3623	40.6982	10.7513	14.9187	12.835	3.17087
NCU02777	None	34.1703	30.7715	32.4709	10.6672	9.5288	10.098	3.21558
NCU00283	None	27.0196	25.9386	26.4791	8.21363	8.21802	8.21582	3.22294
NCU05970	None	75.7395	75.4716	75.6055	22.5856	24.0837	23.3346	3.24006
NCU08364	None	80.8804	82.193	81.5367	25.4405	24.72	25.0803	3.25103
NCU08785	feruloyl esterase D (FaeD;FaeD-3.544;)	916.319	996.777	956.548	346.816	241.371	294.093	3.25253
NCU05309	None	75.5101	76.2322	75.8712	22.0735	24.4323	23.2529	3.26287
NCU05807	None	27.1873	24.7438	25.9655	8.0655	7.84209	7.95379	3.26455
NCU05985	chol-6	44.4967	45.859	45.1778	12.7151	14.8916	13.8034	3.27296
NCU09041	None	29.5869	32.7979	31.1924	11.6432	7.33588	9.48955	3.28703
NCU03960	None	90.9091	89.1569	90.033	28.7797	25.9631	27.3714	3.28931
NCU02773	None	309.355	272.42	290.887	83.9299	91.606	87.768	3.31428
NCU01861	None	45.5819	47.3702	46.476	12.5329	15.4205	13.9767	3.32526
NCU05964	None	105.329	103.877	104.603	31.2158	31.6946	31.4552	3.32547
NCU01528	gpd-1	2186.54	2524.05	2355.3	728.894	686.84	707.867	3.32731
NCU02624	erg-8	31.3834	34.7679	33.0757	9.71071	10.0146	9.86266	3.35363
NCU05561	None	1134.04	1126.8	1130.42	351.934	318.887	335.411	3.37026
NCU08746		327.642	348.223	337.933	113.688	86.3119	99.9999	3.37933
NCU08044	None	228.963	247.581	238.272	72.453	64.6834	68.5682	3.47497
NCU03023	None	178.86	168.387	173.623	50.3994	49.5101	49.9547	3.47561
NCU01853	None	68.4286	70.2419	69.3352	16.4241	23.4733	19.9487	3.47568
NCU10051	fhb-2	781.208	885.022	833.115	248.521	230.093	239.307	3.48137
NCU04340	None	289.715	264.708	277.211	73.7899	84.7841	79.287	3.4963
NCU05525	None	315.756	317.74	316.748	80.6548	99.3662	90.0105	3.51901
NCU05628	None	219.32	209.549	214.434	69.4634	50.9905	60.2269	3.56044
NCU02798	None	56.0527	56.1919	56.1223	16.2399	15.1804	15.7102	3.57235
NCU02194	None	41.8231	39.9477	40.8854	10.8376	11.8106	11.3241	3.61048
NCU08707	None	91.3861	93.7473	92.5667	25.3481	25.8475	25.5978	3.61619
NCU01926	None	84.1887	73.7258	78.9573	26.2802	17.3031	21.7916	3.62329
NCU06230	None	65.5025	54.6812	60.0918	15.91	17.1681	16.5391	3.63333
NCU08156	None	43.3784	46.5412	44.9598	12.804	10.4131	11.6085	3.87299
NCU04942	aap-7	30.5417	27.4424	28.992	7.72154	7.13069	7.42611	3.90407
NCU09049	None	311.895	287.2	299.548	68.6449	84.4883	76.5666	3.91225
NCU06132	None	68.7686	72.942	70.8553	16.7213	18.1282	17.4248	4.06635
NCU05501	None	70.6333	68.5951	69.6142	19.2674	14.8771	17.0723	4.07762
NCU11338	None	967.411	932.454	949.933	243.887	219.113	231.5	4.10339
NCU01835	None	1156.88	1096.28	1126.58	294.843	253.785	274.314	4.10689
NCU00911	gt2-2	679.827	658.079	668.953	154.845	170.653	162.749	4.11034
NCU03492	None	119.901	114.991	117.446	26.3123	29.9909	28.1516	4.17191
NCU02196	None	38.0143	36.0746	37.0445	8.37409	9.26211	8.8181	4.20096
NCU16821	None	77.2235	79.2508	78.2371	17.5983	19.6062	18.6022	4.20579
NCU08155	None	288.061	275.556	281.808	70.8266	61.635	66.2308	4.25495
NCU07539	None	245.548	248.677	247.113	56.7022	58.9371	57.8197	4.27385
NCU02074	eor-1	43.4141	46.8962	45.1551	9.35806	11.5666	10.4623	4.31598
NCU07348	None	39.3452	40.0675	39.7064	8.79089	9.01768	8.90429	4.45924
NCU09043	None	86.0306	88.4388	87.2347	20.1775	18.9381	19.5578	4.46034
NCU09873	None	201.023	185.79	193.406	36.4116	50.089	43.2503	4.47179
NCU07318	None	391.848	411.795	401.821	87.7244	86.6308	87.1776	4.60923
NCU03497	trm-51	65.9816	67.2671	66.6243	14.0318	14.752	14.3919	4.6293
NCU03333	None	119.171	106.146	112.659	24.3574	24.2981	24.3277	4.63088
NCU05542	None	57.3382	58.0635	57.7009	12.8706	11.5942	12.2324	4.71704
NCU04039	None	21.9513	20.0412	20.9963	4.45923	4.1676	4.31342	4.86767
NCU09738	None	161.756	162.988	162.372	30.8659	32.6805	31.7732	5.11034
NCU04472	None	69.743	68.5618	69.1524	14.0586	12.8471	13.4529	5.14035
NCU08434	None	496.32	529.019	512.67	98.2005	100.129	99.1647	5.16988
NCU02932	None	1036.84	942.86	989.85	194.204	186.484	190.344	5.20032
NCU09800	None	28.499	32.2601	30.3795	5.80075	5.62743	5.71409	5.3166
NCU08280	erg-7	72.3264	80.1582	76.2423	15.6469	12.8313	14.2391	5.35443
NCU09514	None	235.019	225.777	230.398	40.4703	43.4812	41.9758	5.48884
NCU05699	None	25.1287	19.8564	22.4925	4.08828	3.67991	3.88409	5.79094
NCU01754	adh-1	2656.84	3152.76	2904.8	527.722	454.791	491.257	5.91301
NCU04287	None	202.998	193.408	198.203	34.2393	31.9601	33.0997	5.98807
NCU02623	None	305.604	329.903	317.753	45.7132	55.1281	50.4207	6.30205
NCU07467	None	87.3805	89.9215	88.651	13.8227	13.8295	13.8261	6.41186
NCU07821	None	30.1818	28.2746	29.2282	4.36942	4.57856	4.47399	6.53292
NCU00985		110.675	102.798	106.737	15.9559	16.2445	16.1002	6.62953
NCU08282	None	676.395	593.763	635.079	101.778	85.0722	93.4251	6.79773
NCU15834	None	519.462	490.066	504.764	71.0585	76.0216	73.54	6.8638
NCU03781	None	89.038	90.8755	89.9568	13.2068	12.7144	12.9606	6.9408
NCU08330	None	2383.35	2244.54	2313.94	354.489	306.934	330.712	6.99686
NCU06402	None	523.038	499.858	511.448	72.6627	72.9275	72.7951	7.02586
NCU04433	cys-14	41.2355	42.8302	42.0329	6.2609	5.21903	5.73996	7.32285
NCU09345	nmt-1	968.024	1052.61	1010.31	137.378	112.634	125.006	8.08215
NCU07978	None	69.195	63.161	66.178	7.76204	8.13252	7.94728	8.32713
NCU06524	None	538.054	480.521	509.288	64.287	53.4964	58.8917	8.64787
NCU01546	None	225.246	257.277	241.262	29.5976	25.7791	27.6883	8.71348
NCU01487	None	1128.13	1172.1	1150.12	125.588	102.636	114.112	10.0788
NCU09024	None	186.047	208.526	197.286	18.8886	18.199	18.5438	10.639
NCU08440	None	40.7548	41.6429	41.1988	3.93087	3.81342	3.87214	10.6398
NCU07820	None	28.406	25.45	26.928	2.5445	2.4845	2.5145	10.7091
NCU02526	None	2111.95	2111.67	2111.81	213.424	176.458	194.941	10.8331
NCU01057	None	171.728	172.644	172.186	16.0397	15.0287	15.5342	11.0843
NCU09174	None	671.925	793.997	732.961	61.8418	66.9209	64.3814	11.3847
NCU07610	None	38.2432	37.0413	37.6423	3.34299	3.19397	3.26848	11.5168
NCU04396	None	41.9352	44.3071	43.1212	3.16118	3.8635	3.51234	12.2771
NCU08137	None	555.997	499.748	527.873	47.6259	35.4022	41.514	12.7155
NCU06327	None	29.941	26.9068	28.4239	1.75975	2.02164	1.89069	15.0336
NCU07352	None	203.369	205.071	204.22	15.922	11.0669	13.4944	15.1336
NCU06207	erg-10	77.3264	74.5718	75.9491	5.32743	4.453	4.89021	15.5308
NCU04502	None	5947.3	5599.53	5773.41	394.881	316.825	355.853	16.2242
NCU02193	cfp	874.751	1008.61	941.681	56.491	54.5388	55.5149	16.9627
NCU07853	None	1217.81	1323.13	1270.47	69.4112	66.5431	67.9771	18.6897
NCU05338	None	893.695	896.868	895.281	49.1577	35.462	42.3098	21.1601
NCU07405	None	820.165	700.895	760.53	39.7793	29.8435	34.8114	21.8472
NCU06940	None	265.601	312.561	289.081	11.9361	12.4066	12.1713	23.751
NCU07819	None	228.613	235.755	232.184	10.2385	7.99334	9.1159	25.4702
NCU07257	None	568.144	581.294	574.719	21.6473	20.7282	21.1878	27.125
NCU01871	None	725.895	695.554	710.725	24.7838	23.7455	24.2646	29.2905
NCU06650	None	694.903	709.688	702.296	17.5495	24.7823	21.1659	33.1805
NCU17250	None	27.231	23.836	25.5335	0.517213	0.6272	0.572207	44.6229
NCU04276	None	2811.65	2834.26	2822.95	85.6275	39.2409	62.4342	45.2149
NCU16673	None	1662.8	1549.73	1606.26	20.718	13.3876	17.0528	94.1935
NCU16992	None	3536.96	3263.25	3400.11	23.1664	21.9416	22.554	150.754
NCU00732	None	288.981	299.374	294.178	0.981897	1.99867	1.49029	197.397

## Sheet: 3D_NOISeq>.9;FC>2;RPKM>20
Locus	Symbol	△stk-12_3D_1 RPKM	△stk-12_3D_2 RPKM	△stk-12_3D Average	WT_3D_1 RPKM	WT_3D_2 RPKM	WT_3D Average	Fold Change (△stk-12 vs WT)
NCU01958	matA-1	0	0	0	152.766	152.705	152.736	0
NCU09968	None	0	0	0	45.8695	48.9158	47.3926	0
NCU01960	matA-3	0	0	0	37.5516	34.6948	36.1232	0
NCU02500	ccg-4	0	0.0227147	0.0113573	14185.5	12956.9	13571.2	8.36871e-07
NCU05707	None	0.92245	0.430231	0.67634	207.773	230.709	219.241	0.00308492
NCU04169	None	55.374	49.3492	52.3616	4092.59	3805.68	3949.13	0.013259
NCU04689	None	0.440208	0.547502	0.493855	33.5839	37.1493	35.3666	0.0139639
NCU01946	None	0.537518	0.334265	0.435891	26.6635	28.7946	27.729	0.0157197
NCU17044	None	0.897832	0.994529	0.94618	56.7632	61.2117	58.9875	0.0160404
NCU05494	None	0.929496	0.812845	0.87117	46.2351	52.4357	49.3354	0.0176581
NCU09568	None	24.1903	17.2682	20.7293	1189.64	1143.99	1166.82	0.0177657
NCU02077	None	0.859496	0.86462	0.862058	46.4129	49.2891	47.851	0.0180154
NCU05980	None	4.25535	2.19058	3.22296	175.751	171.58	173.666	0.0185584
NCU05480	None	0.490328	0.392039	0.441183	20.5841	24.3647	22.4744	0.0196305
NCU07235	None	0.777118	0.701513	0.739315	37.6595	36.7825	37.221	0.0198629
NCU00290	None	12.3576	12.8366	12.5971	605.496	601.069	603.283	0.0208809
NCU07759	None	0.698826	1.07092	0.884873	37.1412	46.8679	42.0046	0.0210661
NCU04167	None	10.724	9.9577	10.3408	468.424	471.097	469.76	0.022013
NCU04168	gh16-2	24.2812	25.7958	25.0385	1168.03	1034.2	1101.12	0.0227392
NCU08431	None	5.99006	5.90455	5.94731	252.761	253.827	253.294	0.0234798
NCU08457	eas	12.804	14.9436	13.8738	572.202	591.81	582.006	0.0238379
NCU00039	None	1.66514	1.38066	1.5229	57.2731	63.178	60.2256	0.0252865
NCU08429	None	36.5561	38.9237	37.7399	1417.97	1415.64	1416.81	0.0266373
NCU09650	None	268.716	316.33	292.523	10174	11308.4	10741.2	0.0272338
NCU04533	app	1.07278	0.450309	0.761543	26.2706	29.4623	27.8664	0.0273283
NCU09046	None	2.93258	2.0842	2.50839	83.8273	90.0259	86.9266	0.0288564
NCU02023	None	0.929284	0.69347	0.811377	26.8486	26.9024	26.8755	0.0301902
NCU07095	None	1.26424	1.84583	1.55503	52.496	50.2186	51.3573	0.0302787
NCU09785	None	13.5615	16.0525	14.807	471.782	474.27	473.026	0.0313027
NCU04812	None	4.19927	4.89635	4.54781	125.855	142.729	134.292	0.0338652
NCU08812	None	2.05924	1.16624	1.61274	45.6018	46.2243	45.9131	0.0351259
NCU01033	None	1.13476	1.69361	1.41418	37.4898	38.7983	38.1441	0.0370748
NCU00821	None	23.2555	25.3305	24.293	655.972	651.871	653.921	0.0371497
NCU07462	None	6.93464	8.98889	7.96176	214.776	212.145	213.46	0.0372986
NCU02663	None	9.16705	8.34695	8.757	233.925	232.372	233.148	0.0375598
NCU10910	None	2.54587	2.46612	2.50599	67.0939	65.909	66.5014	0.0376833
NCU09569	None	5.72627	5.0386	5.38244	137.725	143.575	140.65	0.0382682
NCU01064	None	1.40115	1.52483	1.46299	35.3385	40.8712	38.1048	0.0383938
NCU00786	None	13.6561	15.0359	14.346	339.769	371.878	355.824	0.0403178
NCU00848	None	1.00727	1.22554	1.11641	27.4507	27.6945	27.5726	0.0404896
NCU02197	None	4.24356	4.48618	4.36487	103.718	111.561	107.64	0.0405508
NCU04170	None	5.03547	4.81218	4.92383	115.104	118.198	116.651	0.04221
NCU06289	None	3.21859	3.0023	3.11045	73.3966	73.2414	73.319	0.0424235
NCU09038	None	1.10837	1.0585	1.08344	24.2342	26.5502	25.3922	0.0426682
NCU05631	None	4.75795	5.5634	5.16067	102.061	110.352	106.206	0.048591
NCU04865	pks-3	2.04752	1.71729	1.88241	37.625	36.8077	37.2163	0.0505801
NCU05822	None	3.38638	4.5071	3.94674	71.9196	81.4149	76.6672	0.0514788
NCU08813	None	1.82899	0.963111	1.39605	25.8399	28.2179	27.0289	0.0516503
NCU04935	None	7.27741	6.40807	6.84274	120.517	126.666	123.591	0.0553659
NCU09848	None	4.6422	4.87153	4.75686	82.1859	89.0235	85.6047	0.0555678
NCU04862	None	3.15613	3.26405	3.21009	52.6514	53.2442	52.9478	0.0606274
NCU05699	None	7.36338	7.69918	7.53128	111.255	132.397	121.826	0.0618199
NCU09213	None	10.1765	8.92054	9.54851	152.16	153.873	153.017	0.0624018
NCU05870	None	31.214	28.2489	29.7314	438.882	459.714	449.298	0.0661731
NCU16924	None	5.4099	6.40026	5.90508	93.7054	84.3854	89.0454	0.0663154
NCU09177	None	2.74961	2.38164	2.56562	36.3799	39.8504	38.1152	0.0673124
NCU17171	None	5.94398	5.072	5.50799	80.7317	78.2533	79.4925	0.0692894
NCU07924	None	2.34696	2.00128	2.17412	29.9425	31.4314	30.6869	0.0708485
NCU04490	None	32.9027	35.365	34.1339	473.741	483.34	478.541	0.0713291
NCU04526	ce3-1	9.84075	10.344	10.0924	143.479	139.201	141.34	0.0714049
NCU00716	ncw-5	1.75836	4.08376	2.92106	39.0036	42.028	40.5158	0.0720967
NCU08405	None	5.57986	7.36046	6.47016	86.3702	86.4842	86.4272	0.0748626
NCU04346	None	11.9297	10.7978	11.3638	139.435	159.488	149.462	0.0760314
NCU07030	None	16.6598	13.0238	14.8418	197.909	191.954	194.932	0.0761384
NCU06930	None	8.40431	8.62102	8.51267	105.509	116.464	110.987	0.0766997
NCU09508		2.04002	1.9624	2.00121	25.3387	26.3149	25.8268	0.0774857
NCU01312	rca-1	9.41961	9.98355	9.70158	120.143	127.858	124	0.0782385
NCU02058	None	1.88492	2.00943	1.94718	21.4424	25.8408	23.6416	0.0823623
NCU04630	None	6.08194	5.71068	5.89631	67.0577	73.9284	70.493	0.0836439
NCU09231	None	1.53509	1.76885	1.65197	19.0086	20.2768	19.6427	0.084101
NCU08011	None	24.0019	24.9291	24.4655	296.358	278.576	287.467	0.085107
NCU08635	None	9.69354	14.2091	11.9513	125.211	147.285	136.248	0.0877171
NCU10040	None	14.1795	14.2137	14.1966	159.065	160.372	159.719	0.0888847
NCU07254	None	5.98086	4.84792	5.41439	59.828	60.2494	60.0387	0.0901817
NCU08634	None	5.97498	6.44346	6.20922	63.8803	72.346	68.1131	0.0911604
NCU06973	None	5.35557	7.34147	6.34852	66.9345	69.1778	68.0562	0.0932836
NCU05896	None	1.48638	2.14683	1.8166	18.8769	20.0029	19.4399	0.0934471
NCU11305	None	3.48731	3.95003	3.71867	36.5213	42.6819	39.6016	0.093902
NCU06358	None	20.4848	22.385	21.4349	222.228	225.791	224.009	0.0956874
NCU05755	None	5.87872	6.72019	6.29945	67.5291	63.758	65.6436	0.0959646
NCU08037	None	4.7123	4.99504	4.85367	46.6429	53.3793	50.0111	0.0970518
NCU10014	None	27.1011	28.1103	27.6057	288.524	276.304	282.414	0.0977491
NCU05888	None	3.66131	3.07892	3.37011	32.3162	35.0807	33.6985	0.100008
NCU11309	None	2.32259	2.22754	2.27506	22.7075	22.217	22.4622	0.101284
NCU05858	None	2.31872	1.73521	2.02696	21.469	18.443	19.956	0.101572
NCU08052	aqp	4.61469	4.28106	4.44788	41.3265	43.4679	42.3972	0.10491
NCU08489	None	23.9662	24.5061	24.2362	226.323	234.003	230.163	0.1053
NCU00586	ncw-6	4.40117	2.72046	3.56081	33.487	33.9411	33.7141	0.105618
NCU06951	None	21.9431	19.9085	20.9258	186.495	197.736	192.116	0.108923
NCU09786	None	12.9673	15.7941	14.3807	130.417	133.22	131.819	0.109095
NCU09791	gh55-4	14.4053	12.7268	13.566	125.541	120.418	122.98	0.110311
NCU07970	None	6.15327	4.19923	5.17625	45.9128	46.5912	46.252	0.111914
NCU08490	trm-20	39.401	41.6011	40.5011	351.012	353.715	352.363	0.114941
NCU12068	None	4.54999	3.18993	3.86996	30.2439	36.8769	33.5604	0.115313
NCU05627	None	3.74253	4.1705	3.95651	35.2495	32.7077	33.9786	0.116441
NCU16370	None	10.4412	11.0041	10.7226	89.8962	93.8293	91.8627	0.116725
NCU10006	None	5.0489	4.05385	4.55137	35.0634	41.2946	38.179	0.119211
NCU04297	None	11.6754	10.6791	11.1773	94.7897	91.9877	93.3887	0.119686
NCU00607	None	8.30185	22.1361	15.219	123.706	130.176	126.941	0.11989
NCU03121	None	18.7971	15.411	17.1041	135.966	148.232	142.099	0.120367
NCU08098	None	7.63254	5.28231	6.45743	48.7448	56.8048	52.7748	0.122358
NCU04542	None	63.9273	65.0269	64.4771	541.735	505.829	523.782	0.123099
NCU00309	None	37.8771	34.5797	36.2284	291.914	292.225	292.07	0.12404
NCU10591	None	104.747	92.2993	98.5231	751.558	819.039	785.298	0.125459
NCU05184	None	2.85304	2.53811	2.69558	21.1988	21.3145	21.2567	0.126811
NCU08192	None	3.47375	2.43024	2.952	22.4118	23.8982	23.155	0.127488
NCU09536	None	26.3767	26.099	26.2378	201.56	209.705	205.633	0.127595
NCU09495	set-6	53.3771	53.6288	53.503	421.543	409.397	415.47	0.128777
NCU07029	None	17.5507	14.3066	15.9287	129.252	116.045	122.648	0.129873
NCU06380	trm-42	110.724	111.372	111.048	870.509	839.573	855.041	0.129875
NCU00782	None	35.1492	36.8889	36.019	270.724	280.668	275.696	0.130648
NCU17205	None	5.74841	5.0865	5.41746	40.3284	42.5482	41.4383	0.130736
NCU02612	None	2.68759	3.21171	2.94965	21.6272	23.2987	22.4629	0.131312
NCU06867	None	14.3475	13.7682	14.0578	102.94	109.995	106.468	0.132038
NCU07036	None	143.534	129.541	136.537	1064.27	987.739	1026.01	0.133076
NCU09777	None	29.1195	31.3911	30.2553	235.303	208.675	221.989	0.136292
NCU00947	None	86.0167	89.0239	87.5203	595.14	673.824	634.482	0.13794
NCU05013	None	4.35957	4.17772	4.26865	29.6628	31.9525	30.8076	0.138558
NCU07730	None	4.29772	3.7335	4.01561	28.4741	29.1064	28.7903	0.139478
NCU05069	None	7.24766	6.87922	7.06344	50.4907	50.4421	50.4664	0.139963
NCU09358	None	17.1528	18.1151	17.634	127.458	121.803	124.63	0.14149
NCU04583	None	17.5726	15.061	16.3168	109.81	117.199	113.505	0.143754
NCU09771	None	22.0515	19.7751	20.9133	145.593	141.03	143.312	0.145929
NCU07718	None	5.70904	4.22266	4.96585	34.0009	33.8648	33.9328	0.146344
NCU07325	con-10	226.163	221.323	223.743	1460.72	1482.21	1471.47	0.152054
NCU05973	None	5.20943	4.33773	4.77358	30.6869	31.7813	31.2341	0.152832
NCU08735	None	3.88767	3.25226	3.56996	23.8588	22.6532	23.256	0.153507
NCU09782	None	28.5342	23.8954	26.2148	173.36	167.3	170.33	0.153906
NCU04394	None	6.81366	6.11774	6.4657	39.0581	44.1297	41.5939	0.155448
NCU05629	None	4.23754	2.5909	3.41422	22.4379	21.1664	21.8021	0.1566
NCU09498	None	8.72214	8.16561	8.44387	53.383	53.0665	53.2247	0.158646
NCU04996	None	64.0162	61.8776	62.9469	395.273	395.29	395.282	0.159246
NCU00250	None	4.47081	5.77823	5.12452	29.4255	33.9149	31.6702	0.161809
NCU08696	None	16.1119	14.584	15.3479	89.8395	98.5305	94.185	0.162955
NCU05869	None	22.7706	23.0933	22.9319	133.016	146.974	139.995	0.163805
NCU05628	None	107.729	120.157	113.943	669.613	714.513	692.063	0.164643
NCU06156	None	9.26547	9.17694	9.22121	55.5966	55.521	55.5588	0.165972
NCU05131	None	29.4227	26.7326	28.0777	163.034	167.899	165.467	0.169688
NCU05146	None	5.89202	5.83833	5.86517	33.6018	35.5164	34.5591	0.169714
NCU05712	None	9.44489	7.86331	8.6541	50.1324	50.7189	50.4256	0.171621
NCU16861	None	6.69568	5.52783	6.11176	34.2504	36.7664	35.5084	0.172122
NCU00180	None	9.26043	8.36147	8.81095	50.2217	51.9825	51.1021	0.172419
NCU08187	None	6.02671	4.48218	5.25445	30.9898	29.4042	30.197	0.174006
NCU01970	None	15.2447	15.8544	15.5495	83.6932	93.339	88.5161	0.175669
NCU07333	None	27.7804	25.9669	26.8737	148.952	154.196	151.574	0.177297
NCU00652	None	13.0549	12.0166	12.5357	71.9744	69.2483	70.6114	0.177531
NCU04205	None	20.6887	19.2386	19.9636	107.762	114.571	111.166	0.179584
NCU08229	None	148.61	139.893	144.252	792.24	810.717	801.478	0.179982
NCU12067	None	6.48571	5.56589	6.0258	30.7062	35.4576	33.0819	0.182148
NCU06983	None	22.6513	23.8777	23.2645	121.094	132.833	126.963	0.183238
NCU08469	None	4.07427	3.6738	3.87403	20.2743	21.7883	21.0313	0.184203
NCU09187	None	62.8038	53.497	58.1504	302.732	322.964	312.848	0.185875
NCU04179	sah-1	19.2881	18.7619	19.025	98.7597	105.228	101.994	0.186531
NCU17137	None	23.3744	22.3628	22.8686	125.94	118.75	122.345	0.186919
NCU04603	None	44.5983	47.0141	45.8062	240.009	242.771	241.39	0.18976
NCU04932	None	6.01556	5.30663	5.66109	29.3034	30.0069	29.6551	0.190898
NCU17283	None	5.95028	2.82567	4.38797	21.9079	23.8172	22.8625	0.191928
NCU04410	None	14.0397	13.8337	13.9367	69.3027	75.8686	72.5857	0.192004
NCU01039	None	21.0545	20.0854	20.57	104.756	108.583	106.669	0.192838
NCU17113	None	10.3763	6.76205	8.56918	44.6481	43.8481	44.2481	0.193662
NCU08656	None	5.80663	3.82336	4.81499	25.978	23.2166	24.5973	0.195753
NCU00247	None	6.4176	6.08955	6.25358	33.0363	30.5706	31.8035	0.196632
NCU03172	None	6.52474	6.4316	6.47817	31.4244	34.2803	32.8524	0.19719
NCU09160	None	54.5629	57.6715	56.1172	288.156	280.116	284.136	0.197501
NCU05866	None	4.88358	3.38338	4.13348	20.8548	20.9803	20.9176	0.197608
NCU06294	None	12.2597	12.1869	12.2233	57.3006	66.1248	61.7127	0.198067
NCU09413	None	5.50186	4.22333	4.8626	24.0208	24.4138	24.2173	0.20079
NCU11346	None	9.06334	8.17935	8.62135	40.8083	45.0155	42.9119	0.200908
NCU09356	None	52.7927	48.0358	50.4143	235.458	263.813	249.635	0.201952
NCU10763	None	7.85481	7.07534	7.46507	37.0207	36.7504	36.8855	0.202385
NCU01769	None	51.1993	48.3048	49.752	247.369	238.217	242.793	0.204915
NCU08186	None	17.1835	13.4581	15.3208	73.1357	76.1046	74.6201	0.205317
NCU09636	None	5.02988	5.07436	5.05212	22.4772	26.4493	24.4632	0.206519
NCU01510	None	12.9262	11.1925	12.0593	57.4426	58.829	58.1358	0.207434
NCU11347	None	11.5326	11.1529	11.3427	51.1745	57.6746	54.4245	0.208412
NCU07253	gh72-4;GEL-1	19.5971	20.2775	19.9373	102.132	88.7706	95.4511	0.208875
NCU16633	None	5.09924	6.16344	5.63134	27.0579	26.6417	26.8498	0.209735
NCU09458	None	23.9705	24.1987	24.0846	116.488	112.224	114.356	0.210611
NCU08491	None	59.9412	71.0547	65.498	278.619	341.16	309.89	0.211359
NCU04778	None	16.5716	14.4747	15.5231	73.99	72.7323	73.3611	0.211599
NCU09357	None	13.6647	14.0046	13.8346	62.1563	68.467	65.3117	0.211825
NCU08351	None	152.697	162.321	157.509	716.14	761.908	739.024	0.213131
NCU17188	None	6.47209	5.59407	6.03308	28.4658	27.9082	28.187	0.214038
NCU04025	None	21.3419	24.3549	22.8484	103.488	109.178	106.333	0.214876
NCU04249	None	62.5948	70.5073	66.5511	300.209	319.207	309.708	0.214883
NCU17282	None	7.17627	4.4258	5.80103	28.4328	24.9381	26.6854	0.217386
NCU07840	None	12.0906	8.72224	10.4064	44.6485	50.535	47.5917	0.21866
NCU03153	None	7.41517	5.72606	6.57061	31.697	28.3435	30.0202	0.218873
NCU10603	None	25.8945	25.9951	25.9448	117.356	116.717	117.036	0.221682
NCU06476	None	12.4824	13.842	13.1622	55.4948	62.6461	59.0705	0.222822
NCU16632	None	11.8693	12.2884	12.0789	49.5083	58.7928	54.1506	0.223061
NCU07969	None	7.59288	7.16047	7.37667	32.3977	33.546	32.9718	0.223726
NCU04391	None	4.54681	4.42478	4.4858	19.23	20.6451	19.9375	0.224993
NCU04635	None	19.4839	15.5552	17.5195	77.9212	77.37	77.6456	0.225635
NCU06506	None	4.5063	4.54703	4.52667	20.1401	19.6503	19.8952	0.227525
NCU01957	None	20.6355	18.9552	19.7954	82.6847	91.3196	87.0022	0.227527
NCU04472	None	29.3756	29.2511	29.3134	121.56	135.854	128.707	0.227752
NCU01969	None	5.92392	5.2827	5.60331	24.6615	24.0745	24.368	0.229946
NCU00886	None	9.51105	8.95805	9.23455	41.4566	38.8615	40.1591	0.229949
NCU06985	None	54.5596	46.7198	50.6397	221.983	217.686	219.834	0.230354
NCU08655	None	56.0219	46.5691	51.2955	222.267	220.85	221.558	0.231521
NCU09387	fmf-1	21.5328	20.6796	21.1062	93.9752	88.3495	91.1623	0.231523
NCU09635	None	6.86716	7.84056	7.35386	30.9943	31.9594	31.4768	0.233628
NCU09570	None	7.91522	8.22933	8.07228	32.2017	36.1816	34.1917	0.236089
NCU00249	None	4.81518	4.61838	4.71678	20.6829	19.2562	19.9696	0.236198
NCU06920	None	7.64099	7.88084	7.76091	33.9945	31.5917	32.7931	0.236663
NCU05722	None	5.37004	4.94846	5.15925	22.561	20.9573	21.7592	0.237107
NCU05852		25.8743	23.8802	24.8773	107.925	101.316	104.62	0.237786
NCU01976	None	10.1452	9.29942	9.72231	39.7377	41.2891	40.5134	0.239978
NCU05417	None	34.9727	36.6066	35.7896	147.968	149.456	148.712	0.240664
NCU00819	None	5.34182	5.23622	5.28902	21.3189	21.9253	21.6221	0.244612
NCU05061	None	121.884	125.951	123.917	484.402	525.196	504.799	0.245479
NCU00832	None	17.3557	17.144	17.2498	70.1481	70.1537	70.1509	0.245896
NCU06582	None	37.6042	36.1276	36.8659	142.313	156.75	149.532	0.246542
NCU00818	None	5.42398	5.03787	5.23092	20.1726	21.866	21.0193	0.248863
NCU06111	None	6.42813	6.64838	6.53826	24.855	27.5829	26.219	0.249371
NCU00992	None	113.069	102.932	108.001	422.426	443.038	432.732	0.249578
NCU05534	None	7.34872	6.9252	7.13696	27.686	29.411	28.5485	0.249994
NCU09395	None	22.4894	25.0257	23.7575	90.0607	98.4378	94.2492	0.252072
NCU11331	None	8.97895	5.72781	7.35338	27.9352	29.8737	28.9045	0.254403
NCU02400	None	37.6421	38.6717	38.1569	146.076	149.851	147.963	0.257881
NCU07037	None	19.8102	15.2473	17.5287	65.2092	70.3063	67.7578	0.258697
NCU06342	None	52.7873	50.7216	51.7544	204.307	194.932	199.62	0.259265
NCU16905	None	5.54185	4.80019	5.17102	20.6301	19.1719	19.901	0.259837
NCU02086	None	41.47	49.2302	45.3501	165.059	182.091	173.575	0.261271
NCU02084	None	40.1995	35.8693	38.0344	143.519	145.092	144.305	0.263569
NCU04556	None	29.3611	27.2009	28.281	102.364	111.865	107.115	0.264025
NCU00322	None	136.67	124.647	130.659	493.513	490.828	492.171	0.265475
NCU09390	None	29.6593	29.4779	29.5686	116.313	105.157	110.735	0.267021
NCU07017	None	65.3998	58.4683	61.934	250.122	213.23	231.676	0.26733
NCU03240	None	12.9155	11.2349	12.0752	46.052	44.2297	45.1408	0.267501
NCU00559	None	10.5767	11.1897	10.8832	39.8473	41.4421	40.6447	0.267765
NCU07323	None	8.95222	5.87953	7.41587	28.6508	26.6463	27.6485	0.268219
NCU05667	acw-3	25.7769	25.5455	25.6612	94.9227	94.9	94.9114	0.27037
NCU00764	None	5.85982	4.59842	5.22912	17.1707	21.5005	19.3356	0.27044
NCU00574	None	17.1544	16.2497	16.702	53.7317	69.3824	61.5571	0.271326
NCU05951	None	10.8455	12.0838	11.4647	45.2012	38.8651	42.0332	0.272752
NCU11050	None	5.89616	5.85121	5.87369	19.8016	23.2011	21.5014	0.273177
NCU09188	None	10.7388	8.35027	9.54454	33.3921	36.3899	34.891	0.273553
NCU07934	None	5.59139	4.98502	5.2882	20.0443	18.5896	19.317	0.27376
NCU05143	None	6.99403	6.37986	6.68695	25.5308	23.3086	24.4197	0.273834
NCU09767	None	7.17259	5.84887	6.51073	22.7293	24.3986	23.564	0.2763
NCU04034	None	79.2075	75.4184	77.313	270.127	288.708	279.417	0.276694
NCU05512	None	39.6052	38.1462	38.8757	131.942	148.602	140.272	0.277145
NCU16725	None	11.8642	11.9082	11.8862	42.9424	42.7961	42.8693	0.277266
NCU01968	None	10.8676	10.8771	10.8724	37.7167	40.3268	39.0217	0.278623
NCU05351	None	29.4716	21.9557	25.7137	91.8699	92.5465	92.2082	0.278865
NCU11338	None	115.505	119.652	117.579	421.078	421.281	421.179	0.279165
NCU02956	41368	16.4486	14.9381	15.6933	54.392	57.7468	56.0694	0.279891
NCU16631	None	7.38277	5.73888	6.56083	21.4402	25.3954	23.4178	0.280164
NCU10537	None	28.2775	32.1819	30.2297	112.309	103.452	107.88	0.280215
NCU09182	None	55.8231	46.4348	51.129	179.22	184.258	181.739	0.281332
NCU00175	None	62.214	73.6586	67.9363	234.61	247.998	241.304	0.281538
NCU00653	None	7.5519	6.29854	6.92522	24.372	24.7914	24.5817	0.281722
NCU01132	None	12.9731	13.6175	13.2953	47.5178	46.1822	46.85	0.283784
NCU02041	acw-11	46.6573	42.3145	44.4859	152.354	159.076	155.715	0.285688
NCU09847	None	8.18163	8.32082	8.25122	29.1249	28.503	28.8139	0.286362
NCU05826	None	19.0025	19.164	19.0832	64.7527	68.4086	66.5806	0.286618
NCU01720		30.2026	29.7704	29.9865	100.108	107.668	103.888	0.288643
NCU07802	None	71.4899	55.6452	63.5675	210.773	228.215	219.494	0.289609
NCU17100	None	82.1604	78.0205	80.0905	278.092	271.806	274.949	0.291292
NCU09162	None	7.87112	7.55574	7.71343	26.4197	26.5203	26.47	0.291403
NCU04048	None	42.3838	39.5658	40.9748	132.716	147.63	140.173	0.292316
NCU02030	None	18.1575	13.7581	15.9578	52.6892	54.5268	53.608	0.297676
NCU08447	None	11.7861	9.94226	10.8642	34.6935	38.1225	36.408	0.298401
NCU10539	None	18.9274	20.1198	19.5236	62.5821	67.4423	65.0122	0.300307
NCU03318	None	187.916	207.623	197.77	658.861	656.472	657.667	0.300714
NCU07405	None	30.4643	37.2453	33.8548	104.905	120.036	112.471	0.30101
NCU02022	None	7.71943	6.54147	7.13045	24.3208	22.9382	23.6295	0.30176
NCU07823	None	59.921	56.806	58.3635	194.856	190.746	192.801	0.302714
NCU00755	None	13.9995	15.1623	14.5809	48.5659	47.6623	48.1141	0.303048
NCU06933	None	15.7349	14.7698	15.2524	47.9091	52.1781	50.0436	0.304782
NCU02512	None	11.2624	10.7495	11.0059	34.8934	37.1909	36.0422	0.305362
NCU01886	None	83.5343	74.0731	78.8037	244.541	266.13	255.335	0.308628
NCU06315	None	23.9005	22.0887	22.9946	74.4068	74.2166	74.3117	0.309435
NCU09649	None	8.45593	8.17378	8.31485	29.7528	23.9447	26.8487	0.309693
NCU16806	None	64.1262	59.36	61.7431	199.11	198.055	198.583	0.310919
NCU07911	None	15.8462	15.9294	15.8878	49.7981	52.0596	50.9288	0.31196
NCU06809	hle-1	8.46877	8.11868	8.29372	25.1929	27.8551	26.524	0.312688
NCU04528	lacc/lni-2	8.45784	7.98809	8.22296	29.5145	22.9722	26.2433	0.313335
NCU03293	None	33.9062	32.8	33.3531	101.106	111.695	106.401	0.313467
NCU07324	con-13	6.78859	5.91335	6.35097	19.2758	21.0439	20.1598	0.315031
NCU02097	None	59.6691	67.6701	63.6696	207.171	190.024	198.598	0.320596
NCU03509	pmg	7.04554	7.38615	7.21584	21.251	23.758	22.5045	0.32064
NCU03013	acw-10	66.698	66.9594	66.8287	217.711	198.8	208.255	0.320898
NCU05728	None	24.4918	17.7999	21.1458	65.9563	65.6966	65.8265	0.321236
NCU08435	rrp3	116.756	114.935	115.845	345.338	369.636	357.487	0.324054
NCU06480	None	69.6838	62.6158	66.1498	197.651	209.001	203.326	0.325339
NCU09471	None	53.0114	47.013	50.0122	150.091	156.648	153.369	0.32609
NCU06963	None	24.1072	23.8527	23.9799	71.0945	75.9561	73.5253	0.326145
NCU05897	None	47.6928	47.6127	47.6527	146.087	145.887	145.987	0.326418
NCU08965	None	12.3905	11.8901	12.1403	35.7835	38.393	37.0882	0.327335
NCU17038	None	18.3831	19.6882	19.0356	54.4166	61.8829	58.1498	0.327355
NCU09565	cyp450-26	21.3757	19.3641	20.3699	61.625	62.7444	62.1847	0.327571
NCU10276	aap-11	55.7974	55.0196	55.4085	172.985	163.942	168.463	0.328905
NCU03388	None	88.2538	92.0365	90.1451	274.131	273.8	273.965	0.329038
NCU05974	gh16-7	34.0719	33.9594	34.0156	100.546	106.198	103.372	0.329059
NCU06859	None	9.12707	9.48674	9.3069	25.2088	31.314	28.2614	0.329315
NCU08325	pho-5	9.55242	8.66849	9.11046	27.7688	27.4942	27.6315	0.329713
NCU01311	None	9.55624	8.36791	8.96207	27.0808	27.1375	27.1092	0.330592
NCU01070	None	11.0078	8.27155	9.6397	29.9517	28.3287	29.1402	0.330804
NCU08155	None	18.6211	20.5931	19.6071	57.9316	60.477	59.2043	0.331177
NCU01967	None	8.32253	7.52254	7.92253	23.5161	24.2872	23.9016	0.331464
NCU08791	cat-1	15.9064	14.1404	15.0234	46.1683	44.4772	45.3228	0.331476
NCU08307	None	10.2286	11.4519	10.8403	31.2392	34.0807	32.6599	0.331913
NCU06166	gt15-4	9.39849	8.48075	8.93962	26.0835	27.7819	26.9327	0.331924
NCU06747	None	13.5048	9.81322	11.659	32.5647	37.5699	35.0673	0.332476
NCU02910	None	8.73058	6.65989	7.69523	23.6457	22.5518	23.0987	0.333145
NCU09637	None	8.18886	8.25723	8.22304	24.1072	25.1195	24.6134	0.334088
NCU06373	None	18.8947	20.6286	19.7616	55.7061	62.4112	59.0586	0.33461
NCU05315	None	20.8775	20.2035	20.5405	58.6714	63.875	61.2732	0.335228
NCU02192	None	12.1296	7.68269	9.90615	28.4906	30.4944	29.4925	0.335887
NCU05861	None	15.029	15.7514	15.3902	44.4157	47.0266	45.7212	0.33661
NCU08056	abc-1	17.872	17.5032	17.6876	51.7819	52.4282	52.1051	0.33946
NCU16405	None	143.66	137.08	140.37	411.165	414.328	412.747	0.340088
NCU02909	gh75-1	29.292	32.0134	30.6527	87.0084	92.9751	89.9917	0.340617
NCU06526	cyp450-14	9.51769	9.12051	9.3191	26.0058	28.4976	27.2517	0.341964
NCU05953	None	14.7807	13.1274	13.9541	39.5427	42.0591	40.8009	0.342004
NCU09762	None	10.4829	10.0436	10.2633	29.9886	29.9231	29.9558	0.342613
NCU02100	None	10.23	9.80204	10.016	28.3211	30.1302	29.2257	0.342712
NCU07139	None	37.8491	37.7637	37.8064	110.885	108.55	109.717	0.34458
NCU02033	None	9.972	9.4774	9.7247	28.7084	27.7315	28.22	0.344604
NCU16807	None	33.3289	30.6522	31.9906	88.1856	96.8732	92.5294	0.345734
NCU04963	None	190.463	195.014	192.739	555.78	558.647	557.213	0.345897
NCU09566	None	10.6366	11.2362	10.9364	30.8629	32.2791	31.571	0.346406
NCU00729	None	70.2854	72.1891	71.2372	216.396	194.15	205.273	0.347037
NCU04415	None	30.9977	29.0048	30.0013	83.6578	89.1173	86.3876	0.347287
NCU04390	col-22	28.5613	27.7255	28.1434	79.3189	81.9812	80.6501	0.348957
NCU00995	None	186.192	169.125	177.659	468.674	546.95	507.812	0.349851
NCU00158	None	13.5744	12.5052	13.0398	38.1655	36.1129	37.1392	0.351106
NCU02540	None	8.55014	9.10706	8.8286	25.859	24.3592	25.1091	0.35161
NCU01231	None	343.058	376.99	360.024	1020.11	1023.73	1021.92	0.352301
NCU03079	None	15.6608	15.0228	15.3418	43.9372	43.0351	43.4861	0.352798
NCU00906	None	8.35958	8.41669	8.38813	24.1206	23.3208	23.7207	0.35362
NCU06583	None	156.662	159.89	158.276	443.542	451.43	447.486	0.3537
NCU03501	None	14.8951	12.3177	13.6064	36.6568	40.2323	38.4446	0.353923
NCU06185	acw-9	139.84	156.859	148.349	427.232	410.858	419.045	0.354018
NCU05062	None	28.7196	29.574	29.1468	77.5552	86.7419	82.1486	0.354806
NCU07140	None	25.0163	21.6856	23.3509	65.5848	65.7389	65.6618	0.355624
NCU09263	None	144.185	142.196	143.19	396.369	408.913	402.641	0.355627
NCU04223		120.653	110.205	115.429	314.446	331.381	322.914	0.35746
NCU05519	None	25.5321	25.5105	25.5213	68.127	74.1721	71.1496	0.358699
NCU04543	None	47.9046	42.2443	45.0744	126.16	124.959	125.56	0.358988
NCU05256	None	48.4	45.0346	46.7173	131.55	128.013	129.782	0.359969
NCU07856	None	36.4277	36.8933	36.6605	99.8512	102.463	101.157	0.362412
NCU05686	gh16-5	77.8397	82.5331	80.1864	219.239	223.27	221.254	0.362417
NCU07063	41372	113.59	99.3547	106.472	282.829	303.984	293.407	0.362884
NCU00990	None	16.987	12.0285	14.5077	37.1161	42.4308	39.7735	0.364759
NCU04260	None	8.47036	8.7074	8.58888	20.4495	26.6391	23.5443	0.364796
NCU02713	csp-1	13.9736	15.6331	14.8033	40.5416	40.5058	40.5237	0.365301
NCU02636	None	20.041	17.7103	18.8757	50.2285	52.6571	51.4428	0.366925
NCU02179	ldh-3	69.6259	66.8749	68.2504	183.916	188.092	186.004	0.36693
NCU17136	None	9.21352	7.43744	8.32548	22.5959	22.6628	22.6294	0.367906
NCU10021	hgt-1	287.477	283.825	285.651	752.297	798.251	775.274	0.368452
NCU07485	None	7.51303	7.63491	7.57397	22.3218	18.6914	20.5066	0.369343
NCU03921	None	8.42922	7.91806	8.17364	21.5572	22.6008	22.079	0.3702
NCU09494	None	10.8605	6.44191	8.65118	23.5619	23.1521	23.357	0.370389
NCU04880	None	8.5035	8.65683	8.58017	22.5232	23.7568	23.14	0.370794
NCU00825	None	14.3448	11.5668	12.9558	33.4226	36.3675	34.8951	0.371279
NCU04557	None	60.4068	53.4836	56.9452	153.246	153.345	153.295	0.371474
NCU17278	None	32.3865	22.9003	27.6434	71.1073	77.5462	74.3268	0.371917
NCU09829	None	14.6112	13.7695	14.1903	36.0312	40.267	38.1491	0.37197
NCU01193	None	19.0063	18.2237	18.615	49.1039	50.7763	49.9401	0.372747
NCU05309	None	11.6096	10.551	11.0803	29.1496	30.256	29.7028	0.373038
NCU05138		25.4722	20.8847	23.1785	60.4154	63.6876	62.0515	0.373536
NCU06005	None	28.8721	29.0739	28.973	78.3745	76.7123	77.5434	0.373636
NCU05133	None	286.785	257.093	271.939	729.67	724.944	727.307	0.373898
NCU09161	None	13.3336	10.8568	12.0952	30.9594	33.4365	32.198	0.375651
NCU09388	None	7.84164	7.28784	7.56474	20.7072	19.4964	20.1018	0.376321
NCU05036	None	7.32316	8.30803	7.81559	19.9932	21.4595	20.7263	0.377085
NCU05641	None	9.89421	8.40807	9.15114	23.8503	24.6432	24.2467	0.377417
NCU05681	None	13.5214	13.8107	13.666	35.04	37.2922	36.1661	0.377869
NCU04809	None	24.6138	21.5804	23.0971	61.3043	60.9079	61.1061	0.377984
NCU09057	None	28.7216	29.1777	28.9496	74.8423	78.1288	76.4856	0.378498
NCU01748	None	82.8954	80.382	81.6387	215.752	214.997	215.374	0.379055
NCU07716	None	11.9242	10.6594	11.2918	28.6493	30.8691	29.7592	0.379439
NCU05040	None	15.0884	14.976	15.0322	37.2222	41.787	39.5046	0.380517
NCU08816	None	11.594	12.4372	12.0156	28.9143	34.1801	31.5472	0.380877
NCU17154	None	25.1783	23.8547	24.5165	61.9212	66.3163	64.1187	0.382361
NCU01176	None	7.96255	7.26601	7.61428	18.9121	20.8829	19.8975	0.382675
NCU06660	pmp-1	213.456	190.238	201.847	513.691	541.201	527.446	0.382687
NCU10675	None	28.079	28.8264	28.4527	73.5826	74.5644	74.0735	0.384115
NCU09502	None	12.4707	11.1061	11.7884	29.2035	32.0345	30.619	0.385003
NCU06688	None	43.1786	42.2056	42.6921	105.913	115.575	110.744	0.385503
NCU02098	None	25.1716	20.9946	23.0831	57.4843	62.2124	59.8483	0.385694
NCU04360	None	32.4604	32.3615	32.411	79.6838	88.0695	83.8767	0.386412
NCU08332	hex-1	1292.17	1190.63	1241.4	3272.4	3151.41	3211.91	0.3865
NCU10809	None	36.6264	29.5988	33.1126	84.1295	87.1535	85.6415	0.386642
NCU05137	ncw-1	391.411	360.236	375.824	1023.86	917.835	970.846	0.387109
NCU01442	None	19.1391	17.9826	18.5609	47.9085	47.7729	47.8407	0.387973
NCU04493	None	15.3894	12.5669	13.9781	33.633	38.3454	35.9892	0.388398
NCU02690	None	17.9688	15.0531	16.511	44.0531	40.9648	42.509	0.388411
NCU03385	None	13.6492	13.0815	13.3654	31.8116	36.4118	34.1117	0.391812
NCU07141	None	21.4236	22.3459	21.8848	54.1279	57.001	55.5644	0.393863
NCU00560	None	10.497	9.96336	10.2302	25.7699	26.0627	25.9163	0.394739
NCU02897	None	11.7436	8.91069	10.3271	25.0933	27.2039	26.1486	0.394941
NCU02515	None	33.0415	32.4017	32.7216	82.1033	83.3718	82.7375	0.395487
NCU08022	None	14.2328	12.2984	13.2656	34.501	32.4875	33.4943	0.396056
NCU08880	aap-18	9.00076	9.04498	9.02287	21.5637	23.867	22.7154	0.397215
NCU02700	None	11.1691	8.98859	10.0789	25.2338	25.3923	25.313	0.398169
NCU00748	None	16.271	14.3459	15.3085	37.7248	39.0344	38.3796	0.39887
NCU02296	None	35.0561	30.6364	32.8463	89.4134	75.1636	82.2885	0.39916
NCU09470	None	36.8616	36.8454	36.8535	87.4432	97.1417	92.2925	0.399312
NCU00176	None	8.60632	7.13599	7.87115	22.4265	16.9468	19.6867	0.399822
NCU03270	None	51.6606	47.4781	49.5694	120.535	127.372	123.954	0.399903
NCU08184	None	14.9039	13.1047	14.0043	33.3677	36.5759	34.9718	0.400445
NCU07311	None	278.182	256.127	267.154	681.411	647.971	664.691	0.401923
NCU04214	None	42.647	43.7942	43.2206	103.062	112.005	107.534	0.401927
NCU06895	cyp450-15	8.21082	8.01364	8.11223	20.5748	19.666	20.1204	0.403184
NCU00654	None	14.0344	13.2562	13.6453	33.0701	34.592	33.8311	0.403337
NCU09472	None	28.6485	27.0332	27.8408	67.9267	69.8602	68.8934	0.404114
NCU09915	ndt80	57.1113	53.1277	55.1195	131.071	141.485	136.278	0.404465
NCU03699	None	21.3385	20.7807	21.0596	48.2041	55.7914	51.9978	0.40501
NCU02130	None	9.48119	8.12401	8.8026	21.5426	21.8702	21.7064	0.40553
NCU02191	None	67.5496	61.9282	64.7389	161.098	157.536	159.317	0.406353
NCU09904		26.4075	24.7236	25.5656	62.5241	63.0606	62.7924	0.407144
NCU00248	None	10.8421	11.8189	11.3305	25.9499	29.6253	27.7876	0.407754
NCU16599	None	10.5168	12.1634	11.3401	27.3114	28.2716	27.7915	0.408041
NCU09906		83.5162	79.6378	81.577	196.889	201.748	199.318	0.40928
NCU09760	None	45.3649	39.0345	42.1997	97.1443	108.863	103.003	0.409693
NCU06986	None	206.259	207.481	206.87	499.28	509.481	504.38	0.410147
NCU00282	None	17.2919	17.1128	17.2023	40.9298	42.9509	41.9404	0.410161
NCU07801	None	9.58435	7.13269	8.35852	19.4848	21.0422	20.2635	0.412491
NCU09504	None	7.94332	8.94254	8.44293	21.2836	19.6407	20.4622	0.412612
NCU04347	None	48.9365	46.0201	47.4783	112.348	117.504	114.926	0.413121
NCU05839	None	10.5202	13.3416	11.9309	30.3937	27.3236	28.8586	0.413424
NCU05915	None	13.1214	11.2197	12.1706	28.296	30.5416	29.4188	0.4137
NCU06949	spr-6	16.667	15.6274	16.1472	39.651	38.2421	38.9465	0.414599
NCU03433	None	14.7353	13.6424	14.1889	33.3088	35.0924	34.2006	0.414871
NCU16917	None	54.9984	48.3515	51.675	125.53	123.445	124.487	0.415103
NCU04282	None	21.8174	20.2049	21.0111	51.3478	49.5856	50.4667	0.416336
NCU08428	None	16.187	15.8516	16.0193	38.1149	38.697	38.4059	0.417105
NCU02390	None	43.3988	38.4192	40.909	89.5101	106.498	98.0041	0.417421
NCU05928	None	34.9052	31.9668	33.436	77.1665	82.9888	80.0777	0.417545
NCU02957	None	14.6109	14.0687	14.3398	32.7486	35.7529	34.2507	0.418672
NCU07121	None	44.6753	40.8301	42.7527	98.4805	105.59	102.035	0.418998
NCU08844	None	19.5962	18.7289	19.1625	43.7948	47.5525	45.6737	0.419553
NCU07379	None	27.1324	25.9141	26.5232	62.8926	63.462	63.1773	0.419822
NCU07622	None	10.8442	11.0525	10.9483	26.1812	25.9268	26.054	0.420217
NCU01835	None	192.142	256.882	224.512	508.429	558.957	533.693	0.420677
NCU03518	None	45.7771	42.701	44.2391	100.212	110.104	105.158	0.420692
NCU02929	None	8.63842	8.46948	8.55395	20.3624	20.1676	20.265	0.422105
NCU00600	rho-3	143.516	141.314	142.415	333.469	341.285	337.377	0.422124
[truncated: 350 more rows]

## Sheet: 1D_NOISeq>0.9;FC>2;RPKM>20
Locus	Symbol	△stk-12_1D_1 RPKM	△stk-12_1D_2 RPKM	△stk-12_1D Average	WT_1D_1 RPKM	WT_1D_2 RPKM	WT_1D Average	Fold Change (△stk-12 vs WT)
[truncated: 103 more rows]

[truncated: 2 more sheets: 12h_NOISeq>0.9;FC>2;RPKM>20, TP_3D]
