# Supplementary material for: STK-12 acts as a transcriptional brake to control the expression of cellulase-encoding genes in Neurospora crassa
Source: PLoS Genet. 2019 Nov 25;15(11):e1008510. doi: 10.1371/journal.pgen.1008510 (PMC6901240; doi:10.1371/journal.pgen.1008510)
Supplement: S4 Table — (XLSX) [file pgen.1008510.s017.xlsx]

## Sheet: Sheet1
S4 Table. The expression of cellulase genes during submerged cultivation.
Locus	Symbol	Annotation	△stk-12_12hrs_1 RPKM	△stk-12_12hrs_2 RPKM	△stk-12_1D_1 RPKM	△stk-12_1D_2 RPKM	△stk-12_3D_1 RPKM	△stk-12_3D_2 RPKM	△stk-12_5D_1 RPKM	△stk-12_5D_2 RPKM	WT_12hrs_1 RPKM	WT_12hrs_2 RPKM	WT_1D_1 RPKM	WT_1D_2 RPKM	WT_3D_1 RPKM	WT_3D_2 RPKM	WT_5D_1 RPKM	WT_5D_2 RPKM
NCU01050	gh61-4;PMO-2	endoglucanase II	8740.15	8884.92	8927.5	8357.12	3212.63	3396.34	1953.44	2055.67	9892.17	9405.8	9953.57	10206.1	4671.5	4295.68	5638.38	4250.61
NCU02344	gh61-12	fungal cellulose binding domain-containing protein	1079.22	1041.61	550.172	484.495	285.226	280.662	10.5481	9.82553	1291.4	1184.53	711.325	735.394	17.107	16.0211	14.6003	14.9802
NCU03000	gh61-8	hypothetical protein	0.414189	0.707005	9.3981	7.23326	266.392	271.292	91.6033	84.2848	1.70337	1.81753	5.94899	8.56356	46.3966	49.4991	254.963	184.658
NCU03328	lytic polysaccharide monooxygenase (PMO-03328;GH61-6;B10C3.010)	endoglucanase II	826.392	830.029	594.62	547.477	1948.89	2108.04	685.152	672.223	1008.94	1031.59	638.893	646.099	644.516	647.913	1587.49	1235.58
NCU05969	gh61-9	endo-1,4-beta-glucanase	696.27	682.089	844.013	823.485	255.806	248.685	19.1648	18.5183	924.144	939.702	1145.7	1180.36	28.2473	31.1351	21.0242	18.4909
NCU07520	gh61-11	endo-1,4-beta-glucanase	4.44269	3.8822	4.42184	4.70176	12.0086	12.3321	3.88288	4.08115	4.43957	4.7856	3.1035	3.42944	2.4385	2.72857	17.8288	20.9977
NCU07898	gh61-13;PMO-3	endoglucanase IV	8187.11	8069.43	8214.14	7444.54	14753.3	16586.6	2932.44	2476.44	9050.64	8980.28	7102.56	6730.97	3421.22	3280.71	4265.15	3841.94
NCU07974		endoglucanase B	53.659	55.0604	24.8419	22.7455	15.7772	14.7597	15.6518	15.7421	52.4984	54.1466	22.952	23.3305	30.1945	30.6248	24.7139	30.7553
NCU02240	gh61-1	endoglucanase II	2685.23	2714.75	2881.71	2879.31	2750.23	2977.88	489.915	513.437	2867.7	2829.44	2898.66	2922.12	969.922	931.521	1039.24	772.54
NCU00836	gh61-7	hypothetical protein	2916.76	2772.28	2662.6	2218.86	5108.42	5717.82	726.5	730.53	3812.38	3438.83	2052.24	2159.6	1032.95	961.565	980.308	923.285
NCU01867	gh61-10	endoglucanase II	1.56974	1.94418	1.74725	1.78974	8.09133	5.89081	8.32543	8.92571	1.38978	1.75346	0.775719	0.708828	6.73802	6.62555	19.0042	19.0591
NCU02916	gh61-3	endoglucanase II	1611.12	1612.41	1912.39	1690.82	1568.36	1685.46	135.446	151.855	1624.49	1534.93	1898.15	1996.23	370.224	330.037	248.155	187.254
NCU07760	gh61-2	endoglucanase IV	183.765	179.313	119.949	105.157	106.444	112.279	28.6357	27.7825	197.124	180.359	107.389	115.625	55.4114	51.8069	47.6887	33.8919
NCU08760	gh61-5	endoglucanase II	7131.2	7097.22	5097.28	4738.63	5754.99	6867.09	937.622	947.184	7267.21	7165.61	4823.23	4957.68	1453.03	1321.77	2565.21	2130.22
NCU05121	gh45-1	endoglucanase V	524.913	553.782	781.006	680.345	550.854	650.302	73.3838	80.8613	696.712	666.42	690.651	715.362	297.6	261.73	502.419	433.618
NCU00762	gh5-1	endoglucanase 3	3061.74	3111.38	2428.51	2257.97	1787.58	1958.5	180.63	197.017	3273.03	3015.11	2237.91	2139.86	691.942	632.836	741.128	621.599
NCU03996	gh6-1	exoglucanase 3	0.888271	0.649819	0.759194	0.640423	26.068	31.3552	16.9884	19.8347	0.838709	1.04972	0.617938	0.461988	0.928796	1.32144	29.8642	18.9758
NCU07190	gh6-3	exoglucanase 3	9267.59	8819.58	5170.48	4487.34	5587.39	6449.78	1495.55	1662.44	11598.8	10493.7	5631.41	5548.05	454.445	410.199	1607.84	1629.38
NCU09680	gh6-2	exoglucanase 2	7334.18	7384.16	9238.83	8704.15	8756.4	9313.26	1559.68	1592.23	7665.03	7163.51	9029.48	9047.64	2811.35	2746.84	2842.98	2255.35
NCU04854	gh7-2	endoglucanase EG-1	207.091	181.725	141.416	118.933	164.687	176.95	23.9153	22.5915	259.939	245.155	119.867	119.011	31.3753	30.9979	54.9568	47.5934
NCU05057	GH7-1	endoglucanase EG-1	1092.13	1154.06	893.948	771.307	2188.43	2316.64	487.56	485.371	1386.02	1260.66	998.862	937.378	1012.34	1010.77	1520.74	1370.74
NCU05104	gh7-4	exoglucanase 1	1.98271	2.31666	4.7226	3.78513	204.03	221.828	97.3441	105.799	1.71283	1.9673	2.02745	2.48522	40.0618	40.422	469.244	405.572
NCU07340	cbh-1	exoglucanase 1	8239.35	7971.52	7143.2	6697.5	9854.74	11290.6	1926.66	1981.6	8146.79	7749.61	6885.68	7029.3	3234.64	3063.54	3521.9	2796.25
