# Supplementary material for: STK-12 acts as a transcriptional brake to control the expression of cellulase-encoding genes in Neurospora crassa
Source: PLoS Genet. 2019 Nov 25;15(11):e1008510. doi: 10.1371/journal.pgen.1008510 (PMC6901240; doi:10.1371/journal.pgen.1008510)
Supplement: S5 Table — (XLSX) [file pgen.1008510.s018.xlsx]

## Sheet: Sheet1
S5 Table Primers used in this study
Name	Sequence (5'-3')	Use
GST-STK-12-F	GATCTGGTTCCGCGTGGAACCATGTGGATGATACGGC	Construction GST-STK-12
GST-STK-12-R	GCCGCTCGAGTCGACCCACACTCCTGGACCACGATG
NCU03860F	TCGTCATATGATGAATCCCCACCAGGCAAA	Construction AD-IGO-1
NCU03860R	TCGTGAATTCTTATTGTCGGATAGGGATGGGCTC
NCU07378_Part_F	TCGTCATATGTCAACCGGGGATCTTGGTTT	Construction BD-STK-12
NCU07378_Part_R	TCGTGAATTCGCATAACCGCCGAGGTTCTT
NCU07378DCF	ATCCCGCCATCTCACATTCT	Confirm the disruption of stk-12
NCU07378DCR	CGCTCCATCTTGCCAGTCCT
NCU03200DCF	GCGGCGTAACGTCAAGGT	Confirm the disruption of stk-10
NCU03200DCR	TGGTGGGAAATCCGCTAACT
NCU03860DCF	TCGGCAACACGACAACGAAT	Confirm the disruption of igo-1
NCU03860DCR	TTCTTTGCCTGGTGGGGATT
NCU08807DCF	ATGCAACGCGTACAGTCAGC	Confirm the disruption of cre-1
NCU08807DCR	TTACAACCGGTCCATCATCT
STK-12-ORF-F	TTCTTCTAGAATGGAGGAACAATCCAAGGC	Cloning STK-12
STK-12-ORF-R	GGTGTTAATTAACTGATTCACAGACCGGGAAA
STK-12-PF	CTTTGCGGCCGCTCTTGGGTCTTTGGTCGGGT	Cloning the promoter of STK-12
STK-12-PR	TTCTTCTAGAGATGACTGAGTTGGACGACG
IGO-ORF-F	TTCTTCTAGAATGAATCCCCACCAGGCAAA	Cloning IGO-1
IGO-ORF-R	GGTGTTAATTAATTGTCGGATAGGGATGGGCT
IGO-PF	CTTTGCGGCCGCGGGACATTTGCGTTGTTGGC	Cloning the promoter of IGO-1
IGO-PR	TTCTTCTAGAGGCTGCAGTTCAAAGTCGGG
NCU06563-F	TTATCTCTAGAATGCCTGGCCTTCCCCCT	Cloning NCU06563
NCU06563-R	TTATCTTAATTAACAAAAAGTAATCCGGCAATGC
NCU03860_S47A_F	CGCAAGTACTTTGATGCCGGCGACTATGCCATGAGCAAGGCT	Point-mutation
NCU03860_S47A_R	AGCCTTGCTCATGGCATAGTCGCCGGCATCAAAGTACTTGCG
NCU03860_S47D_F	CGCAAGTACTTTGATGACGGCGACTATGCCATGAGCAAGGCT	Point-mutation
NCU03860_S47D_R	AGCCTTGCTCATGGCATAGTCGCCGTCATCAAAGTACTTGCG
STK-12_K736Y_F	TATTTTGCGATCTATGTCTTGAAGAAGGCCGACATGGTA	Point-mutation
STK-12_K736Y_R	TACCATGTCGGCCTTCTTCAAGACATAGATCGCAAAATA
actin_RT_F	TGATCTTACCGACTACCT	RT-PCR
actin_RT_R	CAGAGCTTCTCCTTGATG
clr-1_RT_F	CATTGCGTGCGAGGTATGC	RT-PCR
clr-1_RT_R	GCGTTCGAGGATGAGCTTG
clr-2_RT_F	GCTGAGTGTAAAAGACGAAAGATTC	RT-PCR
clr-2_RT_R	GAGGGCTTCGAGTGTCTTGC
hgt-1_RT_F	AGATTTGCCCTCGCAAGGTC	RT-PCR
hgt-1_RT_R	TGGCGATAGGAATACGGTAAGC
hgt-2_RT_F	TTGGGTATGACACTGGCACT	RT-PCR
hgt-2_RT_R	AGCAGACAGAATGGAGACGA
xyt-1_RT_F	GTAACTGGCTTGGAAACTTCATG	RT-PCR
xyt-1_RT_R	GCTGGTGGACTCGTACAGGAAG
NCU03860RT_F	ACGAACCCTTGCGGTGCTATC	RT-PCR
NCU03860RT_R	GCGGCTGAAGTAACTGCTTTCC
NCU03200RT_F	CTTCGGTACAAGCCAACTTCCAAG	RT-PCR
NCU03200RT_R	ACGTCTTCCCAATCATCTGTCCTC
NCU04566RT_F	ATGGAGCACGGCGTCTATCTTG	RT-PCR
NCU04566RT_R	CAATCTGCGTCTGCCAACTGC
NCU06638RT_F	GCGTGACGGCTTCGGCTAG	RT-PCR
NCU06638RT_R	GCGGTAGACTGCTCCCATTGG
NCU05658RT_F	TCTCGTCATGTCCGTCTTCAAGTG	RT-PCR
NCU05658RT_R	CGTGGTGAGGTTGGGTCTGG
NCU02234RT_F	GCATCTCCAAGAAGACGGACAAC	RT-PCR
NCU02234RT_R	CACAGCCCAACGACCAAATATCC
NCU03523RT_F	TGACGATGACGACAGCGATAGTG	RT-PCR
NCU03523RT_R	GCCTCGTACCATTGACCAATCTTC
NCU07872RT_F	ACTCGCAGCCCAGCCAAAG	RT-PCR
NCU07872RT_R	CCCGCCCATAAACCCTTCCTC
NCU02283RT_F	GGAGGCAAGCATGGTGTCAAC	RT-PCR
NCU02283RT_R	TGGCACCGACGCATCCTTC
NCU08346RT_F	CACGCTCAAGATCAAGACGGTTG	RT-PCR
NCU08346RT_R	CGGCAATTCCTCCTCCTCATCG
NCU04426RT_F	GACGCCTCCCTTTGACATCTACC	RT-PCR
NCU04426RT_R	GAGTGCCTGTTCCGCCGTAG
NCU06685RT_F	ACGACGGGCTGTCAAAGATGG	RT-PCR
NCU06685RT_R	CGCTCTGATGGTGGTGGTTCTC
NCU03894RT_F	TGGTCGGCACGCCTTATTGG	RT-PCR
NCU03894RT_R	CGGTCAGGTAGGGAGGCTCTC
NCU06760RT_F	CGGCTACGGACTTCCTATCTCG	RT-PCR
NCU06760RT_R	TGACGAACTTGACAACCTGTTGAG
NCU04259RT_F	TGGGGATGGGAACGGGAGAG	RT-PCR
NCU04259RT_R	GCAGCAGCAGCAGCAACAG
cbh-1_RT_F	ATCTGGGAAGCGAACAAAG	RT-PCR
cbh-1_RT_R	TAGCGGTCGTCGGAATAG
Mtstk-12-UF	TGACGAATTCCCCGATCGCGAACACTGATT	The disruption of Mtstk-12
Mtstk-12-UR	TGACGAATTCGAGGCGGAGGGTGCGTTTCT
Mtstk-12-LF	TCGTACTAGTACGAGCGATTGGTGGTCTGT
Mtstk-12-LR	TCGTACTAGTCCGAGATACGGGGTGGTCGT

## Sheet: Sheet2
NCU01132RT_F	GATTGTCGGTGCCATTCTTCAGG
NCU01132RT_R	AAGTCTCGGATTGCCAAGTAGGG
NCU05627RT_F	ACGGCTGGTAACTGGCTTGG
NCU05627RT_R	TGGTGGACTCGTACAGGAAGAAC
NCU05969RT_F	GCCCTCTACAAGCCCGATGAC
NCU05969RT_R	GGCAGTAGCGGTAGCGGTAAC
NCU02344RT_F	CATCAACACCAGCGGCAAGC
NCU02344RT_R	CACCATCGCAAGTGGCAACAG
NCU07190RT_F	GGCAATTCGGTCACCAACTCTG
NCU07190RT_R	CATCCACCATTCGCAGCATCC
NCU05057RT_F	GACGCCCTGACGCTGAACC
NCU05057RT_R	CTCCTTGCCCAACAACTTGACAG
NCU02240RT_F	AGTAGCACCACCAGCAAGGC
NCU02240RT_R	AATCCCATCCCACCGCACTG
NCU08760RT_F	GTTGCGAAGAAGTGCCCTGTC
NCU08760RT_R	GCGGCGTCGGAGACCTTG
NCU02916RT_F	GGCGGCAACTCGGCTGTC
NCU02916RT_R	AGGCACTGGCTGTACCAATCG
NCU07898RT_F	AAGGTGGGAGGGAGGGAACG
NCU07898RT_R	TCGTGCCTAACCAGATAGTAACCG
NCU00836RT_F	TTGCTGCCGCCCTTTCTCTC
NCU00836RT_R	CGAGTTGTAGTTGGTGTGCTTGC
NCU01312RT_F	GCGACTCATCAAGTTGGTCAAGG
NCU01312RT_R	TGTGTCATAGGTCCGTGGTTCAG
